# Supplementary material for: Bis[1,2-bis­(3,5-di­methyl­phen­yl)ethyl­ene-1,2-di­thiol­ato(1−)]nickel(II)
Source: Acta Crystallogr E Crystallogr Commun. 2025 May 20;81(Pt 6):534–7. doi: 10.1107/S2056989025004293 (PMC12142419; doi:10.1107/S2056989025004293)
Supplement: Supplementary file 1 [file e-81-00534-sup1.cif]

##############################################################################
#                                                                            #
# This CIF contains the data in a paper accepted for publication in          #
# Acta Crystallographica Section E. It conforms to the requirements of       #
# Notes for Authors for Acta Crystallographica Section E, and has been       #
# peer reviewed under the auspices of the IUCr Commission on Journals.       #
#                                                                            #
# Full details of the Crystallographic Information File format               #
# are given in the paper "The Crystallographic Information File (CIF):       #
# a New Standard Archive File for Crystallography" by S. R. Hall, F. H.      #
# Allen and I. D. Brown [Acta Cryst. (1991), A47, 655-685].                  #
#                                                                            #
# The current version of the core CIF dictionary is obtainable from          #
# ftp://ftp.iucr.org/pub/cif_core.dic.                                       #
#                                                                            #
# Software is freely available for graphical display of the structure(s)     #
# in this CIF. For information consult the CIF software page                 #
# http://www.iucr.org/resources/cif/software.                                #
#                                                                            #
# This file may be used for bona fide research purposes within the           #
# scientific community so long as proper attribution is given to the journal # 
# article from which it was obtained.                                        #
#                                                                            #
##############################################################################
data_I
_audit_creation_method     'SHELXL-2019/1'
_chemical_name_systematic
;
Bis[1,2-bis(3,5-dimethylphenyl)ethylene-1,2-dithiolato(1-)]nickel(II)
;
_chemical_name_common     ?
_chemical_formula_moiety     'C36 H36 Ni S4'
_chemical_formula_sum     'C36 H36 Ni S4'
_chemical_formula_iupac     '[Ni (C18 H18 S2)2]'
_chemical_formula_weight     655.60
_chemical_melting_point     ?
_space_group_crystal_system     monoclinic
_space_group_name_H-M_alt     'P 1 21/c 1'
_space_group_name_Hall     '-P 2ybc'
loop_
    _space_group_symop_operation_xyz
    'x, y, z'
    '-x, y+1/2, -z+1/2'
    '-x, -y, -z'
    'x, -y-1/2, z-1/2'
_cell_length_a     8.4446(2)
_cell_length_b     14.0911(2)
_cell_length_c     13.5880(2)
_cell_angle_alpha     90
_cell_angle_beta     96.1330(10)
_cell_angle_gamma     90
_cell_volume     1607.63(5)
_cell_formula_units_Z     2
_cell_measurement_reflns_used     9778
_cell_measurement_theta_min     6.2818
_cell_measurement_theta_max     72.3038
_cell_measurement_temperature     150.(2)
_exptl_crystal_description     prism
_exptl_crystal_colour     black
_exptl_crystal_size_max     0.137
_exptl_crystal_size_mid     0.135
_exptl_crystal_size_min     0.039
_exptl_crystal_density_diffrn     1.354
_exptl_crystal_density_meas     ?
_exptl_crystal_density_method     'not measured'
_exptl_crystal_F_000     688
_exptl_absorpt_coefficient_mu     3.471
_exptl_absorpt_correction_type     multi-scan
_exptl_absorpt_process_details
;
(<i>SADABS</i>; Krause <i>et al.</i>, 2015)
;
_exptl_absorpt_correction_T_min     0.77
_exptl_absorpt_correction_T_max     0.88
_exptl_special_details
;
The diffraction data were obtained from 18 sets of frames,
each of width 0.50 \% in \w or \f, collected with scan parameters
determined by the "strategy" routine in <i>APEX4</i>. The scan
time was 1.00 to 2.00 sec/frame.
;
_diffrn_ambient_temperature     150.(2)
_diffrn_source     'INCOATEC I\mS micro----focus source'
_diffrn_source_power     0.05
_diffrn_source_voltage     50
_diffrn_source_current     1.0
_diffrn_radiation_type     'Cu K\a'
_diffrn_radiation_wavelength     1.54178
_diffrn_radiation_monochromator     mirror
_diffrn_measurement_device_type     'Bruker D8 QUEST PHOTON 3 diffractometer'
_diffrn_measurement_device     'Bruker D8 VENTURE PHOTON 3 CPAD'
_diffrn_measurement_method     '\f and \w scans'
_diffrn_detector_area_resol_mean     7.3910
_diffrn_reflns_number     33748
_diffrn_reflns_av_R_equivalents     0.0767
_diffrn_reflns_av_unetI/netI     0.0611
_diffrn_reflns_theta_min     5.27
_diffrn_reflns_theta_max     72.35
_diffrn_reflns_theta_full     72.35
_diffrn_measured_fraction_theta_max     0.985
_diffrn_measured_fraction_theta_full     0.985
_diffrn_reflns_limit_h_min     -10
_diffrn_reflns_limit_h_max     9
_diffrn_reflns_limit_k_min     -17
_diffrn_reflns_limit_k_max     17
_diffrn_reflns_limit_l_min     -16
_diffrn_reflns_limit_l_max     16
_diffrn_radiation_probe     ?
_refine_special_details
;
Refinement of F^2^ against ALL reflections.  The weighted R-factor wR and
goodness of fit S are based on F^2^, conventional R-factors R are based
on F, with F set to zero for negative F^2^. The threshold expression of
F^2^ > 2sigma(F^2^) is used only for calculating R-factors(gt) etc. and is
not relevant to the choice of reflections for refinement.  R-factors based
on F^2^ are statistically about twice as large as those based on F, and R-
factors based on ALL data will be even larger.
;
_reflns_number_total     3139
_reflns_number_gt     2827
_reflns_threshold_expression     'I > 2\s(I)'
_refine_ls_structure_factor_coef     Fsqd
_refine_ls_matrix_type     full
_refine_ls_R_factor_all     0.0428
_refine_ls_R_factor_gt     0.0238
_refine_ls_wR_factor_gt     0.0641
_refine_ls_wR_factor_ref     0.0660
_refine_ls_goodness_of_fit_ref     1.076
_refine_ls_restrained_S_all     1.076
_refine_ls_number_reflns     3139
_refine_ls_number_parameters     191
_refine_ls_number_restraints     0
_refine_ls_number_constraints     ?
_refine_ls_hydrogen_treatment     constr
_refine_ls_weighting_scheme     calc
_refine_ls_weighting_details
              'w=1/[\s^2^(Fo^2^)+(0.0406P)^2^+0.2310P] where P=(Fo^2^+2Fc^2^)/3'
_atom_sites_solution_hydrogens     geom
_atom_sites_solution_primary     dual
_atom_sites_solution_secondary     difmap
_refine_ls_shift/su_max     0.002
_refine_ls_shift/su_mean     0.000
_refine_diff_density_max     0.286
_refine_diff_density_min     -0.301
_refine_ls_extinction_method     none
_refine_ls_extinction_coef     .
loop_
    _atom_type_symbol
    _atom_type_description
    _atom_type_scat_dispersion_real
    _atom_type_scat_dispersion_imag
    _atom_type_scat_source
    'C' 'C' 0.0181 0.0091
                         'International Tables Vol C Tables 4.2.6.8 and 6.1.1.4'
    'H' 'H' 0.0000 0.0000
                         'International Tables Vol C Tables 4.2.6.8 and 6.1.1.4'
    'Ni' 'Ni' -3.0029 0.5091
                         'International Tables Vol C Tables 4.2.6.8 and 6.1.1.4'
    'S' 'S' 0.3331 0.5567
                         'International Tables Vol C Tables 4.2.6.8 and 6.1.1.4'
_computing_data_collection
;
<i>APEX4</i> (Bruker, 2021)
;
_computing_cell_refinement
;
<i>SAINT</i> (Bruker, 2021)
;
_computing_data_reduction
;
<i>SAINT</i> (Bruker, 2021)
;
_computing_structure_solution
;
<i>SHELXT</i> (Sheldrick, 2015<i>a</i>)
;
_computing_structure_refinement
;
<i>SHELXL2018/1</i> (Sheldrick, 2015<i>b</i>)
;
_computing_molecular_graphics
;
<i>SHELXTL</i> (Sheldrick, 2008)
;
_computing_publication_material
;
<i>SHELXTL</i> (Sheldrick, 2008)
;
loop_
    _atom_site_type_symbol
    _atom_site_label
    _atom_site_fract_x
    _atom_site_fract_y
    _atom_site_fract_z
    _atom_site_U_iso_or_equiv
    _atom_site_adp_type
    _atom_site_calc_flag
    _atom_site_occupancy
    _atom_site_disorder_assembly
    _atom_site_disorder_group
    Ni Ni1 0.000000 1.000000 0.500000 0.01729(9) Uani d 1 . .
    S S1 0.19671(3) 0.95781(2) 0.60078(2) 0.02015(9) Uani d 1 . .
    S S2 -0.00937(3) 0.86456(2) 0.43113(2) 0.01909(9) Uani d 1 . .
    C C1 0.23361(13) 0.84300(9) 0.57198(9) 0.0178(2) Uani d 1 . .
    C C2 0.36518(14) 0.79450(8) 0.63520(8) 0.0185(2) Uani d 1 . .
    C C3 0.52354(14) 0.81955(9) 0.62757(9) 0.0204(2) Uani d 1 . .
    H H3 0.547341 0.869239 0.584243 0.025 Uiso calc 1 . .
    C C4 0.64722(14) 0.77144(10) 0.68374(9) 0.0227(2) Uani d 1 . .
    C C5 0.60798(14) 0.70147(9) 0.74937(9) 0.0220(2) Uani d 1 . .
    H H5 0.691341 0.669344 0.788443 0.026 Uiso calc 1 . .
    C C6 0.45082(14) 0.67694(9) 0.75972(9) 0.0205(2) Uani d 1 . .
    C C7 0.32915(14) 0.72416(9) 0.70087(9) 0.0198(2) Uani d 1 . .
    H H7 0.221118 0.707946 0.705910 0.024 Uiso calc 1 . .
    C C8 0.81906(16) 0.79350(13) 0.67185(11) 0.0347(3) Uani d 1 . .
    H H8A 0.884086 0.784314 0.735298 0.052 Uiso calc 1 . .
    H H8B 0.828065 0.859488 0.650366 0.052 Uiso calc 1 . .
    H H8C 0.856592 0.751012 0.622164 0.052 Uiso calc 1 . .
    C C9 0.41374(16) 0.60121(10) 0.83200(10) 0.0267(3) Uani d 1 . .
    H H9A 0.299904 0.602821 0.840280 0.040 Uiso calc 1 . .
    H H9B 0.475912 0.612633 0.896001 0.040 Uiso calc 1 . .
    H H9C 0.441270 0.538868 0.806746 0.040 Uiso calc 1 . .
    C C10 0.14043(13) 0.79976(8) 0.49382(8) 0.0175(2) Uani d 1 . .
    C C11 0.16772(14) 0.70341(9) 0.45561(9) 0.0194(2) Uani d 1 . .
    C C12 0.32241(15) 0.67305(9) 0.44488(9) 0.0209(2) Uani d 1 . .
    H H12 0.409948 0.712794 0.466938 0.025 Uiso calc 1 . .
    C C13 0.35040(16) 0.58592(9) 0.40260(9) 0.0235(2) Uani d 1 . .
    C C14 0.22139(17) 0.52790(9) 0.37169(9) 0.0274(3) Uani d 1 . .
    H H14 0.239969 0.467764 0.343480 0.033 Uiso calc 1 . .
    C C15 0.06530(17) 0.55596(10) 0.38116(10) 0.0265(3) Uani d 1 . .
    C C16 0.03943(15) 0.64417(9) 0.42290(9) 0.0230(2) Uani d 1 . .
    H H16 -0.066303 0.664398 0.429274 0.028 Uiso calc 1 . .
    C C17 0.51798(17) 0.55730(11) 0.38711(11) 0.0317(3) Uani d 1 . .
    H H17A 0.524013 0.488055 0.381859 0.048 Uiso calc 1 . .
    H H17B 0.591452 0.578953 0.443336 0.048 Uiso calc 1 . .
    H H17C 0.547411 0.586274 0.326076 0.048 Uiso calc 1 . .
    C C18 -0.0720(2) 0.49193(11) 0.34582(13) 0.0379(3) Uani d 1 . .
    H H18A -0.157674 0.529667 0.310700 0.057 Uiso calc 1 . .
    H H18B -0.111446 0.460583 0.402777 0.057 Uiso calc 1 . .
    H H18C -0.036098 0.443897 0.300991 0.057 Uiso calc 1 . .
loop_
    _atom_site_aniso_label
    _atom_site_aniso_U_11
    _atom_site_aniso_U_22
    _atom_site_aniso_U_33
    _atom_site_aniso_U_12
    _atom_site_aniso_U_13
    _atom_site_aniso_U_23
    Ni1 0.01736(15) 0.01340(15) 0.01985(15) 0.00354(9) -0.00388(11) -0.00123(10)
    S1 0.02112(15) 0.01491(15) 0.02242(15) 0.00378(9) -0.00688(11) -0.00326(10)
    S2 0.01952(15) 0.01512(14) 0.02085(14) 0.00370(9) -0.00609(10) -0.00226(10)
    C1 0.0185(5) 0.0148(5) 0.0197(5) 0.0022(4) 0.0003(4) 0.0000(4)
    C2 0.0192(5) 0.0171(5) 0.0180(5) 0.0042(4) -0.0035(4) -0.0030(4)
    C3 0.0218(6) 0.0206(6) 0.0180(5) 0.0002(4) -0.0020(4) -0.0008(4)
    C4 0.0188(5) 0.0277(6) 0.0207(5) 0.0023(5) -0.0025(4) -0.0037(5)
    C5 0.0198(6) 0.0252(6) 0.0198(5) 0.0083(4) -0.0039(4) -0.0017(5)
    C6 0.0246(6) 0.0188(6) 0.0175(5) 0.0063(4) -0.0001(4) -0.0011(4)
    C7 0.0184(5) 0.0184(5) 0.0218(5) 0.0027(4) -0.0015(4) -0.0013(4)
    C8 0.0205(6) 0.0495(9) 0.0334(7) -0.0008(6) -0.0012(5) 0.0055(7)
    C9 0.0289(6) 0.0257(6) 0.0251(6) 0.0056(5) 0.0009(5) 0.0052(5)
    C10 0.0167(5) 0.0158(5) 0.0194(5) 0.0027(4) -0.0008(4) 0.0013(4)
    C11 0.0248(6) 0.0155(6) 0.0168(5) 0.0036(4) -0.0019(4) 0.0006(4)
    C12 0.0245(6) 0.0184(6) 0.0191(5) 0.0036(4) -0.0008(4) 0.0011(4)
    C13 0.0326(6) 0.0203(6) 0.0178(5) 0.0074(5) 0.0036(5) 0.0027(4)
    C14 0.0437(8) 0.0167(6) 0.0218(6) 0.0046(5) 0.0030(5) -0.0028(5)
    C15 0.0358(7) 0.0192(6) 0.0237(6) -0.0023(5) -0.0006(5) -0.0029(5)
    C16 0.0252(6) 0.0188(6) 0.0243(6) 0.0006(4) -0.0008(5) -0.0014(5)
    C17 0.0381(7) 0.0276(7) 0.0311(7) 0.0123(6) 0.0114(6) 0.0006(5)
    C18 0.0447(8) 0.0272(7) 0.0411(8) -0.0108(6) 0.0004(7) -0.0107(6)
_geom_special_details
;
All esds (except the esd in the dihedral angle between two l.s. planes)
are estimated using the full covariance matrix.  The cell esds are taken
into account individually in the estimation of esds in distances, angles
and torsion angles; correlations between esds in cell parameters are only
used when they are defined by crystal symmetry.  An approximate (isotropic)
treatment of cell esds is used for estimating esds involving l.s. planes.
;
loop_
    _geom_bond_atom_site_label_1
    _geom_bond_atom_site_label_2
    _geom_bond_site_symmetry_2
    _geom_bond_distance
    _geom_bond_publ_flag
    Ni1 S1 3_576 2.1218(3) ?
    Ni1 S1 . 2.1218(3) ?
    Ni1 S2 3_576 2.1233(3) ?
    Ni1 S2 . 2.1233(3) ?
    S1 C1 . 1.7010(12) ?
    S2 C10 . 1.7115(11) ?
    C1 C10 . 1.3927(16) ?
    C1 C2 . 1.4952(15) ?
    C2 C7 . 1.3889(17) ?
    C2 C3 . 1.3976(17) ?
    C3 C4 . 1.4009(17) ?
    C3 H3 . 0.9500 ?
    C4 C5 . 1.3929(19) ?
    C4 C8 . 1.5095(18) ?
    C5 C6 . 1.3931(18) ?
    C5 H5 . 0.9500 ?
    C6 C7 . 1.4009(17) ?
    C6 C9 . 1.5057(17) ?
    C7 H7 . 0.9500 ?
    C8 H8A . 0.9800 ?
    C8 H8B . 0.9800 ?
    C8 H8C . 0.9800 ?
    C9 H9A . 0.9800 ?
    C9 H9B . 0.9800 ?
    C9 H9C . 0.9800 ?
    C10 C11 . 1.4804(16) ?
    C11 C12 . 1.3969(17) ?
    C11 C16 . 1.4018(18) ?
    C12 C13 . 1.3865(18) ?
    C12 H12 . 0.9500 ?
    C13 C14 . 1.391(2) ?
    C13 C17 . 1.5077(18) ?
    C14 C15 . 1.395(2) ?
    C14 H14 . 0.9500 ?
    C15 C16 . 1.3932(18) ?
    C15 C18 . 1.5064(19) ?
    C16 H16 . 0.9500 ?
    C17 H17A . 0.9800 ?
    C17 H17B . 0.9800 ?
    C17 H17C . 0.9800 ?
    C18 H18A . 0.9800 ?
    C18 H18B . 0.9800 ?
    C18 H18C . 0.9800 ?
loop_
    _geom_angle_atom_site_label_1
    _geom_angle_atom_site_label_2
    _geom_angle_atom_site_label_3
    _geom_angle_site_symmetry_1
    _geom_angle_site_symmetry_3
    _geom_angle
    _geom_angle_publ_flag
    S1 Ni1 S1 3_576 . 180.0 ?
    S1 Ni1 S2 3_576 3_576 91.279(10) ?
    S1 Ni1 S2 . 3_576 88.723(10) ?
    S1 Ni1 S2 3_576 . 88.721(10) ?
    S1 Ni1 S2 . . 91.278(10) ?
    S2 Ni1 S2 3_576 . 180.0 ?
    C1 S1 Ni1 . . 105.55(4) ?
    C10 S2 Ni1 . . 105.63(4) ?
    C10 C1 C2 . . 124.25(11) ?
    C10 C1 S1 . . 119.28(9) ?
    C2 C1 S1 . . 116.46(9) ?
    C7 C2 C3 . . 120.32(10) ?
    C7 C2 C1 . . 119.67(11) ?
    C3 C2 C1 . . 120.01(11) ?
    C2 C3 C4 . . 120.06(12) ?
    C2 C3 H3 . . 120.0 ?
    C4 C3 H3 . . 120.0 ?
    C5 C4 C3 . . 118.48(11) ?
    C5 C4 C8 . . 120.76(11) ?
    C3 C4 C8 . . 120.75(12) ?
    C4 C5 C6 . . 122.32(11) ?
    C4 C5 H5 . . 118.8 ?
    C6 C5 H5 . . 118.8 ?
    C5 C6 C7 . . 118.23(12) ?
    C5 C6 C9 . . 120.56(11) ?
    C7 C6 C9 . . 121.20(11) ?
    C2 C7 C6 . . 120.53(11) ?
    C2 C7 H7 . . 119.7 ?
    C6 C7 H7 . . 119.7 ?
    C4 C8 H8A . . 109.5 ?
    C4 C8 H8B . . 109.5 ?
    H8A C8 H8B . . 109.5 ?
    C4 C8 H8C . . 109.5 ?
    H8A C8 H8C . . 109.5 ?
    H8B C8 H8C . . 109.5 ?
    C6 C9 H9A . . 109.5 ?
    C6 C9 H9B . . 109.5 ?
    H9A C9 H9B . . 109.5 ?
    C6 C9 H9C . . 109.5 ?
    H9A C9 H9C . . 109.5 ?
    H9B C9 H9C . . 109.5 ?
    C1 C10 C11 . . 124.90(10) ?
    C1 C10 S2 . . 118.26(9) ?
    C11 C10 S2 . . 116.69(8) ?
    C12 C11 C16 . . 118.96(11) ?
    C12 C11 C10 . . 119.99(11) ?
    C16 C11 C10 . . 120.89(11) ?
    C13 C12 C11 . . 121.14(12) ?
    C13 C12 H12 . . 119.4 ?
    C11 C12 H12 . . 119.4 ?
    C12 C13 C14 . . 118.88(12) ?
    C12 C13 C17 . . 119.92(13) ?
    C14 C13 C17 . . 121.15(12) ?
    C13 C14 C15 . . 121.53(12) ?
    C13 C14 H14 . . 119.2 ?
    C15 C14 H14 . . 119.2 ?
    C16 C15 C14 . . 118.76(12) ?
    C16 C15 C18 . . 121.02(13) ?
    C14 C15 C18 . . 120.22(13) ?
    C15 C16 C11 . . 120.72(12) ?
    C15 C16 H16 . . 119.6 ?
    C11 C16 H16 . . 119.6 ?
    C13 C17 H17A . . 109.5 ?
    C13 C17 H17B . . 109.5 ?
    H17A C17 H17B . . 109.5 ?
    C13 C17 H17C . . 109.5 ?
    H17A C17 H17C . . 109.5 ?
    H17B C17 H17C . . 109.5 ?
    C15 C18 H18A . . 109.5 ?
    C15 C18 H18B . . 109.5 ?
    H18A C18 H18B . . 109.5 ?
    C15 C18 H18C . . 109.5 ?
    H18A C18 H18C . . 109.5 ?
    H18B C18 H18C . . 109.5 ?
loop_
    _geom_torsion_atom_site_label_1
    _geom_torsion_atom_site_label_2
    _geom_torsion_atom_site_label_3
    _geom_torsion_atom_site_label_4
    _geom_torsion_site_symmetry_1
    _geom_torsion_site_symmetry_2
    _geom_torsion_site_symmetry_3
    _geom_torsion_site_symmetry_4
    _geom_torsion
    _geom_torsion_publ_flag
    Ni1 S1 C1 C10 . . . . 1.02(11) ?
    Ni1 S1 C1 C2 . . . . -177.97(8) ?
    C10 C1 C2 C7 . . . . -70.01(16) ?
    S1 C1 C2 C7 . . . . 108.92(11) ?
    C10 C1 C2 C3 . . . . 109.54(14) ?
    S1 C1 C2 C3 . . . . -71.52(13) ?
    C7 C2 C3 C4 . . . . 2.22(18) ?
    C1 C2 C3 C4 . . . . -177.33(11) ?
    C2 C3 C4 C5 . . . . -2.46(18) ?
    C2 C3 C4 C8 . . . . 176.27(12) ?
    C3 C4 C5 C6 . . . . 1.02(19) ?
    C8 C4 C5 C6 . . . . -177.71(13) ?
    C4 C5 C6 C7 . . . . 0.68(19) ?
    C4 C5 C6 C9 . . . . -179.67(12) ?
    C3 C2 C7 C6 . . . . -0.47(18) ?
    C1 C2 C7 C6 . . . . 179.08(11) ?
    C5 C6 C7 C2 . . . . -0.96(18) ?
    C9 C6 C7 C2 . . . . 179.39(11) ?
    C2 C1 C10 C11 . . . . -6.39(19) ?
    S1 C1 C10 C11 . . . . 174.70(9) ?
    C2 C1 C10 S2 . . . . 178.12(9) ?
    S1 C1 C10 S2 . . . . -0.78(14) ?
    Ni1 S2 C10 C1 . . . . 0.13(11) ?
    Ni1 S2 C10 C11 . . . . -175.73(8) ?
    C1 C10 C11 C12 . . . . -41.64(18) ?
    S2 C10 C11 C12 . . . . 133.91(10) ?
    C1 C10 C11 C16 . . . . 143.13(12) ?
    S2 C10 C11 C16 . . . . -41.32(15) ?
    C16 C11 C12 C13 . . . . 0.06(18) ?
    C10 C11 C12 C13 . . . . -175.26(11) ?
    C11 C12 C13 C14 . . . . -0.76(18) ?
    C11 C12 C13 C17 . . . . 176.79(11) ?
    C12 C13 C14 C15 . . . . 0.83(19) ?
    C17 C13 C14 C15 . . . . -176.69(13) ?
    C13 C14 C15 C16 . . . . -0.2(2) ?
    C13 C14 C15 C18 . . . . 179.27(13) ?
    C14 C15 C16 C11 . . . . -0.5(2) ?
    C18 C15 C16 C11 . . . . -179.98(13) ?
    C12 C11 C16 C15 . . . . 0.60(18) ?
    C10 C11 C16 C15 . . . . 175.88(12) ?
_shelx_space_group_comment
;
The symmetry employed for this shelxl refinement is uniquely defined
by the following loop, which should always be used as a source of
symmetry information in preference to the above space-group names.
They are only intended as comments.
;
_shelx_estimated_absorpt_T_min     0.648
_shelx_estimated_absorpt_T_max     0.877
_shelx_hkl_file
;
  -1   0   0  782.69   28.00
  -2   0   0 1050.39   38.93
  -2   0   0 1033.85   39.39
  -3   0   0  341.66    8.46
  -3   0   0  332.98    8.45
  -4   0   0  497.12   12.35
   4   0   0  501.19   10.46
  -4   0   0  495.38   12.34
  -4   0   0  485.19   11.64
  -6   0   0 1366.60   31.66
   6   0   0 1350.68   31.81
  -7   0   0    1.60    1.20
   7   0   0    0.77    0.38
  -7   0   0    0.04    1.35
  -7   0   0    0.41    0.93
   7   0   0    1.14    1.15
   7   0   0    0.97    0.39
  -7   0   0    2.48    1.50
  -7   0   0    2.01    1.17
  -7   0   0    1.27    1.02
  -7   0   0   -1.32    1.52
  -7   0   0   -0.23    0.79
  -8   0   0   20.35    2.38
  -8   0   0   18.89    2.38
  -8   0   0   21.55    2.57
  -8   0   0   22.88    2.78
  -8   0   0   20.64    2.62
   8   0   0   21.82    1.44
  -9   0   0  181.87    6.58
  -9   0   0  177.81    6.83
  -9   0   0  189.46    6.88
  -9   0   0  174.99    7.51
  -9   0   0  191.56    7.15
   0  -1   0    0.05    0.06
   0   1   0   -0.03    0.06
   0   1   0   -0.04    0.06
  -1  -1   0 1646.72   63.62
  -1   1   0 1607.71   35.63
  -2  -1   0  -22.54   21.82
  -2  -1   0   -0.06    0.17
  -2  -1   0    0.65    0.26
   2   1   0    0.31    0.09
  -2   1   0    0.09    1.44
  -2   1   0    2.22   26.73
   2   1   0    1.10    0.32
  -2   1   0    0.28    0.25
   2   1   0    0.38    0.09
  -2   1   0    0.16    0.23
  -3  -1   0   30.02   22.51
  -3  -1   0   12.23    1.04
   3  -1   0   10.84    0.50
  -3  -1   0   13.32   21.06
   3   1   0   10.83    0.47
  -3   1   0   20.99   22.53
  -3   1   0    8.52   16.13
  -3   1   0    9.96    0.87
   3   1   0   11.23    0.96
  -3   1   0   10.77    1.03
  -3   1   0   14.05    1.09
  -4  -1   0    4.00    0.69
  -4  -1   0    4.93    0.94
   4  -1   0    3.28    0.35
  -4   1   0    3.24    0.70
   4   1   0    2.93    0.33
  -4   1   0    4.61    0.98
  -4   1   0    3.64    0.82
   4   1   0    3.67    0.79
   5  -1   0   23.49    1.06
  -5  -1   0   25.72    2.19
  -5  -1   0   24.18    3.06
   5  -1   0   23.61    1.19
   5  -1   0   25.53    1.06
   5   1   0   23.55    1.16
   5   1   0   24.21    1.43
   5   1   0   24.56    1.04
  -5   1   0   32.66    2.30
   5   1   0   22.89    1.94
  -5   1   0   24.79    2.14
  -5   1   0   26.45    1.85
   6  -1   0    1.11    0.91
   6  -1   0    0.27    0.32
  -6  -1   0   -0.13    0.61
  -6  -1   0   -0.29    0.67
   6   1   0    1.29    0.81
   6   1   0    0.82    0.31
  -6   1   0   -0.26    0.78
   7  -1   0    6.64    0.84
  -7  -1   0    4.85    1.58
  -7  -1   0    6.46    2.02
   7  -1   0    3.68    1.49
  -7  -1   0    9.97    2.07
  -7  -1   0    7.71    1.89
  -7  -1   0    7.43    1.71
  -7  -1   0    3.79    1.45
  -7  -1   0    6.56    1.96
   7  -1   0    8.09    0.84
   7   1   0    9.74    2.11
  -7   1   0    7.34    1.70
  -7   1   0    5.84    1.71
   7   1   0    8.89    2.02
  -7   1   0    7.45    1.95
  -7   1   0    7.53    1.62
   7   1   0    8.10    0.85
  -7   1   0    5.06    1.85
  -7   1   0    7.54    1.82
  -7   1   0    7.58    1.73
   7   1   0    7.50    0.84
   8  -1   0   18.30    1.28
  -8  -1   0   14.88    2.21
  -8  -1   0   19.50    2.48
  -8  -1   0   17.83    2.32
  -8  -1   0   19.48    2.37
  -8  -1   0   17.36    2.49
  -8  -1   0   16.79    2.38
  -8   1   0   19.30    2.59
  -8   1   0   15.66    2.25
  -8   1   0   11.98    2.01
  -8   1   0   16.63    2.33
  -8   1   0   16.87    2.60
  -8   1   0   13.21    2.17
  -9  -1   0    9.48    1.66
  -9  -1   0    9.21    1.77
  -9  -1   0    8.24    1.59
  -9  -1   0   14.67    2.07
  -9   1   0   11.37    1.83
  -9   1   0    8.68    1.70
  -9   1   0    8.87    1.72
  -9   1   0   11.02    1.78
 -10  -1   0   19.61    2.27
   0  -2   0    4.19    0.40
   0  -2   0    3.66    0.38
   0   2   0    5.64    0.50
   0   2   0    4.00    0.39
   0   2   0    3.91    0.38
  -1  -2   0 1981.03   94.57
  -1   2   0 2241.44   50.07
  -2  -2   0  468.13   53.48
   2  -2   0  413.53    8.86
  -2  -2   0  421.02    9.78
   2  -2   0  414.81    8.86
  -2  -2   0  417.12   15.01
   2   2   0  426.88    9.41
  -2   2   0  420.26   13.54
   2   2   0  412.63    9.18
  -2   2   0  412.06    9.91
  -2   2   0  552.09   69.09
   3  -2   0   16.24    0.66
  -3  -2   0   14.93    1.24
   3  -2   0   16.09    0.66
  -3  -2   0   -8.64   33.42
  -3  -2   0   36.02   47.89
   3  -2   0   16.05    0.83
  -3   2   0   16.69    3.23
  -3   2   0   18.26    1.28
   3   2   0   16.34    1.12
  -3   2   0   16.87    1.34
   3   2   0   16.57    1.12
   3   2   0   15.88    0.75
  -3   2   0   17.04    1.20
  -3   2   0   57.23   52.05
   3   2   0   16.85    0.69
   4  -2   0 1295.07   26.09
  -4  -2   0 1321.76   42.10
  -4  -2   0 1194.13   26.91
  -4   2   0 1273.98   27.66
   4   2   0 1247.11   26.38
  -5  -2   0  279.42    8.68
   5  -2   0  274.34    6.74
   5  -2   0  267.48    6.63
   5  -2   0  270.24    6.69
  -5  -2   0  288.73    8.74
   5   2   0  269.27    7.61
   5   2   0  281.32    8.28
   5   2   0  274.63    6.69
  -5   2   0  291.48    9.16
   5   2   0  273.39    6.56
  -5   2   0  274.01    8.01
  -5   2   0  280.62    8.91
   6  -2   0    2.01    0.92
  -6  -2   0    3.09    1.19
   6  -2   0    4.22    1.27
  -6  -2   0    3.99    1.24
   6  -2   0    3.58    0.65
   6   2   0    3.29    1.10
   6   2   0    3.64    0.63
  -6   2   0    5.51    1.40
   6   2   0    4.32    0.60
  -6   2   0    2.71    1.01
   6   2   0    4.00    1.18
  -7  -2   0    6.82    1.88
  -7  -2   0    8.13    1.78
   7  -2   0    7.37    0.84
  -7  -2   0    7.68    2.09
  -7  -2   0    4.43    1.45
  -7  -2   0    6.46    1.89
  -7  -2   0    6.85    1.89
   7  -2   0    7.02    1.78
  -7  -2   0    5.16    1.77
   7  -2   0    6.40    0.93
  -7   2   0    7.75    1.87
  -7   2   0    8.29    1.84
   7   2   0    6.79    1.74
  -7   2   0    6.30    1.73
   7   2   0    4.52    1.43
  -7   2   0    4.11    1.47
  -7   2   0    6.68    1.70
  -7   2   0    3.01    1.82
   7   2   0    5.04    0.93
  -7   2   0    7.36    1.75
  -7   2   0    7.48    1.69
   7   2   0    7.32    1.04
  -8  -2   0    7.75    1.84
   8  -2   0    9.22    1.06
  -8  -2   0   10.18    2.06
  -8  -2   0    7.44    1.87
  -8  -2   0    7.51    1.70
  -8  -2   0   10.36    2.11
  -8  -2   0    8.24    1.81
  -8   2   0    9.18    2.02
   8   2   0    8.00    1.10
  -8   2   0    7.61    1.79
  -8   2   0   11.08    2.03
  -8   2   0   10.58    1.92
  -8   2   0   10.65    2.08
  -9  -2   0   23.32    2.38
  -9  -2   0   24.12    2.39
  -9  -2   0   26.64    2.43
  -9  -2   0   20.82    2.25
  -9  -2   0   22.44    2.47
  -9   2   0   28.71    2.65
  -9   2   0   23.90    2.28
  -9   2   0   24.18    2.35
  -9   2   0   27.84    2.56
 -10  -2   0  168.63    5.40
   0  -3   0  -19.93   40.75
   0  -3   0    0.35    0.22
   0   3   0   -0.06    3.62
   0   3   0    0.55    0.27
   0   3   0    0.14    0.20
  -1  -3   0  842.21   80.72
  -1   3   0  843.09   25.62
  -2  -3   0 -113.79   73.25
  -2   3   0   13.85    4.23
  -3  -3   0    2.74    0.64
  -3  -3   0   -6.50   41.54
  -3  -3   0   -2.40    5.85
  -3   3   0  -29.22   90.80
   3   3   0    1.94    0.39
  -3   3   0    3.03    0.73
  -3   3   0    2.37    0.62
  -3   3   0   -0.04    3.02
  -3   3   0    2.58    0.63
  -4  -3   0   63.40    2.54
  -4  -3   0   66.28    3.22
   4  -3   0   66.46    2.32
   4  -3   0   63.78    2.29
  -4  -3   0  166.08   67.19
   4  -3   0   66.47    2.42
   4   3   0   65.55    2.20
   4   3   0   69.10    3.28
  -4   3   0   23.30   54.54
   4   3   0   58.94    2.49
  -4   3   0   64.67    5.75
  -4   3   0   65.51    3.04
   4   3   0   62.95    2.27
  -4   3   0   77.07    3.32
  -4   3   0   65.03    3.36
   4   3   0   68.72    2.89
   5  -3   0    4.58    1.12
   5  -3   0    6.95    0.78
   5  -3   0    5.78    0.74
  -5   3   0    8.19    1.61
  -5   3   0    6.87    1.48
   5   3   0    5.58    1.15
  -5   3   0    6.18    1.20
  -5   3   0    4.96    1.15
   5   3   0    6.30    0.68
   5   3   0    5.94    0.71
   5   3   0    5.17    1.23
   6  -3   0  281.34    7.44
  -6  -3   0  275.55   10.10
   6  -3   0  285.86    7.56
  -6  -3   0  280.58    9.94
  -6  -3   0  282.89   10.13
  -6  -3   0  292.23    9.53
  -6   3   0  273.07    9.71
  -6   3   0  284.63    9.27
  -6   3   0  288.43   10.02
   6   3   0  286.74    9.08
   6   3   0  271.76    9.65
   6   3   0  279.17    7.39
  -6   3   0  287.09    9.58
  -6   3   0  283.84    9.83
  -6   3   0  287.55    9.83
   6   3   0  280.26    7.46
  -7  -3   0    0.19    1.01
   7  -3   0    0.90    0.50
  -7  -3   0    0.65    1.12
   7  -3   0   -1.43    0.83
  -7  -3   0    0.15    0.88
  -7  -3   0   -1.37    0.81
  -7  -3   0    0.12    1.00
  -7  -3   0    2.64    1.32
  -7  -3   0   -1.58    0.85
   7  -3   0    0.30    0.44
  -7   3   0    0.18    0.92
   7   3   0    0.15    0.97
   7   3   0    0.55    0.44
  -7   3   0    0.19    0.94
  -7   3   0    0.90    0.94
  -7   3   0    1.03    1.27
  -7   3   0   -0.23    1.00
   7   3   0   -0.11    0.45
  -7   3   0   -0.48    0.81
  -7   3   0    0.76    1.16
  -8  -3   0   22.11    2.64
   8  -3   0   20.29    2.15
  -8  -3   0   23.84    2.73
  -8  -3   0   20.25    2.61
  -8  -3   0   24.16    2.55
  -8  -3   0   18.91    2.46
  -8   3   0   21.54    2.46
   8   3   0   23.07    2.16
  -8   3   0   23.02    2.73
  -8   3   0   25.00    2.71
  -8   3   0   20.41    2.42
  -8   3   0   24.08    2.68
  -8   3   0   26.73    2.70
  -9  -3   0   99.92    4.89
  -9  -3   0   95.70    4.73
  -9  -3   0   96.83    4.70
  -9   3   0  101.36    4.75
  -9   3   0   90.49    5.87
  -9   3   0  100.76    4.77
  -9   3   0   98.87    4.80
 -10  -3   0   18.55    2.30
 -10   3   0   12.77    1.77
   0  -4   0  551.15   12.66
   0  -4   0  544.57   12.62
   0  -4   0  553.31   80.88
   0  -4   0  556.61   12.38
   0   4   0  549.53   12.34
   0   4   0  541.96   22.27
   0   4   0  547.94   12.36
   1  -4   0   82.96    2.78
   1  -4   0   84.10    2.76
  -1  -4   0   85.61   49.59
  -1  -4   0   76.70    2.81
  -1  -4   0   79.60    2.66
  -1   4   0   81.61    9.38
  -1   4   0   84.94    2.99
   1   4   0   82.99    2.98
   1   4   0   84.32    2.75
  -1   4   0   84.21    2.93
   1   4   0   80.98    2.69
  -2  -4   0  461.90   81.00
   2  -4   0  499.72   11.51
  -2  -4   0  485.14   11.52
   2  -4   0  511.72   11.44
   2  -4   0  495.74   12.11
   2   4   0  510.71   12.73
  -2   4   0  495.65   12.20
   2   4   0  519.84   11.44
  -2   4   0  503.64   11.90
   2   4   0  481.80   11.18
   2   4   0  510.28   11.35
  -2   4   0  497.13   19.86
   3  -4   0  159.67    4.59
   3  -4   0  153.82    5.18
   3  -4   0  155.27    4.47
  -3  -4   0  169.61   17.44
  -3  -4   0  152.67    4.56
  -3  -4   0  262.92   63.81
   3   4   0  155.47    4.51
  -3   4   0  165.50    5.23
  -3   4   0  165.36    5.16
  -3   4   0   93.79  140.31
   3   4   0  152.64    5.19
  -3   4   0  158.58    5.48
   3   4   0  161.58    4.49
   3   4   0  160.72    4.39
  -3   4   0  142.54   10.66
  -4  -4   0  111.15  115.23
   4  -4   0  114.83    4.58
   4  -4   0  120.25    3.81
  -4  -4   0  103.69    3.74
   4  -4   0  113.78    3.83
  -4  -4   0  123.25   59.42
  -4   4   0  125.68    4.69
   4   4   0  120.55    4.79
  -4   4   0    8.02   97.24
  -4   4   0  110.53    4.83
   4   4   0  122.16    3.79
   4   4   0  125.23    4.13
  -4   4   0  114.61    4.50
  -4   4   0  107.39    9.14
   5  -4   0   12.51    1.16
   5  -4   0   11.93    1.50
  -5  -4   0   11.33    1.60
   5  -4   0   14.47    1.23
   5   4   0   14.23    1.76
  -5   4   0   15.77    1.91
  -5   4   0   10.98    1.51
   5   4   0   13.14    1.18
   5   4   0   11.05    1.44
  -6  -4   0   49.15    3.40
  -6  -4   0   44.54    3.56
  -6  -4   0   44.78    3.48
   6  -4   0   48.17    2.43
   6  -4   0   49.08    2.49
   6  -4   0   46.36    3.22
  -6  -4   0   40.46    5.26
  -6   4   0   46.70    3.47
   6   4   0   45.63    2.35
  -6   4   0   42.06    3.65
  -6   4   0   43.56    3.68
  -6   4   0   47.70    3.75
  -6   4   0   38.85    3.59
  -6   4   0   43.06    4.97
  -6   4   0   43.68    3.20
  -6   4   0   37.74    3.39
   6   4   0   44.90    3.44
   6   4   0   43.86    2.37
  -7  -4   0  112.56    6.12
   7  -4   0  121.60    6.60
   7  -4   0  120.31    4.49
   7  -4   0  118.75    4.25
  -7  -4   0  118.13    5.97
  -7  -4   0  129.75    6.05
  -7  -4   0  122.05    5.91
  -7  -4   0  122.64    6.80
  -7  -4   0  123.13    6.72
  -7   4   0  121.10    6.14
  -7   4   0  120.50    5.73
  -7   4   0  137.30    6.45
  -7   4   0  128.44    6.28
  -7   4   0  109.82    5.97
   7   4   0  119.18    6.41
  -7   4   0  114.15    5.75
  -7   4   0  122.35    6.52
   7   4   0  123.33    4.50
  -8  -4   0   17.89    2.49
  -8  -4   0   19.21    2.47
  -8  -4   0   20.03    2.58
  -8  -4   0   20.55    2.58
  -8  -4   0   26.70    2.67
  -8   4   0   24.46    2.56
  -8   4   0   19.57    2.42
  -8   4   0   21.57    2.45
  -8   4   0   16.67    2.27
  -8   4   0   19.84    2.49
  -9  -4   0    2.19    1.65
  -9  -4   0    2.79    1.09
  -9  -4   0    3.73    1.16
  -9  -4   0    3.87    1.21
  -9   4   0    6.33    1.96
  -9   4   0    3.36    1.02
  -9   4   0    2.93    0.97
  -9   4   0    4.03    1.29
  -9   4   0    3.20    1.25
  -9   4   0    3.69    1.33
 -10  -4   0    1.48    0.98
 -10  -4   0    3.51    1.09
 -10   4   0    3.14    0.82
   0  -5   0    0.08    0.29
   0  -5   0  -14.94   85.59
   0  -5   0    0.72    0.33
   0   5   0    0.05    0.27
   0   5   0    0.16    0.27
   0   5   0    5.77    7.81
   1  -5   0  275.04  106.18
   1  -5   0  314.09    7.80
   1  -5   0  304.53    7.72
  -1  -5   0  294.89    7.61
   1  -5   0  304.52    8.12
  -1  -5   0  282.04   76.20
  -1  -5   0  286.30    7.81
  -1   5   0  325.99   20.87
   1   5   0  300.88    7.41
   1   5   0  301.35   20.87
  -1   5   0  303.02    7.99
   1   5   0  312.28    8.23
  -1   5   0  305.49    7.99
   1   5   0  304.11    7.72
  -2  -5   0  390.78    9.91
   2  -5   0  417.65    9.95
  -2  -5   0  521.91   99.84
   2  -5   0  406.76   10.46
   2  -5   0  407.43    9.87
   2   5   0  402.95    9.84
   2   5   0  405.22   10.45
  -2   5   0  413.35   10.32
   2   5   0  392.23    9.39
  -2   5   0  403.98   19.94
  -2   5   0  408.07   10.56
   2   5   0  392.69    9.75
  -3  -5   0   -3.02   16.83
  -3  -5   0  -21.13   64.75
  -3   5   0    2.99    5.12
  -3   5   0 -321.92  220.57
  -4  -5   0   31.27   68.66
  -4  -5   0   11.95   13.45
   4  -5   0   47.35    2.32
   4  -5   0   42.35    2.27
   4  -5   0   44.84    2.76
  -4  -5   0   38.92    2.77
  -4   5   0   43.07    2.67
  -4   5   0  179.52  159.51
  -4   5   0   39.19    7.63
   4   5   0   42.76    2.85
   4   5   0   44.00    2.19
   4   5   0   42.27    2.22
   4   5   0   46.77    2.30
  -4   5   0   46.09    3.05
  -5  -5   0    1.20    0.95
   5  -5   0    0.63    0.47
  -5  -5   0   -1.19   97.15
  -5  -5   0  -84.15   60.06
   5  -5   0    1.82    0.64
   5   5   0    1.02    0.66
  -5   5   0    0.54    3.87
  -5   5   0  -14.08   55.08
   5   5   0    0.49    0.42
  -5   5   0    3.03    1.21
  -5   5   0    1.09    0.83
  -5   5   0    1.18    0.75
   5   5   0   -0.23    0.71
   5   5   0   -0.33    0.47
  -6  -5   0  210.06    8.54
  -6  -5   0  209.68    8.46
   6  -5   0  195.70    6.41
  -6  -5   0  201.05    7.98
  -6  -5   0  202.94    8.48
  -6  -5   0  205.50    7.90
  -6  -5   0  201.92    8.16
   6  -5   0  200.47    7.57
   6   5   0  204.63    8.34
  -6   5   0  192.99    7.88
  -6   5   0  204.16    8.60
  -6   5   0  205.56    8.03
  -6   5   0  213.52    7.84
  -6   5   0  206.65    8.25
  -6   5   0  203.33    8.38
  -6   5   0  212.62    8.42
  -6   5   0  200.72    8.71
  -6   5   0  198.17    8.14
   6   5   0  195.94    6.47
  -7  -5   0   98.98    5.64
  -7  -5   0   87.10    5.16
  -7  -5   0   89.24    5.43
  -7  -5   0  101.78    5.49
   7  -5   0   91.96    4.02
  -7  -5   0   98.47    5.63
  -7   5   0   99.94    5.53
  -7   5   0  106.10    5.70
  -7   5   0   94.04    5.48
   7   5   0   95.69    4.12
  -7   5   0   95.39    5.43
  -7   5   0   94.81    5.08
  -7   5   0   93.11    5.42
  -7   5   0  106.28    7.39
  -8  -5   0    0.95    0.97
  -8  -5   0    1.49    0.92
  -8  -5   0    0.95    0.98
  -8   5   0   -0.04    1.38
  -8   5   0    1.28    1.15
  -8   5   0   -0.82    1.10
  -8   5   0    1.65    0.94
  -9  -5   0   45.41    3.47
  -9  -5   0   57.08    3.36
  -9  -5   0   48.41    3.44
  -9  -5   0   57.39    4.05
  -9   5   0   54.12    3.14
  -9   5   0   53.13    3.00
  -9   5   0   47.20    3.10
   0  -6   0 1870.80  188.71
   0   6   0 1593.81   51.22
   0   6   0 1554.98   33.92
   1  -6   0 1060.95   23.87
  -1  -6   0 1272.76  126.98
   1  -6   0 1047.90   23.45
  -1  -6   0 1025.41   23.27
  -1  -6   0 1059.63   23.65
   1   6   0 1055.56   23.00
   1   6   0 1044.10   23.43
   1   6   0 1073.80   42.19
  -1   6   0 1083.05   23.75
  -1   6   0 1054.65   38.87
  -2  -6   0  460.75   11.58
   2  -6   0  457.59   11.48
   2  -6   0  466.28   11.47
   2  -6   0  477.56   12.10
  -2  -6   0  395.64  105.08
  -2   6   0  469.05   12.13
   2   6   0  471.85   11.42
  -2   6   0  468.07   11.92
   2   6   0  456.31   10.83
   2   6   0  455.44   12.03
  -2   6   0  415.26   22.81
  -3  -6   0   66.63    2.95
   3  -6   0   65.51    2.93
   3  -6   0   67.82    3.42
  -3  -6   0   36.09   75.34
   3  -6   0   64.18    2.96
   3   6   0   65.74    2.96
  -3   6   0   62.76    3.47
  -3   6   0   57.44    3.12
  -3   6   0   60.25   10.92
   3   6   0   61.66    3.36
   3   6   0   63.20    2.86
   3   6   0   61.12    2.53
   4  -6   0  853.35   19.96
  -4  -6   0  968.60  135.73
  -4  -6   0  844.49   21.17
   4  -6   0  861.95   20.07
   4  -6   0  839.76   20.97
   4   6   0  859.55   21.38
  -4   6   0  798.80   31.37
  -4   6   0  901.51   21.10
  -4   6   0  852.97   21.02
   4   6   0  882.77   19.94
  -4   6   0  854.58   21.69
   4   6   0  860.99   19.98
  -5  -6   0  177.52    7.06
  -5  -6   0 -107.84  181.38
   5  -6   0  172.18    5.99
  -5  -6   0  164.88    7.12
  -5  -6   0  178.07    7.55
  -5  -6   0  180.63    7.57
   5  -6   0  171.97    6.79
  -5  -6   0   96.30   87.50
  -5  -6   0  163.08    7.24
   5  -6   0  176.47    6.05
  -5   6   0  183.17   13.04
  -5   6   0  178.74    7.49
  -5   6   0  178.80    7.83
  -5   6   0  171.45    7.37
  -5   6   0  182.61    6.91
   5   6   0  171.35    5.99
  -5   6   0  -56.54  138.26
   5   6   0  177.11    5.97
  -5   6   0  175.02    7.50
  -5   6   0  172.06    7.37
   5   6   0  182.32    7.38
  -6  -6   0   67.05    4.58
  -6  -6   0   77.29    4.84
  -6  -6   0   70.67    4.76
  -6  -6   0   70.54    4.60
   6  -6   0   70.98    3.62
  -6  -6   0   74.75    4.49
   6  -6   0   71.45    3.60
  -6  -6   0   74.76    4.81
   6  -6   0   69.02    4.18
   6   6   0   63.67    4.53
  -6   6   0   79.09    4.92
  -6   6   0   77.19    4.67
  -6   6   0   79.29    4.83
  -6   6   0   77.07    4.75
  -6   6   0   84.89    4.64
  -6   6   0   71.86    4.66
  -6   6   0   75.09    4.84
   6   6   0   73.09    3.64
  -6   6   0   70.59    4.66
  -7  -6   0  130.96    6.60
  -7  -6   0  140.19    6.56
  -7  -6   0  131.80    6.29
  -7  -6   0  128.47    6.56
  -7  -6   0  122.36    6.43
   7  -6   0  132.79    5.19
  -7  -6   0  120.50    6.10
  -7   6   0  120.94    5.81
  -7   6   0  139.54    6.66
  -7   6   0  131.76    6.37
  -7   6   0  136.78    6.61
  -7   6   0  132.98    6.59
  -7   6   0  135.90    6.12
  -7   6   0  134.10    6.54
   7   6   0  132.54    5.27
  -8  -6   0   53.50    3.88
  -8  -6   0   61.92    4.00
  -8  -6   0   56.01    3.64
  -8  -6   0   56.55    3.89
  -8  -6   0   55.18    3.70
  -8   6   0   49.51    3.42
  -8   6   0   57.97    3.88
  -8   6   0   55.90    3.43
  -8   6   0   58.91    3.81
  -8   6   0   53.65    3.81
  -8   6   0   54.02    3.73
  -8   6   0   60.07    3.92
  -9  -6   0   81.09    4.29
  -9  -6   0   70.79    3.73
  -9  -6   0   74.53    3.84
  -9  -6   0   78.71    3.82
  -9  -6   0   75.36    3.78
  -9   6   0   75.80    3.87
  -9   6   0   77.33    4.26
  -9   6   0   75.10    3.69
  -9   6   0   78.32    3.79
   0  -7   0    0.29    0.42
   0  -7   0  -17.41  110.74
   0  -7   0   -0.38    0.24
   0   7   0    0.06    0.41
   0   7   0   -1.48    8.77
   0   7   0    0.27    0.44
   1  -7   0  813.79  177.88
  -1  -7   0  646.84  149.12
   1  -7   0  807.10   19.13
  -1  -7   0  799.04   18.86
   1  -7   0  813.47   18.71
   1  -7   0  812.56   18.66
   1   7   0  782.71   18.59
   1   7   0  808.94   18.09
   1   7   0  750.68   39.65
  -1   7   0  785.62   19.01
  -1   7   0  787.35   35.26
   1   7   0  803.92   19.16
  -1   7   0  800.07   18.79
   2  -7   0  413.20   10.83
   2  -7   0  418.86   11.42
  -2  -7   0  339.25  100.51
  -2  -7   0  406.87   10.93
   2  -7   0  411.92   10.89
  -2   7   0  405.51   11.37
   2   7   0  424.04   11.61
   2   7   0  412.24   10.08
  -2   7   0  411.55   24.94
   2   7   0  424.16   10.93
  -2   7   0  396.43   11.22
  -3  -7   0  130.40  106.63
   3  -7   0  119.28    4.60
  -3  -7   0  115.91    4.45
   3  -7   0  111.05    4.91
   3  -7   0  121.46    4.58
  -3  -7   0  106.47    4.92
   3   7   0  117.82    5.17
  -3   7   0  123.55   16.20
  -3   7   0  115.91    4.94
   3   7   0  115.67    4.48
  -3   7   0  111.78    5.11
   3   7   0  110.59    3.77
   4  -7   0   91.30    4.08
  -4  -7   0  150.15  101.70
   4  -7   0   89.88    4.53
  -4  -7   0   84.90    4.55
  -4   7   0   64.10   12.30
  -4   7   0   80.06    4.35
   4   7   0   90.60    4.76
  -4   7   0   84.56    4.49
  -4   7   0   99.49    5.07
  -5  -7   0    0.80    0.71
  -5  -7   0   -0.27    0.98
   5  -7   0   -0.39    0.39
  -5  -7   0   -1.17    0.80
  -5  -7   0    1.92    1.10
  -5  -7   0   -0.15    0.87
  -5  -7   0    5.57    1.75
   5  -7   0    0.35    0.58
  -5  -7   0 -204.75  110.82
   5  -7   0    0.29    0.68
   5   7   0   -0.44    0.38
  -5   7   0    0.73    0.95
  -5   7   0    2.18    1.36
  -5   7   0   -0.62    1.61
   5   7   0   -0.09    0.71
  -5   7   0    0.15    0.76
  -5   7   0    2.83    1.22
  -5   7   0    0.41    1.34
  -5   7   0    1.48    0.94
  -5   7   0  -12.85    8.06
  -5   7   0    0.30    1.06
  -5   7   0    0.15    0.97
  -5   7   0   36.41  222.12
   6  -7   0  121.74    5.87
  -6  -7   0  120.12    6.27
  -6  -7   0  114.04    6.09
   6  -7   0  122.73    5.21
  -6  -7   0  115.28    5.94
  -6  -7   0  124.96    6.46
   6  -7   0  125.16    5.25
  -6  -7   0  130.36    6.22
  -6  -7   0  118.44    6.23
  -6   7   0  113.01    6.15
  -6   7   0  124.60    5.88
  -6   7   0  133.32    6.47
  -6   7   0  122.31    6.24
   6   7   0  110.57    6.46
   6   7   0  131.07    5.37
  -6   7   0  121.89    6.70
  -6   7   0  104.81    8.38
  -6   7   0  125.43    6.34
  -6   7   0  123.39    6.45
  -6   7   0  124.01    6.09
  -7  -7   0   61.27    4.26
  -7  -7   0   61.97    4.35
  -7  -7   0   63.81    4.21
  -7  -7   0   58.74    4.22
  -7  -7   0   67.49    4.32
   7  -7   0   59.34    3.45
  -7  -7   0   71.40    4.73
   7   7   0   61.87    3.62
  -7   7   0   60.54    4.25
  -7   7   0   63.38    4.35
  -7   7   0   61.36    4.19
  -7   7   0   58.55    3.97
  -7   7   0   67.11    4.47
  -7   7   0   60.78    4.32
  -7   7   0   65.41    4.00
  -8  -7   0   33.57    2.96
  -8  -7   0   33.19    2.81
  -8  -7   0   31.95    2.87
  -8  -7   0   33.30    2.81
  -8  -7   0   31.99    2.70
  -8  -7   0   31.83    2.80
  -8   7   0   32.39    2.83
  -8   7   0   39.70    3.07
  -8   7   0   32.86    2.89
  -8   7   0   30.14    3.99
  -8   7   0   28.84    2.76
  -8   7   0   34.29    2.60
  -9  -7   0   23.30    1.98
  -9  -7   0   20.78    1.68
  -9  -7   0   20.79    1.89
  -9  -7   0   22.32    1.93
  -9   7   0   22.57    1.88
  -9   7   0   23.21    1.90
  -9   7   0   22.50    1.94
  -9   7   0   20.17    1.90
   0  -8   0  489.93  204.77
   0  -8   0   43.32    2.69
   0   8   0   45.36    2.84
   0   8   0   18.88   15.21
   0   8   0   40.76    2.37
   1  -8   0 1273.69   28.67
  -1  -8   0 1175.32  217.26
   1  -8   0 1307.18   29.19
  -1  -8   0 1267.96   28.90
   1  -8   0  680.29  280.56
   1  -8   0 1292.77   28.78
  -1   8   0 1279.30   29.19
   1   8   0 1285.03   28.51
  -1   8   0 1247.94   49.30
   1   8   0 1247.39   28.66
   1   8   0 1263.64   29.29
  -1   8   0 1266.99   28.78
   1   8   0 1247.85   56.66
  -2  -8   0  745.83   19.22
   2  -8   0  770.23   18.57
  -2  -8   0  702.44  151.01
  -2  -8   0  767.18   18.71
   2  -8   0  772.67   18.63
   2  -8   0  762.05   19.21
  -2   8   0  744.73   19.15
   2   8   0  786.78   18.75
   2   8   0  750.75   17.35
  -2   8   0  745.50   36.58
  -2   8   0  774.25   20.12
   2   8   0  767.35   19.53
  -2   8   0  794.33   19.23
  -3  -8   0 1468.56   33.95
  -3  -8   0 1556.29   35.26
   3  -8   0 1537.98   34.33
  -3  -8   0 1418.67  189.92
   3  -8   0 1539.92   34.24
   3  -8   0 1540.67   35.08
  -3   8   0 1500.45   53.92
   3   8   0 1544.27   34.42
  -3   8   0 1483.55   34.86
  -3   8   0 1537.64   35.31
  -3   8   0 1554.45   35.14
   3   8   0 1538.82   35.57
   4  -8   0  465.98   13.46
  -4  -8   0  435.50   14.11
   4  -8   0  469.88   12.75
  -4  -8   0  466.15   13.63
  -4  -8   0  473.43   14.35
  -4  -8   0  360.99  136.07
  -4  -8   0  431.66   13.63
  -4  -8   0  455.47   13.74
   4  -8   0  458.43   12.58
  -4   8   0  452.03   13.70
  -4   8   0  427.00   13.78
  -4   8   0  446.22   13.27
  -4   8   0  477.58   13.78
   4   8   0  472.57   12.82
  -4   8   0  439.15   28.48
  -4   8   0  451.80   13.48
   4   8   0  466.23   14.06
  -4   8   0  456.77   14.02
  -4   8   0  459.20   13.93
  -4   8   0  434.99   13.75
  -5  -8   0  229.26    8.93
  -5  -8   0  235.31    9.12
  -5  -8   0  236.15    9.10
  -5  -8   0  232.49    8.95
   5  -8   0  234.40    8.03
  -5  -8   0  228.85    8.80
   5  -8   0  233.39    8.00
  -5  -8   0  296.15  139.39
   5  -8   0  250.31    8.97
  -5  -8   0  236.45    9.38
  -5   8   0  219.70    8.77
   5   8   0  232.56    8.07
  -5   8   0  231.81    9.05
  -5   8   0  230.58    9.11
  -5   8   0  229.58    9.07
  -5   8   0  226.82    8.78
  -5   8   0  223.34    8.40
  -5   8   0  227.26    9.44
   5   8   0  231.50    9.35
  -5   8   0  217.98    8.17
  -5   8   0  220.88   20.53
  -5   8   0  234.96    8.88
  -5   8   0  227.69    9.11
  -6  -8   0   51.76    4.14
  -6  -8   0   52.33    4.00
  -6  -8   0   52.31    3.93
   6  -8   0   50.52    3.32
  -6  -8   0   51.89    3.93
  -6  -8   0   51.94    5.85
   6  -8   0   49.99    3.66
  -6  -8   0   52.64    3.96
  -6   8   0   59.83    4.31
  -6   8   0   56.94    4.27
  -6   8   0   51.87    3.84
  -6   8   0   53.58    4.04
  -6   8   0   52.67    4.03
  -6   8   0   50.36    5.62
   6   8   0   51.43    3.45
  -6   8   0   50.69    3.92
  -7  -8   0  290.84   10.25
  -7  -8   0  296.87   10.27
  -7  -8   0  290.31   10.48
  -7  -8   0  293.89   10.11
  -7  -8   0  289.15   10.24
  -7  -8   0  296.21   10.35
  -7   8   0  282.88    9.68
  -7   8   0  283.26   10.25
  -7   8   0  294.08   10.44
  -7   8   0  289.23   10.26
  -7   8   0  292.07   10.30
  -8  -8   0  218.84    7.33
  -8  -8   0  236.93    8.14
  -8  -8   0  217.53    7.83
  -8  -8   0  239.61    7.99
  -8  -8   0  226.24    8.04
  -8  -8   0  229.19    8.12
  -8   8   0  222.93    7.24
  -8   8   0  228.99    8.00
  -8   8   0  232.20    8.08
  -8   8   0  229.70    8.13
  -8   8   0  229.13    8.05
  -9  -8   0  154.93    5.16
  -9  -8   0  138.58    4.93
  -9   8   0  155.50    4.92
  -9   8   0  151.55    4.93
   0  -9   0  -39.18  174.86
   0  -9   0    0.63    0.56
   0   9   0   -9.55   14.99
   0   9   0   -0.04    0.46
   0   9   0    0.24    0.53
  -1  -9   0 -124.67  137.03
   1  -9   0   17.40    1.88
   1  -9   0   19.56    1.92
  -1  -9   0   21.41    1.97
   1  -9   0   20.64    2.02
  -1  -9   0   22.06    2.14
   1   9   0   22.71    2.17
   1   9   0   23.85    2.25
   1   9   0   17.33    1.61
  -1   9   0   18.73   12.43
  -1   9   0   20.53    1.90
  -1   9   0   17.00    1.91
   1   9   0   30.10   23.71
  -2  -9   0   91.07    4.28
   2  -9   0   83.40    4.38
   2  -9   0   81.03    4.06
  -2  -9   0   90.95    4.61
  -2  -9   0  209.32  160.53
   2  -9   0   87.59    4.29
   2   9   0   79.44    4.08
   2   9   0   81.92    4.52
  -2   9   0   82.24    4.40
  -2   9   0   99.46    4.64
  -2   9   0   80.76    4.39
  -2   9   0   86.85   18.43
  -3  -9   0  130.12    6.07
   3  -9   0  131.43    5.54
   3  -9   0  136.74    7.25
  -3  -9   0  431.16  160.36
   3  -9   0  135.05    6.02
  -3  -9   0  133.13    6.49
  -3  -9   0  140.24    5.62
  -3   9   0  132.11    6.12
  -3   9   0  129.65    6.55
   3   9   0  143.12    5.86
   3   9   0  131.52    6.36
  -3   9   0  143.78    6.55
  -3   9   0  138.57    6.24
  -3   9   0  164.74   23.29
  -3   9   0  142.90    6.10
   4  -9   0  144.63    6.47
  -4  -9   0  146.26    7.03
  -4  -9   0  126.60    6.00
  -4  -9   0  141.42    6.53
  -4  -9   0  142.50    6.61
  -4  -9   0  151.90    6.71
  -4  -9   0  221.12  146.75
  -4  -9   0  150.24    6.77
   4  -9   0  150.19    6.07
  -4  -9   0  144.50    6.58
   4  -9   0  141.28    6.03
  -4   9   0  151.43    6.46
  -4   9   0  149.71    6.95
   4   9   0  143.07    7.00
  -4   9   0  162.91   21.66
  -4   9   0  137.51    6.80
  -4   9   0  140.72    6.58
  -4   9   0  142.98    6.56
   4   9   0  135.88    6.00
  -4   9   0  145.06    6.53
  -4   9   0  149.08    6.72
  -4   9   0  142.84    6.37
  -4   9   0  148.23    6.82
  -5  -9   0   -9.48  171.13
  -5  -9   0   92.01    5.24
   5  -9   0   90.38    4.64
   5  -9   0   84.08    4.60
  -5  -9   0   86.17    5.10
  -5  -9   0   87.50    5.15
  -5  -9   0   84.46    5.07
  -5  -9   0   90.25    5.20
  -5  -9   0   87.33    5.45
   5  -9   0   83.21    4.88
  -5   9   0   94.09    5.03
   5   9   0   86.47    4.70
  -5   9   0   93.69    5.84
  -5   9   0  104.76    5.44
  -5   9   0   77.71   16.46
  -5   9   0   84.20    5.33
  -5   9   0   85.65    5.22
   5   9   0   88.45    5.66
  -5   9   0   91.77    5.41
  -5   9   0   84.56    5.02
  -5   9   0   88.75    5.43
  -5   9   0   93.85    4.90
  -6  -9   0   60.45    4.09
  -6  -9   0   43.09    3.55
   6  -9   0   45.72    3.28
  -6  -9   0   45.33    3.62
  -6  -9   0   46.45    3.73
  -6  -9   0   46.18    3.92
  -6  -9   0   47.52    3.76
  -6   9   0   47.85    3.67
  -6   9   0   46.59    3.83
  -6   9   0   53.34    4.00
  -6   9   0   48.71    3.78
  -6   9   0   47.07    3.45
  -6   9   0   47.02    3.74
  -6   9   0   50.22    3.88
  -6   9   0   43.43    3.23
   6   9   0   52.68    3.59
  -7  -9   0    1.01    0.88
  -7  -9   0    0.88    0.82
  -7  -9   0    1.22    0.91
  -7  -9   0    0.44    0.71
  -7  -9   0   -0.55    0.63
  -7   9   0    0.24    0.74
  -7   9   0    0.24    1.22
  -7   9   0    0.60    0.88
  -7   9   0    0.50    0.84
  -7   9   0   -0.35    0.60
  -7   9   0   -0.96    1.10
  -7   9   0    1.49    0.89
  -8  -9   0   47.45    2.97
  -8  -9   0   46.65    4.10
  -8  -9   0   44.97    3.93
  -8  -9   0   51.94    4.21
  -8  -9   0   54.19    3.26
  -8   9   0   50.81    2.77
  -8   9   0   46.56    3.06
  -8   9   0   45.59    3.51
  -8   9   0   51.88    4.12
  -8   9   0   49.15    3.08
   0 -10   0   15.86  323.71
   0 -10   0    7.27    1.56
   0  10   0    7.54    1.49
   0  10   0    4.32    1.30
   0  10   0    8.20   22.03
   1 -10   0   65.35    3.94
  -1 -10   0  129.45  174.08
  -1 -10   0   75.71    4.02
   1  10   0   71.57    4.15
   1  10   0   73.33    4.30
  -1  10   0   66.99   21.98
  -1  10   0   61.29    3.83
  -1  10   0   61.87    3.65
   2 -10   0   66.21    4.49
   2 -10   0   77.26    4.28
  -2 -10   0   67.65    4.53
  -2 -10   0   81.89    4.21
  -2 -10   0   80.57    4.46
  -2 -10   0   68.44    4.20
  -2 -10   0  204.25  209.21
   2 -10   0   75.02    4.33
  -2  10   0   76.53   19.99
   2  10   0   66.81    6.61
   2  10   0   70.32    4.45
  -2  10   0   71.37    4.33
   2  10   0   72.20    4.13
  -2  10   0   76.08    4.37
  -2  10   0   72.54    4.54
  -2  10   0   72.99    4.44
   2  10   0   69.57    4.26
  -2  10   0   78.32    4.52
  -3 -10   0   64.60    4.16
   3 -10   0   66.33    4.05
  -3 -10   0   70.71    4.53
  -3 -10   0  -23.03  179.94
  -3 -10   0   64.74    4.17
   3 -10   0   65.00    3.96
  -3 -10   0   61.64    4.34
   3 -10   0   65.74    4.15
  -3 -10   0   73.94    4.37
  -3  10   0   61.53    4.18
  -3  10   0   72.07    4.67
  -3  10   0   67.02    4.47
  -3  10   0   64.65   18.57
   3  10   0   65.65    4.49
   3  10   0   69.80    4.14
  -3  10   0   65.70    4.30
  -3  10   0   69.75    4.39
  -3  10   0   66.56    4.12
  -3  10   0   67.28    5.07
  -3  10   0   66.30    4.27
  -3  10   0   66.77    4.20
   4 -10   0  232.15    8.69
   4 -10   0  256.46    9.33
  -4 -10   0  237.19    9.07
  -4 -10   0  240.64    8.60
  -4 -10   0  235.30    9.00
  -4 -10   0  244.02    9.21
  -4 -10   0  256.55    9.86
  -4 -10   0  255.14    9.30
  -4 -10   0   83.60  176.52
   4 -10   0  246.91    8.94
  -4 -10   0  238.61    9.21
  -4  10   0  266.06   30.44
  -4  10   0  249.50    9.52
   4  10   0  236.27    9.52
  -4  10   0  241.98    9.36
  -4  10   0  239.40    8.88
  -4  10   0  243.12    9.25
  -4  10   0  236.06    9.54
  -4  10   0  251.08    9.28
  -4  10   0  247.52    9.32
  -4  10   0  261.67    9.87
  -4  10   0  242.71    8.82
  -4  10   0  232.42    8.82
   4  10   0  248.19    9.89
  -5 -10   0  116.79  202.30
  -5  10   0   16.44   15.45
  -6 -10   0    2.48    1.26
  -6 -10   0    1.15    0.84
  -6 -10   0    1.13    0.98
   6 -10   0   -0.02    1.07
  -6 -10   0    3.48    1.21
   6 -10   0    0.19    0.99
  -6 -10   0    1.74    1.01
  -6  10   0    1.96    1.00
  -6  10   0    1.39    1.40
  -6  10   0    2.95    1.31
  -6  10   0    1.69    1.00
  -6  10   0    2.82    1.08
  -6  10   0    0.38    0.84
  -6  10   0    1.27    1.03
  -7 -10   0   96.20    4.84
  -7 -10   0   95.39    4.96
  -7 -10   0  105.26    4.98
  -7 -10   0  104.77    4.99
  -7 -10   0  107.98    5.05
  -7  10   0  100.29    4.85
  -7  10   0   97.16    4.94
  -7  10   0  103.19    4.70
  -7  10   0   99.73    5.03
  -7  10   0   98.56    4.90
  -8 -10   0   55.88    2.99
  -8 -10   0   57.73    3.04
  -8 -10   0   57.26    3.02
  -8 -10   0   59.50    3.53
  -8 -10   0   56.37    3.07
  -8  10   0   52.95    2.93
  -8  10   0   59.08    3.04
  -8  10   0   64.01    4.37
   8  10   0   62.98    3.22
  -8  10   0   54.63    3.04
   0 -11   0    0.50    0.83
   0 -11   0    0.56    0.79
   0 -11   0  -65.74  454.87
   0  11   0    0.10    0.78
   0  11   0    0.75    0.81
   0  11   0  -44.36   30.13
   0  11   0   -0.62    1.22
   0  11   0    0.23    1.01
  -1 -11   0   21.38    2.73
  -1 -11   0   30.75    2.71
   1 -11   0   29.26    2.81
  -1 -11   0   28.20    2.99
   1 -11   0   28.85    2.77
  -1 -11   0    0.24  224.94
  -1 -11   0   28.33    2.70
   1  11   0   28.22    2.94
  -1  11   0   31.64    2.88
   1  11   0   28.92    2.89
  -1  11   0   33.64    2.88
  -1  11   0   44.70   23.67
  -1  11   0   24.51    2.67
  -1  11   0   29.82    3.17
  -1  11   0   28.97    2.86
  -1  11   0   22.68    2.75
   1  11   0   26.72    2.68
  -2 -11   0    9.36    2.17
  -2 -11   0   16.49    2.29
  -2 -11   0   14.75    2.57
   2 -11   0   11.92    2.15
   2 -11   0   13.57    2.24
  -2 -11   0  223.06  256.02
  -2 -11   0   14.19    1.94
  -2 -11   0    9.35    1.84
  -2  11   0   16.73    2.65
  -2  11   0   14.91    2.63
  -2  11   0   11.86    2.19
  -2  11   0   15.37    2.30
  -2  11   0   12.53    2.20
   2  11   0   12.01    2.20
  -2  11   0   12.79    2.21
  -2  11   0   16.27    2.55
   2  11   0   17.41    2.39
  -2  11   0   16.55    2.70
  -2  11   0   28.55   22.30
   2  11   0   15.36    2.62
  -3 -11   0    0.37    0.97
  -3 -11   0    0.99    1.03
  -3 -11   0    0.20    1.18
  -3 -11   0    1.18    1.13
  -3 -11   0   -0.16    1.16
  -3 -11   0   82.08  223.28
  -3 -11   0    1.29    0.86
   3 -11   0    0.30    0.68
   3 -11   0    0.46    1.23
  -3 -11   0    0.69    1.05
  -3  11   0    0.07    1.22
   3  11   0    0.68    0.92
  -3  11   0    0.92    0.92
   3  11   0    0.45    1.18
  -3  11   0   -0.12    0.92
  -3  11   0   -0.75    0.79
  -3  11   0   -0.41    0.88
  -3  11   0   -0.04    1.11
  -3  11   0    1.13    1.11
   3  11   0    1.41    1.10
  -3  11   0   -0.24    1.12
  -3  11   0   -1.35    0.92
   3  11   0    0.73    0.96
  -3  11   0  -38.53   18.30
  -3  11   0    2.16    1.29
  -4 -11   0   53.07    3.82
  -4 -11   0   54.40    3.69
  -4 -11   0   41.52    3.54
  -4 -11   0   46.30    3.91
  -4 -11   0   46.93    5.10
   4 -11   0   51.14    3.74
  -4 -11   0   45.16    3.56
  -4 -11   0  -52.25  216.01
   4 -11   0   51.77    3.90
  -4  11   0   52.14    3.83
  -4  11   0   50.08    3.98
  -4  11   0   55.94    4.05
   4  11   0   54.13    3.92
  -4  11   0   48.66    3.68
  -4  11   0   49.12    3.96
  -4  11   0   48.49    3.75
  -4  11   0   19.99   18.92
  -4  11   0   48.64    3.53
   4  11   0   52.81    3.92
  -4  11   0   51.25    4.09
  -5 -11   0   17.08    2.28
  -5 -11   0 -331.45  238.20
   5 -11   0   18.93    2.28
  -5 -11   0   18.50    2.38
  -5 -11   0   22.04    2.53
  -5 -11   0   21.06    2.45
  -5 -11   0   20.84    2.54
   5 -11   0   20.65    2.51
  -5  11   0   20.09    2.40
  -5  11   0   21.25    2.46
   5  11   0   18.02    2.37
  -5  11   0   19.02    2.62
  -5  11   0   19.67    2.51
  -5  11   0   10.01   17.54
  -6 -11   0    0.86    0.89
   6 -11   0    0.47    1.18
  -6 -11   0    0.44    0.95
  -6 -11   0    0.70    0.78
   6 -11   0    1.24    0.97
  -6 -11   0    1.55    0.97
  -6 -11   0    2.67    1.06
  -6  11   0    0.70    0.77
  -6  11   0   -0.24    0.77
   6  11   0    1.10    0.91
  -6  11   0   -0.02    0.70
  -6  11   0    1.99    1.34
  -6  11   0   -0.09    0.58
  -6  11   0    0.93    0.84
  -7 -11   0    1.55    0.80
  -7 -11   0    2.17    1.07
  -7 -11   0    3.41    1.31
   7  11   0    1.38    0.90
  -7  11   0    0.48    0.67
   7  11   0    1.01    0.80
  -7  11   0    1.79    0.95
  -7  11   0    2.22    0.86
  -8 -11   0    0.99    0.54
   8 -11   0    2.41    0.77
  -8 -11   0    0.41    0.50
  -8 -11   0    1.26    0.58
  -8 -11   0    1.61    0.55
  -8  11   0    1.50    0.54
  -8  11   0    1.09    0.49
  -8  11   0    2.00    0.63
  -8  11   0    1.51    0.65
   0 -12   0  215.70    8.16
   0 -12   0  210.89    7.77
   0 -12   0  209.62    8.18
   0  12   0  208.13    7.77
   0  12   0  223.88    8.75
   0  12   0  214.00    8.21
   0  12   0  208.03    8.52
   0  12   0  204.45    8.54
   0  12   0  204.84    7.83
   1 -12   0   44.20    3.47
   1 -12   0   51.76    3.79
  -1 -12   0   55.90    3.77
  -1 -12   0  -96.37  375.29
  -1 -12   0   50.32    3.91
  -1 -12   0   46.13    3.52
   1  12   0   47.87    3.90
  -1  12   0   46.24    3.43
  -1  12   0   49.26    3.66
   1  12   0   51.41    3.72
  -1  12   0   43.51    3.71
   1  12   0   53.33    3.97
  -1  12   0   45.00    3.67
  -1  12   0   43.27    3.73
  -1  12   0   43.41    3.43
   1  12   0   50.44    3.99
   2 -12   0  142.92    6.69
  -2 -12   0  133.46    8.36
  -2 -12   0  146.61    6.27
  -2 -12   0  128.42    7.15
  -2 -12   0  541.07  286.11
  -2 -12   0  133.25    6.13
  -2 -12   0  138.19    6.18
   2  12   0  140.84    7.08
  -2  12   0  139.02    6.40
  -2  12   0  159.92    9.73
   2  12   0  150.48    6.69
   2  12   0  138.73    7.01
  -2  12   0  129.27    6.74
  -2  12   0  138.79    6.46
  -2  12   0  137.44    6.31
  -2  12   0  141.10   30.31
  -3 -12   0  196.00    7.67
  -3 -12   0  209.96    8.50
  -3 -12   0 -304.07  248.42
  -3 -12   0  198.55    7.61
  -3 -12   0  204.70    7.82
  -3 -12   0  168.30    7.05
   3 -12   0  191.00    7.69
  -3  12   0  193.91    8.31
  -3  12   0  203.55    7.83
  -3  12   0  195.55    7.57
  -3  12   0  192.59    8.00
  -3  12   0  196.83    7.41
  -3  12   0  194.63    7.87
   3  12   0  189.48    7.94
  -3  12   0  214.16   37.38
   3  12   0  198.62    8.08
  -3  12   0  202.93    7.95
  -4 -12   0   10.08    1.84
  -4 -12   0  193.98  295.32
  -4 -12   0   10.66    1.98
  -4 -12   0    9.97    1.94
   4 -12   0   10.82    2.02
   4 -12   0   11.63    2.21
  -4 -12   0    9.32    1.83
  -4 -12   0   13.69    2.45
   4  12   0    5.87    1.56
  -4  12   0   10.08    1.93
  -4  12   0    9.11    1.79
  -4  12   0   11.28    2.02
   4  12   0   10.73    2.14
  -4  12   0   12.65    2.37
  -4  12   0   15.55    2.37
  -4  12   0   10.72    1.90
  -4  12   0   15.29   20.96
  -4  12   0   14.17    2.24
  -5 -12   0  188.23    7.39
  -5 -12   0  193.58    7.51
  -5 -12   0  196.51    7.69
  -5 -12   0  189.37    7.84
   5 -12   0  195.95    7.90
   5 -12   0  195.53    7.06
  -5 -12   0  208.15    7.47
  -5  12   0  189.05    7.22
  -5  12   0  194.72    7.50
   5  12   0  194.46    7.47
  -5  12   0  213.36    8.18
  -5  12   0  201.27    7.40
  -5  12   0  199.70    7.20
  -5  12   0  197.43    7.52
   5  12   0  194.98    7.78
  -5  12   0  202.25    7.70
  -6 -12   0   54.58    3.28
  -6 -12   0   56.24    3.39
   6 -12   0   56.76    3.02
  -6 -12   0   52.56    3.28
  -6 -12   0   54.12    3.53
  -6  12   0   56.21    3.55
   6  12   0   61.42    4.97
  -6  12   0   52.15    3.36
  -6  12   0   53.93    3.37
  -6  12   0   52.11    3.19
   6  12   0   55.40    3.50
  -6  12   0   55.09    3.35
  -7 -12   0   15.71    1.76
  -7 -12   0   15.45    1.53
  -7 -12   0   18.18    1.73
  -7 -12   0   16.28    1.87
   7  12   0   17.35    1.76
  -7  12   0   17.47    1.83
   7  12   0   15.22    1.76
  -7  12   0   16.69    1.74
  -7  12   0   14.39    1.61
   0 -13   0   -1.22    1.06
   0 -13   0    0.59    0.82
   0  13   0   -0.63    0.76
   0  13   0   -1.06    0.86
   0  13   0    0.06    0.93
   0  13   0   -0.35    1.30
  -1 -13   0    1.24    0.90
  -1 -13   0 -101.98  556.56
  -1 -13   0    2.11    1.06
   1 -13   0    0.50    0.81
   1 -13   0    4.19    1.29
  -1  13   0   -0.16    0.99
  -1  13   0    1.86    1.04
  -1  13   0   20.32   40.02
   1  13   0    1.82    1.08
  -1  13   0    0.87    1.14
   1  13   0   -1.04    0.62
  -1  13   0    2.40    1.06
   1  13   0   -0.04    0.93
  -1  13   0    2.07    1.07
  -2 -13   0   81.11    6.41
  -2 -13   0  -43.98  399.59
   2 -13   0   78.44    4.48
  -2 -13   0   79.34    4.86
  -2 -13   0   74.30    4.34
  -2 -13   0   67.40    4.05
   2 -13   0   73.65    4.73
  -2  13   0   64.82    4.50
   2  13   0   73.62    4.64
  -2  13   0   82.72    4.52
   2  13   0   76.15    4.60
  -2  13   0  117.74   35.24
   2  13   0   69.34    4.68
  -2  13   0   68.13    4.23
  -2  13   0   78.46    4.47
  -2  13   0   73.22    4.60
  -3 -13   0  413.34  334.54
  -3  13   0   26.97   28.42
   4 -13   0   -0.19    0.89
  -4 -13   0    1.01    1.13
  -4 -13   0    2.96    1.08
  -4 -13   0    0.90    0.84
  -4 -13   0   -0.24    0.71
   4 -13   0   -0.18    0.58
  -4 -13   0    0.47    0.93
   4  13   0   -0.11    0.80
  -4  13   0    0.05    0.86
  -4  13   0    0.25    0.97
  -4  13   0    0.41    0.96
  -4  13   0    0.84    0.84
  -4  13   0   -0.12    0.74
  -4  13   0    0.03    0.68
  -4  13   0    1.51    1.10
   4  13   0    0.74    0.79
  -5 -13   0   26.90    2.37
  -5 -13   0   23.99    2.44
   5 -13   0   28.96    2.27
  -5 -13   0   28.63    2.41
  -5  13   0   29.09    2.48
   5  13   0   26.52    2.38
  -5  13   0   29.82    2.69
  -5  13   0   23.40    2.26
  -5  13   0   26.47    2.37
   5  13   0   31.77    2.65
  -5  13   0   27.34    2.48
   6 -13   0    0.72    0.70
  -6 -13   0    0.38    0.83
  -6 -13   0   -0.37    0.51
  -6 -13   0    0.39    0.53
   6  13   0   -0.71    0.56
  -6  13   0    1.36    0.66
  -6  13   0    0.63    0.64
  -6  13   0    0.03    0.58
  -6  13   0    0.64    0.58
   6  13   0    0.01    0.84
   0 -14   0  102.28    5.13
   0 -14   0  101.15    5.35
   0  14   0   99.61    5.35
   0  14   0   93.45    5.23
   0  14   0   98.85    5.15
  -1 -14   0  358.66   11.56
   1 -14   0  341.86   11.30
  -1 -14   0  369.68   11.43
   1 -14   0  382.34   11.65
   1 -14   0  371.25   12.03
   1  14   0  378.27   12.08
  -1  14   0  366.67   11.99
  -1  14   0  370.09   11.50
  -1  14   0  377.07   10.99
   1  14   0  378.80   11.75
  -1  14   0  376.38   15.17
   1  14   0  369.73   11.96
   2 -14   0  345.98   11.72
  -2 -14   0  352.23   10.96
  -2 -14   0  349.31   10.40
   2 -14   0  368.05   11.14
  -2  14   0  361.38   10.83
  -2  14   0  356.11   11.36
   2  14   0  384.78   15.99
   2  14   0  367.80   11.53
   2  14   0  437.05   16.74
  -2  14   0  375.65   11.20
  -2  14   0  351.62   12.42
  -3 -14   0  609.21   15.63
   3 -14   0  597.87   16.07
  -3 -14   0  609.26   15.62
  -3  14   0  611.27   15.91
  -3  14   0  617.13   16.05
  -3  14   0  602.39   16.05
   3  14   0  573.92   16.20
  -3  14   0  608.28   16.76
   3  14   0  603.49   16.49
  -3  14   0  567.39   15.57
   3  14   0  605.49   16.78
  -4 -14   0   30.83    2.30
  -4 -14   0   32.52    2.72
  -4 -14   0   31.90    2.43
  -4 -14   0   30.26    2.43
   4 -14   0   32.39    2.50
  -4  14   0   32.16    2.58
  -4  14   0   29.31    2.40
  -4  14   0   32.36    2.48
   4  14   0   30.08    2.61
   4  14   0   30.12    2.51
   4  14   0   33.63    2.83
  -4  14   0   33.74    2.60
  -4  14   0   30.11    2.51
  -4  14   0   34.40    2.86
  -5 -14   0   29.82    2.16
  -5 -14   0   36.08    2.57
   5 -14   0   32.44    2.22
  -5 -14   0   27.13    2.73
  -5  14   0   26.01    2.00
  -5  14   0   36.33    2.58
  -5  14   0   34.65    2.94
  -5  14   0   35.88    2.39
   5  14   0   30.99    2.49
  -5  14   0   28.58    2.14
   5  14   0   29.18    2.40
   5  14   0   26.22    3.09
  -6 -14   0  101.19    3.57
  -6  14   0   93.39    3.30
  -6  14   0   88.44    3.86
  -6  14   0  102.56    3.55
   0 -15   0   -0.21    0.60
   0  15   0    0.71    0.79
   0  15   0   -0.14    0.72
   0  15   0    0.16    0.81
   1 -15   0    6.99    1.46
  -1 -15   0    5.73    1.27
   1 -15   0    9.09    2.05
  -1  15   0    6.43    1.46
   1  15   0    6.00    1.41
   1  15   0    7.52    1.56
   1  15   0    4.17    1.32
  -1  15   0    4.98    1.37
  -1  15   0    5.98    1.44
   2 -15   0   33.42    2.52
   2 -15   0   34.13    2.64
  -2 -15   0   35.79    2.61
  -2  15   0   32.84    2.61
   2  15   0   31.90    2.68
   2  15   0   31.26    2.69
  -2  15   0   32.85    2.81
   2  15   0   30.83    2.69
  -2  15   0   32.85    2.61
  -2  15   0   32.21    3.22
   3 -15   0    0.11    0.53
   3 -15   0    1.33    0.98
  -3 -15   0    0.34    0.65
   3  15   0   -0.44    0.66
   3  15   0    0.91    0.79
  -3  15   0   -0.27    1.04
  -3  15   0    1.10    0.74
  -3  15   0    0.64    1.06
  -3  15   0   -0.09    0.63
   4 -15   0   31.80    2.21
   4 -15   0   32.21    2.13
  -4  15   0   34.28    2.90
   4  15   0   25.40    3.18
   4  15   0   36.68    2.53
  -4  15   0   29.34    2.30
   4  15   0   26.34    2.17
   5 -15   0    1.25    0.80
  -5 -15   0    0.44    0.48
   5 -15   0    0.07    0.66
   5  15   0   -0.53    0.53
  -5  15   0    0.32    0.63
   0  16   0    8.08    1.41
   0  16   0    7.62    1.40
  -1 -16   0   84.16    3.82
  -1  16   0   80.26    3.71
   1  16   0   78.95    3.84
   1  16   0   76.12    3.87
   1  16   0   78.22    3.91
  -1  16   0   83.93    3.79
   2 -16   0  462.14   12.02
  -2 -16   0  440.13   11.57
   2 -16   0  450.24   11.34
   2  16   0  454.02   12.05
  -2  16   0  458.39   12.37
  -2  16   0  457.67   12.21
   2  16   0  455.30   12.05
   2  16   0  463.40   12.24
   3 -16   0   39.99    2.17
   3 -16   0   44.74    2.57
   3  16   0   46.13    3.32
   3  16   0   42.38    2.52
   3  16   0   41.98    2.82
   4 -16   0   58.88    2.43
   4 -16   0   60.75    2.41
  -4  16   0   59.70    2.73
   0 -17   0   -0.10    0.45
   0  17   0    0.27    0.51
   0  17   0   -0.23    0.75
   1 -17   0   94.87    3.57
  -1 -17   0   94.88    3.41
   1  17   0   84.13    4.05
   1  17   0   86.25    3.31
  -1  17   0   87.15    3.78
   2 -17   0    0.17    0.46
   2  17   0    0.75    0.71
  -2  17   0    1.74    0.58
   2  17   0    1.34    0.60
 -10   0   1   -0.68    0.65
 -10   0   1   -1.01    0.61
  -9   0   1   -0.16    0.71
  -9   0   1    0.82    1.00
  -9   0   1   -0.59    0.73
  -9   0   1    0.88    0.93
  -9   0   1    0.79    0.83
  -8   0   1    0.24    0.82
  -8   0   1   -0.49    0.86
  -8   0   1   -1.42    0.80
  -8   0   1    0.72    0.95
  -8   0   1   -0.30    1.03
   7   0  -1    0.31    0.37
  -7   0   1    0.09    0.82
   7   0  -1   -0.28    0.91
  -7   0   1    1.39    0.95
  -7   0   1    1.18    1.47
  -7   0   1   -0.35    0.75
  -7   0   1   -0.49    0.93
   7   0  -1   -0.11    0.35
  -7   0   1   -0.07    1.13
  -7   0   1    0.87    1.00
  -7   0   1    1.04    1.20
  -6   0   1    1.58    1.00
  -6   0   1    0.61    1.14
   6   0  -1   -0.20    0.24
   6   0  -1   -0.06    0.49
   6   0  -1    0.36    0.71
  -5   0   1    1.21    0.70
  -5   0   1    0.70    0.58
   5   0  -1    0.38    0.33
   5   0  -1    0.04    0.44
   5   0  -1    0.62    0.25
  -4   0   1    4.90   27.71
  -4   0   1   19.63   35.74
  -3   0   1    0.13    0.27
   3   0  -1   -0.03    0.11
  -3   0   1   -7.02   44.54
   3   0  -1   -0.13    0.23
  -3   0   1    0.32    0.32
  -3   0   1    5.59   28.75
   3   0  -1    0.04    0.12
   3   0  -1    0.14    0.12
   2   0  -1    0.19    0.09
  -2   0   1    2.02    0.44
   2   0  -1    0.09    0.11
  -2   0   1    0.03    0.20
   2   0  -1    0.16    0.11
  -1   0   1    2.90    1.84
   1   0  -1    1.11    0.26
   0   0   1    0.15    0.05
   0   0   1    0.47    0.10
   0   0  -1    0.13    0.05
   0   0  -1    0.22    0.08
   0   0  -1    0.47    0.12
  -1   0  -1   -0.51    0.81
  -1   0  -1    0.15    0.11
  -1   0  -1    1.23    0.25
  -2   0  -1    0.11    0.18
  -2   0  -1   -0.23    0.17
  -3   0  -1   -0.10    0.24
  -3   0  -1    0.59    0.35
  -3   0  -1    0.51    0.32
  -4   0  -1    0.21    0.32
  -4   0  -1    0.15    0.34
  -4   0  -1    0.73    0.44
  -5   0  -1    0.05    0.44
  -5   0  -1    0.27    0.45
  -5   0  -1    0.72    0.52
   5   0   1    0.08    0.44
   5   0   1    0.21    0.15
   6   0   1    0.04    0.55
   6   0   1    0.37    0.34
  -6   0  -1    1.53    0.93
   6   0   1    3.93    0.50
  -7   0  -1   -0.24    1.09
   7   0   1    1.35    1.01
   7   0   1   -0.16    0.26
  -7   0  -1    0.18    1.11
  -7   0  -1   -0.07    0.78
  -7   0  -1   -1.88    0.87
   7   0   1   -0.12    1.19
  -7   0  -1   -0.84    1.21
  -7   0  -1   -0.61    0.99
  -8   0  -1   -0.90    0.97
  -8   0  -1   -0.66    0.81
  -8   0  -1    1.14    1.18
  -8   0  -1   -0.66    0.77
  -8   0  -1    0.60    0.92
  -9   0  -1   -0.23    0.89
  -9   0  -1    1.46    1.06
 -10  -1   1  207.04    7.51
 -10  -1   1  250.59    9.19
 -10  -1   1  240.67    6.93
 -10   1   1  237.08    6.90
 -10   1   1  229.71    6.58
 -10   1   1  256.18    7.98
  -9  -1   1   94.72    4.88
  -9  -1   1   93.37    4.67
  -9  -1   1   99.83    4.95
  -9  -1   1   93.40    4.44
  -9  -1   1   88.67    4.58
  -9   1   1   87.73    4.51
  -9   1   1   88.04    4.77
  -9   1   1   87.47    4.53
  -9   1   1   85.40    4.56
  -9   1   1   88.04    4.57
  -8  -1   1   62.45    4.07
  -8  -1   1   55.67    3.97
  -8  -1   1   59.31    4.08
  -8  -1   1   57.95    4.18
  -8  -1   1   65.64    4.41
  -8  -1   1   60.76    4.00
  -8   1   1   58.82    3.93
  -8   1   1   57.86    3.79
  -8   1   1   62.19    4.27
  -8   1   1   64.95    4.36
  -8   1   1   66.40    4.28
  -8   1   1   55.95    4.13
  -7  -1   1  281.45   10.02
   7  -1  -1  287.71   10.44
  -7  -1   1  266.51   10.04
  -7  -1   1  280.46   10.14
  -7  -1   1  286.98   10.02
  -7  -1   1  284.41   10.37
   7  -1  -1  291.21    7.55
  -7  -1   1  297.61   10.47
   7  -1  -1  292.69    7.69
  -7  -1   1  303.89   10.04
  -7   1   1  281.83   10.30
   7   1  -1  278.33    7.57
   7   1  -1  287.05    7.52
  -7   1   1  265.42    9.55
  -7   1   1  283.86   10.21
  -7   1   1  281.18   10.05
  -7   1   1  304.41   10.43
  -7   1   1  286.64   10.20
  -7   1   1  286.29    9.88
   7   1  -1  278.39   10.03
   6  -1  -1 1265.79   26.59
  -6  -1   1 1265.41   29.55
   6  -1  -1 1228.26   26.52
  -6  -1   1 1221.89   29.20
   6   1  -1 1251.35   26.52
   6   1  -1 1240.14   29.31
   6   1  -1 1232.69   26.55
  -6   1   1 1199.49   29.01
  -6   1   1 1195.56   30.30
  -5  -1   1 1091.98   25.15
  -5  -1   1 1050.14   25.05
   5  -1  -1 1086.34   23.05
   5  -1  -1 1078.90   22.79
   5  -1  -1 1033.01   23.80
   5   1  -1 1068.86   24.92
   5   1  -1 1101.72   22.87
  -5   1   1 1049.32   24.96
  -5   1   1 1060.80   25.76
   4  -1  -1  663.23   14.56
  -4  -1   1  523.80   68.53
  -4  -1   1  715.25   16.44
  -4  -1   1  632.69   62.06
   4  -1  -1  690.33   14.62
  -4   1   1  709.87   16.53
  -4   1   1  661.58   15.42
  -4   1   1  582.37   69.46
   4   1  -1  666.11   14.70
   4   1  -1  693.90   16.23
  -4   1   1  612.86   52.90
  -4   1   1  710.37   16.38
   4   1  -1  687.10   14.55
  -3  -1   1  261.67   58.75
   3  -1  -1  164.75    4.07
   3  -1  -1  162.69    3.96
  -3  -1   1  130.45   37.84
   3  -1  -1  162.86    3.91
  -3  -1   1  175.80    5.07
   3   1  -1  172.34    4.05
   3   1  -1  165.30    4.90
  -3   1   1  184.03   55.09
  -3   1   1  173.75    5.03
  -3   1   1  160.32    8.01
  -3   1   1  167.10    5.08
   3   1  -1  171.26    3.92
  -2  -1   1  463.48   50.35
  -2   1   1  538.43   12.01
  -2   1   1  544.75   16.04
  -2   1   1  532.01   12.12
  -1  -1   1 2565.67   91.73
  -1   1   1 2490.36   55.45
  -1  -1  -1  181.86    3.92
  -1   1  -1  176.29    4.05
   1   1   1  176.95    4.24
   1   1   1  177.71    3.79
   1   1   1  180.74    3.78
  -1   1  -1  176.79    4.43
  -1   1  -1  162.58    7.27
  -2  -1  -1    0.32    0.24
  -2  -1  -1   -9.80   14.22
  -2  -1  -1   -0.03    1.37
  -2  -1  -1    0.33    0.24
  -2   1  -1    0.39    1.06
  -2   1  -1    0.54    0.30
  -2   1  -1    0.72    0.28
  -2   1  -1   -0.72   13.28
  -3  -1  -1  762.32   16.67
  -3  -1  -1  737.56   16.59
  -3   1  -1  750.93   16.79
  -4  -1  -1  678.81   16.00
  -4  -1  -1  704.49   16.61
  -4  -1  -1  713.60   16.35
  -4   1  -1  682.90   16.22
  -4   1  -1  698.98   16.47
   4   1   1  713.62   16.36
   4   1   1  708.81   14.48
  -4   1  -1  706.87   16.75
  -5   1  -1 1561.24   34.94
  -5   1  -1 1564.95   35.48
   5   1   1 1657.14   35.53
  -5   1  -1 1621.61   36.09
  -6  -1  -1   20.75    2.19
   6  -1   1   19.35    1.01
  -6  -1  -1   18.84    2.12
   6   1   1   19.31    1.24
  -6   1  -1   21.33    2.23
  -6   1  -1   13.75    2.89
   6   1   1   20.22    1.19
   6   1   1   17.60    1.97
  -7  -1  -1  129.45    6.30
  -7  -1  -1  139.92    6.64
  -7  -1  -1  129.83    5.93
   7  -1   1  139.71    6.56
   7  -1   1  133.42    3.72
  -7  -1  -1  141.92    6.37
  -7  -1  -1  136.07    6.18
  -7  -1  -1  131.42    6.07
   7   1   1  120.08    6.07
  -7   1  -1  131.94    6.20
  -7   1  -1  136.53    5.97
  -7   1  -1  127.90    5.91
  -7   1  -1  132.20    6.43
  -7   1  -1  145.09    6.35
  -7   1  -1  126.47    6.15
   7   1   1  133.70    3.75
  -7   1  -1  123.92    6.18
   7   1   1  132.76    6.40
   7   1   1  126.18    3.46
  -7   1  -1  126.39    6.10
  -8  -1  -1   96.65    5.10
  -8  -1  -1  104.47    5.53
  -8  -1  -1  104.22    5.20
  -8  -1  -1  101.95    5.39
   8  -1   1  101.10    2.92
  -8   1  -1   98.16    5.11
   8   1   1  103.49    3.10
  -8   1  -1   96.25    5.10
  -8   1  -1  108.77    5.50
  -8   1  -1  112.19    5.24
  -9  -1  -1  213.62    9.50
  -9  -1  -1  185.74    7.04
  -9  -1  -1  207.85    8.02
  -9  -1  -1  187.89    8.58
  -9   1  -1  185.55    7.02
  -9   1  -1  203.03    8.36
 -10  -2   1    0.07    0.66
 -10  -2   1   -0.06    1.19
 -10  -2   1   -0.34    0.67
 -10  -2   1   -0.62    0.64
 -10   2   1    0.49    0.60
 -10   2   1    0.13    0.63
 -10   2   1    0.40    0.96
  -9  -2   1    4.35    1.17
  -9  -2   1    3.71    1.23
  -9  -2   1    4.10    1.18
  -9  -2   1    4.93    1.31
  -9   2   1    5.16    1.45
  -9   2   1    4.13    1.26
  -9   2   1    6.64    1.58
  -9   2   1    5.54    1.35
  -8  -2   1    0.63    1.20
  -8  -2   1    1.19    0.93
   8  -2  -1    0.38    0.53
  -8  -2   1    1.47    1.11
  -8  -2   1    1.23    1.03
  -8  -2   1   -0.04    0.89
  -8  -2   1    2.00    1.09
  -8   2   1   -0.25    0.81
  -8   2   1    0.19    0.92
  -8   2   1    1.97    1.00
  -8   2   1    0.86    1.39
  -8   2   1   -1.50    1.07
  -8   2   1    0.02    1.01
  -8   2   1    0.55    0.93
   8   2  -1    0.63    0.54
  -7  -2   1   20.98    2.73
  -7  -2   1   16.04    2.19
   7  -2  -1   15.43    1.29
  -7  -2   1   15.56    2.35
  -7  -2   1   14.64    2.55
  -7  -2   1   16.10    2.28
   7  -2  -1   13.16    1.28
  -7  -2   1   17.44    2.44
   7  -2  -1   14.89    2.19
  -7   2   1   13.24    1.89
   7   2  -1   13.71    1.27
  -7   2   1   20.18    2.89
  -7   2   1   10.61    2.12
   7   2  -1   14.04    2.41
  -7   2   1   16.05    2.35
  -7   2   1   13.78    2.35
  -7   2   1   11.31    2.15
  -7   2   1   18.43    2.40
   7   2  -1   15.00    1.33
  -7   2   1   13.31    2.34
   7   2  -1   15.53    2.32
   6  -2  -1   50.14    3.55
   6  -2  -1   49.98    2.28
  -6  -2   1   50.44    3.39
   6  -2  -1   48.07    2.26
  -6  -2   1   49.45    3.39
   6   2  -1   47.90    2.22
  -6   2   1   44.42    3.23
  -6   2   1   49.71    3.29
   6   2  -1   50.29    2.22
   6   2  -1   49.85    3.29
   5  -2  -1    7.38    0.77
   5  -2  -1    6.03    0.71
   5  -2  -1    8.14    1.19
  -5  -2   1    7.94    1.52
  -5  -2   1    7.52    1.40
  -5   2   1    6.37    1.39
   5   2  -1    7.89    0.73
   5   2  -1    7.44    0.76
  -5   2   1    7.46    1.47
   5   2  -1    8.88    1.30
  -5   2   1    7.60    1.39
   4  -2  -1  430.95   10.09
   4  -2  -1  439.34   11.02
   4  -2  -1  421.84   10.04
  -4  -2   1  451.74   11.61
  -4  -2   1  517.99   71.28
   4  -2  -1  447.73   10.18
  -4  -2   1  503.42   80.36
   4   2  -1  442.19   10.07
  -4   2   1  465.73   11.86
   4   2  -1  452.35    9.97
   4   2  -1  456.71   11.36
  -4   2   1  445.94   10.95
  -4   2   1  469.79   11.63
   4   2  -1  420.38   10.82
  -4   2   1  441.77   77.74
   3  -2  -1   13.92    0.87
  -3  -2   1   15.48   39.95
  -3  -2   1   16.40    1.29
   3  -2  -1   16.85    0.90
   3  -2  -1   13.79    1.11
  -3  -2   1   30.09   72.20
   3  -2  -1   17.06    0.89
   3   2  -1   18.80    1.26
   3   2  -1   17.10    0.88
  -3   2   1   85.05   71.27
  -3   2   1   12.81    3.77
  -3   2   1   15.83    1.16
  -3   2   1   17.18    1.35
   3   2  -1   16.04    0.82
  -2  -2   1  437.04   56.32
   2  -2  -1  493.21   10.78
  -2   2   1  501.67   16.42
   2   2  -1  503.87   11.21
  -2   2   1  491.13   11.48
  -1  -2   1   29.17    1.23
   1  -2  -1   28.36    1.15
  -1  -2   1   -1.88   32.16
   1  -2  -1   29.02    1.16
  -1   2   1   30.97    1.30
   1   2  -1   30.87    1.11
  -1   2   1   27.75    4.48
   1   2  -1   27.56    1.18
   1   2  -1   28.37    1.22
  -1   2   1   28.65    1.27
   1   2  -1   31.82    1.15
   0  -2  -1  252.23   47.20
   0  -2  -1  216.58    4.95
   0  -2   1  213.08    4.94
   0   2   1  208.80    4.97
   0   2  -1  211.60    5.13
   0   2  -1  209.97    4.95
   0   2   1  216.41    4.70
   0   2  -1  215.81    9.90
   0   2  -1  208.59    4.93
   0   2   1  218.34    5.19
   1  -2   1   20.18    0.77
  -1  -2  -1   39.70   31.63
  -1   2  -1   22.07    0.94
   1   2   1   22.09    0.85
  -1   2  -1   18.70    3.75
   1   2   1   21.62    0.89
   1   2   1   20.13    0.86
   1   2   1   20.79    0.63
  -1   2  -1   21.24    1.18
   1   2   1   21.49    1.08
   2  -2   1  327.74    6.75
  -2  -2  -1  328.14   44.33
   2  -2   1  333.56    6.73
  -2  -2  -1  326.27   12.31
   2   2   1  312.48    7.24
   2   2   1  315.53    6.93
  -2   2  -1  329.31    8.10
  -2   2  -1  343.08   11.52
   2   2   1  327.48    7.01
   2   2   1  313.02    7.04
   2   2   1  317.20    7.84
  -2   2  -1  319.22    7.87
  -2   2  -1  316.82    7.56
  -2   2  -1  391.20   71.29
   2   2   1  317.39    6.81
  -3  -2  -1  766.83   17.22
  -3  -2  -1  793.61   48.25
  -3   2  -1  769.38   18.42
  -3   2  -1  752.30   46.73
   3   2   1  799.64   17.07
  -3   2  -1  795.39   17.93
  -3   2  -1  757.65   17.47
  -4  -2  -1  533.97   13.00
  -4  -2  -1  553.17   13.68
   4   2   1  547.22   12.06
   4   2   1  539.04   11.78
   4   2   1  552.79   11.49
  -4   2  -1  551.10   13.39
   4   2   1  556.15   13.23
  -4   2  -1  560.06   13.51
   4   2   1  542.60   11.57
  -4   2  -1  576.37   14.03
   5  -2   1   45.38    1.71
   5  -2   1   47.58    1.59
   5  -2   1   43.08    1.51
  -5  -2  -1   44.12    2.82
  -5  -2  -1   42.51    2.85
   5   2   1   46.33    1.71
   5   2   1   46.97    1.55
  -5   2  -1   48.16    3.06
   5   2   1   44.45    2.59
   5   2   1   42.20    2.77
   5   2   1   44.05    1.73
  -5   2  -1   45.23    2.62
  -5   2  -1   45.36    2.77
  -6  -2  -1    2.37    1.07
   6  -2   1    3.36    0.54
   6  -2   1    2.94    0.55
   6   2   1    3.35    0.58
   6   2   1    2.39    0.48
   6   2   1    2.07    0.92
  -6   2  -1   -0.52    0.72
  -6   2  -1    2.69    1.11
  -6   2  -1    3.88    1.27
   6   2   1    3.00    1.18
  -7  -2  -1  619.54   17.59
   7  -2   1  604.11   17.74
   7  -2   1  606.71   13.43
  -7  -2  -1  621.88   16.97
  -7  -2  -1  622.72   17.50
  -7  -2  -1  634.87   17.82
  -7  -2  -1  620.34   17.06
  -7  -2  -1  612.71   16.71
  -7   2  -1  634.30   17.18
  -7   2  -1  633.73   17.37
  -7   2  -1  620.73   17.27
  -7   2  -1  615.98   17.33
   7   2   1  616.54   17.60
   7   2   1  621.22   15.26
  -7   2  -1  609.12   16.69
  -7   2  -1  615.59   17.20
  -7   2  -1  601.10   17.07
  -8  -2  -1   92.30    4.86
  -8  -2  -1   92.54    5.20
  -8  -2  -1   94.46    4.98
  -8  -2  -1   86.18    4.83
  -8  -2  -1   96.91    5.37
  -8   2  -1  102.19    5.00
  -8   2  -1   87.53    4.89
  -8   2  -1   94.41    5.09
  -8   2  -1   93.39    5.02
  -8   2  -1   96.05    4.89
  -9  -2  -1   98.71    6.95
  -9  -2  -1   99.08    4.44
  -9  -2  -1   98.86    4.59
  -9   2  -1   91.53    4.39
 -10  -3   1   10.27    1.33
 -10  -3   1   10.80    1.34
 -10   3   1    9.89    1.32
 -10   3   1   11.26    1.28
  -9  -3   1   24.44    2.49
  -9  -3   1   20.32    2.39
  -9  -3   1   22.35    2.46
  -9  -3   1   22.21    2.34
  -9  -3   1   23.23    2.34
  -9   3   1   27.45    2.53
  -9   3   1   23.00    2.39
  -9   3   1   20.25    2.29
  -9   3   1   20.40    2.38
  -8  -3   1  264.58    9.66
  -8  -3   1  282.92    9.80
  -8  -3   1  271.56   10.09
  -8  -3   1  272.27    9.90
  -8  -3   1  272.53    9.32
  -8  -3   1  292.76   10.28
   8  -3  -1  264.78    7.67
  -8   3   1  279.09    9.67
  -8   3   1  287.31   10.11
  -8   3   1  284.75   10.07
  -8   3   1  287.78   10.10
  -8   3   1  255.68    9.22
   8   3  -1  261.55    7.76
  -8   3   1  291.40    9.80
  -7  -3   1   74.31    4.48
  -7  -3   1   76.00    4.90
  -7  -3   1   67.91    4.38
  -7  -3   1   78.17    4.92
  -7  -3   1   81.18    5.03
  -7  -3   1   77.01    4.58
   7  -3  -1   75.53    3.27
   7  -3  -1   75.30    5.00
   7  -3  -1   71.44    3.10
  -7  -3   1   74.24    4.63
  -7   3   1   79.28    4.72
  -7   3   1   71.72    4.54
  -7   3   1   69.13    4.52
   7   3  -1   72.35    4.76
  -7   3   1   62.86    4.49
  -7   3   1   72.43    4.37
   7   3  -1   72.21    3.23
  -7   3   1   78.46    4.89
  -7   3   1   70.78    4.59
  -7   3   1   80.37    4.95
   6  -3  -1   34.26    1.96
  -6  -3   1   25.96    2.77
   6  -3  -1   29.09    1.84
  -6  -3   1   30.91    3.02
  -6  -3   1   31.26    2.78
   6  -3  -1   29.91    2.92
  -6  -3   1   29.73    2.82
  -6  -3   1   25.49    2.86
  -6   3   1   32.27    2.81
  -6   3   1   33.44    3.03
  -6   3   1   28.63    2.89
   6   3  -1   29.58    1.83
  -6   3   1   32.20    2.91
  -6   3   1   33.82    2.79
   6   3  -1   29.67    2.73
   6   3  -1   29.70    2.50
   6   3  -1   30.93    1.83
  -5  -3   1  115.33   46.48
   5  -3  -1  103.33    3.54
   5  -3  -1   98.76    3.50
   5  -3  -1   93.99    4.10
  -5  -3   1   15.03   37.28
  -5  -3   1  102.66    4.65
  -5   3   1   96.40    4.52
   5   3  -1  100.99    3.45
  -5   3   1  107.07    4.96
   5   3  -1  103.74    3.40
  -5   3   1   96.24    4.50
   5   3  -1  100.76    4.28
  -4  -3   1  406.41   10.90
   4  -3  -1  397.41    9.67
  -4  -3   1  431.84   79.53
   4  -3  -1  415.98    9.69
   4  -3  -1  401.75   10.49
  -4   3   1  405.54   10.82
   4   3  -1  407.01    9.54
   4   3  -1  405.22   10.44
  -4   3   1  407.85   15.92
  -4   3   1  390.81   11.12
  -4   3   1  310.96  110.69
   4   3  -1  415.85    9.48
   3  -3  -1    3.56    0.58
  -3  -3   1    2.78    0.69
   3  -3  -1    5.27    0.89
  -3  -3   1    3.02   47.09
  -3  -3   1    3.17    7.31
   3  -3  -1    3.27    0.55
  -3   3   1    3.79    0.82
  -3   3   1    3.39    0.73
   3   3  -1    3.97    0.72
  -3   3   1    0.82    3.39
   3   3  -1    4.11    0.49
   3   3  -1    3.18    0.46
   2  -3  -1   14.62    1.12
   2  -3  -1   14.89    0.96
   2  -3  -1   15.10    0.93
  -2  -3   1   14.56    1.10
  -2  -3   1  -23.12   47.03
   2   3  -1   15.02    0.89
   2   3  -1   15.79    0.89
  -2   3   1   14.66    1.15
  -2   3   1   14.75    1.13
   2   3  -1   13.90    0.97
   2   3  -1   17.48    1.18
   1  -3  -1  569.43   12.55
  -1  -3   1  551.35   12.50
  -1  -3   1  572.48   76.50
  -1   3   1  573.51   19.79
   1   3  -1  586.17   12.56
  -1   3   1  564.05   12.78
   0  -3  -1  158.16    4.16
   0  -3  -1  215.23   61.46
   0  -3   1  160.18    4.18
   0  -3  -1  162.76    4.18
   0   3  -1  156.60    4.15
   0   3   1  154.35    4.38
   0   3  -1  165.10   10.70
   0   3  -1  164.85    4.28
   0   3   1  158.55    4.19
   0   3   1  160.26   11.13
   0   3   1  163.98    3.92
   0   3  -1  168.23    4.39
  -1  -3  -1   14.14   34.98
  -1   3  -1    0.98    0.41
  -1   3  -1    1.29    3.90
  -1   3  -1    2.82    0.59
   2  -3   1  171.54    4.17
  -2  -3  -1  164.21    4.69
  -2  -3  -1  221.59   52.67
  -2   3  -1  171.32    4.65
   2   3   1  169.05    4.32
  -2   3  -1  186.00    9.95
  -2   3  -1  173.91    5.18
  -2   3  -1  168.50    4.92
   2   3   1  175.78    4.24
   2   3   1  166.62    4.10
   2   3   1  171.02    4.95
   2   3   1  168.30    4.44
  -2   3  -1  245.58   94.24
   3  -3   1  440.77    9.66
  -3  -3  -1  436.04   16.90
  -3  -3  -1  436.59   10.56
   3  -3   1  428.58    9.75
  -3  -3  -1  526.32   63.76
   3   3   1  438.53   10.11
  -3   3  -1  445.61   10.95
   3   3   1  438.49   11.03
  -3   3  -1  411.40   79.32
   3   3   1  444.10    9.72
  -3   3  -1  463.25   15.28
   3   3   1  436.32    9.93
   3   3   1  440.59   10.13
  -3   3  -1  449.76   11.39
   3   3   1  434.49    9.86
  -3   3  -1  456.47   10.76
  -4  -3  -1  380.88   35.43
   4  -3   1  389.78    8.99
   4  -3   1  387.44    9.08
  -4  -3  -1  398.08   37.60
   4  -3   1  410.79    9.35
  -4  -3  -1  390.24   10.02
   4   3   1  384.93    9.32
   4   3   1  420.36   10.96
  -4   3  -1  410.15   10.55
   4   3   1  404.84    9.93
   4   3   1  395.26    9.20
   4   3   1  407.88    9.03
  -4   3  -1  404.63   10.55
  -4   3  -1  414.70   11.20
   5  -3   1   58.97    2.36
   5  -3   1   61.49    2.31
  -5   3  -1   66.47    3.51
   5   3   1   64.20    2.27
   5   3   1   60.43    2.36
   5   3   1   68.11    3.72
  -5   3  -1   67.64    3.81
  -5   3  -1   58.59    3.37
   5   3   1   66.77    3.64
  -5   3  -1   59.98    3.25
   6  -3   1  133.56    5.68
  -6  -3  -1  146.32    6.05
  -6  -3  -1  133.98    6.31
  -6  -3  -1  132.33    6.41
  -6  -3  -1  120.95    5.90
   6  -3   1  136.16    5.52
  -6  -3  -1  131.61    6.36
   6  -3   1  133.97    4.20
   6   3   1  132.87    4.10
  -6   3  -1  135.10    5.55
  -6   3  -1  130.85    5.65
  -6   3  -1  136.66    6.27
  -6   3  -1  140.92    6.32
  -6   3  -1  131.20    6.13
   6   3   1  139.36    6.16
  -6   3  -1  125.94    6.24
  -6   3  -1  129.37    5.74
  -7  -3  -1   44.48    3.64
   7  -3   1   43.26    2.13
  -7  -3  -1   45.13    3.77
  -7  -3  -1   45.94    3.45
  -7  -3  -1   44.18    3.76
  -7  -3  -1   43.30    3.43
  -7  -3  -1   45.70    3.61
  -7   3  -1   47.32    3.87
  -7   3  -1   41.96    3.49
  -7   3  -1   49.87    3.55
  -7   3  -1   46.93    3.72
  -7   3  -1   46.26    3.64
  -7   3  -1   43.57    3.56
   7   3   1   45.86    2.23
  -7   3  -1   34.71    3.85
  -7   3  -1   42.85    3.55
  -8  -3  -1    4.77    1.52
  -8  -3  -1    5.33    1.61
  -8  -3  -1    6.12    1.67
  -8  -3  -1    4.80    1.44
  -8  -3  -1    6.37    1.61
  -8   3  -1    7.86    1.72
  -8   3  -1    6.07    1.58
  -8   3  -1    5.87    1.62
  -8   3  -1    4.59    1.42
  -8   3  -1    7.17    1.67
  -9  -3  -1   30.48    2.50
  -9  -3  -1   29.59    4.06
  -9  -3  -1   30.82    2.49
  -9  -3  -1   33.34    2.61
  -9   3  -1   27.62    2.44
  -9   3  -1   25.18    2.24
 -10  -4   1   38.03    2.18
 -10  -4   1   35.94    2.07
 -10   4   1   36.60    2.07
 -10   4   1   35.87    2.08
  -9  -4   1  103.06    4.82
  -9  -4   1  108.80    5.11
  -9  -4   1  108.96    5.13
  -9  -4   1   98.79    4.93
  -9  -4   1  103.67    5.54
  -9   4   1   97.66    5.18
  -9   4   1   99.43    6.01
  -9   4   1  107.40    4.99
  -9   4   1  103.58    4.41
  -9   4   1  103.45    6.42
  -9   4   1  105.64    5.00
  -8  -4   1   11.64    2.02
  -8  -4   1   14.31    2.06
  -8  -4   1   11.81    2.27
  -8  -4   1   16.69    2.38
  -8  -4   1   16.45    2.40
  -8   4   1   12.42    2.08
  -8   4   1   15.85    2.27
  -8   4   1   14.47    2.36
  -8   4   1   13.98    2.39
  -8   4   1   16.66    2.29
  -8   4   1   11.90    2.17
   7  -4  -1  297.88    8.47
  -7  -4   1  305.92   10.48
  -7  -4   1  318.21   11.19
  -7  -4   1  296.69   10.81
  -7  -4   1  297.71   10.97
   7  -4  -1  303.49    8.67
   7  -4  -1  294.59   11.30
  -7  -4   1  282.95   10.12
  -7  -4   1  312.38   10.72
  -7  -4   1  306.30   10.22
  -7   4   1  303.52   10.81
  -7   4   1  307.95   10.87
  -7   4   1  305.99   10.74
  -7   4   1  306.15   10.96
  -7   4   1  315.73   10.86
   7   4  -1  304.35   11.16
  -7   4   1  312.60   10.41
   7   4  -1  308.17    8.72
  -7   4   1  293.58   10.67
   7   4  -1  300.68    8.65
  -6  -4   1   12.69    1.83
   6  -4  -1   11.93    1.31
  -6  -4   1   11.43    3.40
   6  -4  -1   15.23    2.14
  -6  -4   1   11.87    2.23
  -6  -4   1   17.45    3.00
  -6  -4   1   12.34    2.35
   6  -4  -1   11.68    1.27
   6  -4  -1   10.30    1.72
   6   4  -1   14.07    1.96
  -6   4   1   16.92    2.29
  -6   4   1   12.83    2.40
   6   4  -1   15.26    1.43
   6   4  -1   12.49    1.86
  -6   4   1   11.85    2.25
  -6   4   1   11.03    2.13
  -6   4   1   13.14    2.47
  -6   4   1   13.53    2.56
  -6   4   1   10.53    3.25
  -6   4   1   17.73    3.58
  -5  -4   1   51.33   64.27
  -5  -4   1   37.97    2.79
   5  -4  -1   35.62    2.04
  -5  -4   1  -26.16   96.97
   5  -4  -1   35.81    2.08
   5  -4  -1   34.22    2.47
   5   4  -1   35.81    2.01
  -5   4   1   33.00    2.61
  -5   4   1  -61.21   77.76
  -5   4   1   34.09    2.83
   5   4  -1   40.27    2.90
  -5   4   1   35.61    2.76
   5   4  -1   34.50    1.91
   5   4  -1   38.77    2.48
   4  -4  -1  442.25   11.61
   4  -4  -1  429.53   10.74
  -4  -4   1  418.38   81.38
   4  -4  -1  438.59   10.82
   4   4  -1  449.75   12.00
  -4   4   1  441.82   12.23
   4   4  -1  436.73   10.63
   4   4  -1  435.62   10.53
   4   4  -1  451.35   11.29
  -4   4   1  448.22   11.86
  -4   4   1  466.06   19.37
  -3  -4   1   -9.38   11.62
   3  -4  -1    3.59    0.84
  -3  -4   1  -66.23   53.32
  -3   4   1 -257.23  162.40
  -3   4   1    3.94    0.83
   3   4  -1    2.67    0.53
  -3   4   1    2.94    0.78
  -3   4   1    5.04    4.55
   2  -4  -1    0.45    0.29
   2  -4  -1    0.92    0.35
  -2  -4   1   -4.88   57.75
  -2   4   1    0.85    0.41
  -2   4   1    2.43    4.14
  -2   4   1    0.94    0.41
   2   4  -1    0.50    0.27
   2   4  -1    1.26    0.38
   2   4  -1    0.52    0.33
   2   4  -1    1.37    0.40
  -1  -4   1  272.82    6.77
   1  -4  -1  271.30    6.82
   1  -4  -1  279.20    6.85
  -1  -4   1  168.76   80.46
  -1   4   1  297.65   15.52
   1   4  -1  274.68    6.99
   1   4  -1  269.15   17.04
  -1   4   1  260.80    6.84
   1   4  -1  266.37    6.69
  -1   4   1  272.57    7.07
   1   4  -1  266.98    6.71
   1   4  -1  266.14    6.70
   0  -4   1  212.58   66.09
   0  -4   1  246.19    6.10
   0  -4  -1  248.13    6.44
   0  -4   1  230.18    6.22
   0  -4  -1  242.45    6.09
   0  -4  -1  230.53    6.01
   0  -4   1  240.51    6.09
   0  -4  -1  139.46   60.01
   0   4  -1  243.69    6.27
   0   4   1  245.64    6.42
   0   4  -1  247.07   14.18
   0   4   1  231.51   15.26
   0   4  -1  242.95    6.20
   0   4   1  235.53    5.76
   0   4   1  226.73    6.02
   0   4  -1  235.80    6.07
   1  -4   1  132.33    3.74
  -1  -4  -1  128.70    3.96
  -1  -4  -1   43.58   56.47
   1  -4   1  123.52    4.05
   1   4   1  126.20    3.20
  -1   4  -1  116.89    3.94
   1   4   1  122.57    4.04
  -1   4  -1  145.83   11.43
  -1   4  -1  131.59    3.84
  -1   4  -1  125.32    4.12
   1   4   1  131.86    3.78
   2  -4   1    3.14    0.52
  -2  -4  -1   37.85   48.03
  -2  -4  -1    3.36    0.66
   2   4   1    1.60    0.41
  -2   4  -1   -0.32    4.29
  -2   4  -1    1.64    0.56
  -2   4  -1    2.40    0.54
   2   4   1    1.84    0.45
   2   4   1    2.33    0.89
  -2   4  -1    2.11    0.59
   2   4   1    3.03    0.37
   2   4   1    2.54    0.64
  -3  -4  -1   91.51   14.30
  -3  -4  -1   97.62    3.53
   3  -4   1  100.74    3.26
   3  -4   1  100.98    3.15
  -3  -4  -1  124.06   56.29
  -3   4  -1  100.95    3.89
  -3   4  -1  102.61    3.70
   3   4   1  102.56    3.03
   3   4   1   96.41    3.47
  -3   4  -1   -9.58  114.37
   3   4   1  100.75    3.24
   3   4   1  102.86    3.16
  -3   4  -1   97.48    4.11
   3   4   1   99.81    3.97
  -3   4  -1   99.86    8.81
   4  -4   1  123.59    3.93
   4  -4   1  125.92    3.82
  -4  -4  -1  116.63    4.22
  -4  -4  -1  150.36   53.03
  -4   4  -1  130.44    5.27
  -4   4  -1  119.88    8.01
  -4   4  -1  119.35    4.69
  -4   4  -1  190.98   75.37
   4   4   1  121.24    3.73
   4   4   1  117.35    3.88
  -4   4  -1  119.08    4.58
   4   4   1  124.90    3.88
   4   4   1  124.75    4.94
  -5  -4  -1   33.03    2.56
   5  -4   1   28.39    2.37
   5  -4   1   31.04    1.78
   5  -4   1   30.09    1.73
  -5   4  -1   26.13    2.25
  -5   4  -1   28.85    2.30
  -5   4  -1   29.63    2.65
   5   4   1   30.26    2.02
   5   4   1   27.45    1.69
   5   4   1   29.89    2.53
   5   4   1   29.58    1.66
  -5   4  -1   26.72    2.44
  -6  -4  -1    9.08    1.82
   6  -4   1   11.62    1.17
  -6  -4  -1   10.48    2.09
   6  -4   1   13.02    1.81
  -6  -4  -1    9.68    2.10
   6  -4   1   12.60    1.24
  -6  -4  -1   13.12    2.31
   6   4   1   10.75    2.06
  -6   4  -1   12.12    2.17
  -6   4  -1   11.53    1.91
  -6   4  -1   11.09    2.27
  -6   4  -1   10.27    2.23
   6   4   1   12.66    1.20
  -6   4  -1    9.62    1.98
  -6   4  -1   10.70    2.21
  -6   4  -1   11.70    1.97
   7  -4   1  169.84    8.06
   7  -4   1  167.49    5.12
  -7  -4  -1  176.41    7.25
  -7  -4  -1  166.91   11.02
   7  -4   1  172.19    5.47
   7   4   1  168.45    7.78
  -7   4  -1  190.97   10.86
  -7   4  -1  172.18    6.96
  -7   4  -1  170.40   10.85
   7   4   1  172.75    5.56
  -8  -4  -1   22.32    3.89
  -8  -4  -1   25.60    2.58
  -8  -4  -1   24.06    2.60
  -8  -4  -1   22.25    2.64
  -8  -4  -1   21.41    2.44
  -8   4  -1   28.14    3.95
  -8   4  -1   18.89    2.48
  -9  -4  -1   19.02    2.10
  -9  -4  -1   23.91    2.21
  -9  -4  -1   17.11    2.53
  -9   4  -1   22.10    2.12
  -9   4  -1   15.01    1.78
  -9   4  -1   18.98    2.09
  -9  -5   1   -0.65    0.59
  -9  -5   1    0.91    0.76
  -9  -5   1    0.77    0.95
  -9  -5   1    0.30    0.71
  -9  -5   1    1.25    0.81
  -9   5   1    0.19    0.77
  -9   5   1    1.32    1.08
  -9   5   1    0.59    0.91
  -9   5   1    0.37    0.66
  -9   5   1   -0.77    0.73
  -8  -5   1  149.62    6.88
  -8  -5   1  147.81    6.55
  -8  -5   1  155.04    7.35
  -8  -5   1  149.49    9.48
  -8  -5   1  137.13    6.06
  -8   5   1  135.82    6.50
  -8   5   1  139.57    6.24
  -8   5   1  143.81    9.17
  -8   5   1  144.52    6.57
  -8   5   1  147.68    7.81
  -8   5   1  151.50    8.29
  -7  -5   1   97.28    5.60
   7  -5  -1   88.29    4.04
  -7  -5   1   85.41    4.97
  -7  -5   1   95.95    5.50
  -7  -5   1   93.76    5.22
  -7  -5   1   83.81    5.31
  -7  -5   1   79.91    5.02
  -7   5   1   90.44    5.32
  -7   5   1   93.96    5.44
  -7   5   1   91.79    5.35
  -7   5   1   91.24    5.28
  -7   5   1   94.66    5.09
  -7   5   1   96.70    5.45
  -7   5   1   87.75    4.93
   7   5  -1   92.47    4.09
  -6  -5   1  200.63    8.05
  -6  -5   1  189.17    7.65
   6  -5  -1  195.45    6.51
  -6  -5   1  205.98    8.52
   6  -5  -1  197.89    7.35
  -6  -5   1  205.80    8.15
  -6  -5   1  200.04    8.24
  -6  -5   1  219.69    8.11
  -6  -5   1  192.32    8.15
   6   5  -1  207.45    6.66
   6   5  -1  205.06    8.36
  -6   5   1  212.84    8.51
  -6   5   1  201.70    8.20
  -6   5   1  191.34    8.36
  -6   5   1  202.06    8.26
  -6   5   1  193.68    8.09
  -6   5   1  202.35    7.80
  -6   5   1  192.58    8.30
  -6   5   1  202.08    8.11
   5  -5  -1   36.18    2.28
   5  -5  -1   39.17    2.77
  -5  -5   1   41.06    3.02
  -5  -5   1  -58.46  163.43
   5  -5  -1   41.60    2.44
  -5  -5   1  100.06   80.58
  -5   5   1   41.19    3.00
  -5   5   1  -27.81  138.48
   5   5  -1   39.05    2.29
   5   5  -1   38.26    2.96
   5   5  -1   37.83    2.22
  -5   5   1   37.67    7.57
   5   5  -1   35.59    2.50
  -5   5   1   38.89    2.94
  -5   5   1   37.35    3.11
  -4  -5   1   24.52    2.10
  -4  -5   1  121.41   76.92
   4  -5  -1   24.75    1.74
   4  -5  -1   20.57    1.87
   4  -5  -1   24.67    1.72
   4   5  -1   23.09    1.58
  -4   5   1   18.78    6.68
  -4   5   1 -197.41  214.77
   4   5  -1   23.70    2.10
  -4   5   1   24.00    2.06
   4   5  -1   24.85    1.69
   4   5  -1   22.37    1.70
  -4   5   1   24.59    2.21
  -3  -5   1  -23.24   61.54
   3  -5  -1    5.57    1.08
  -3  -5   1    5.81    0.82
   3  -5  -1    6.58    0.87
   3  -5  -1    6.67    0.89
  -3   5   1    7.13    1.07
   3   5  -1    6.11    1.18
  -3   5   1    6.61    1.00
   3   5  -1    6.69    0.88
   3   5  -1    6.69    0.83
  -3   5   1   10.25    5.88
   3   5  -1   10.40    0.98
  -2  -5   1 -109.31   67.79
   2  -5  -1    0.07    0.26
   2  -5  -1    0.41    0.41
   2  -5  -1    0.11    0.27
  -2  -5   1    0.17    0.35
   2   5  -1    0.41    0.32
   2   5  -1    0.05    0.32
  -2   5   1    0.66    0.46
  -2   5   1   -0.12    0.27
  -2   5   1   -5.73    5.72
   2   5  -1    0.19    0.27
  -1  -5   1   29.58    1.65
   1  -5  -1   93.73  117.80
   1  -5  -1   29.88    1.69
   1  -5  -1   32.67    1.92
  -1  -5   1   34.19    2.04
   1  -5  -1   33.38    1.74
  -1  -5   1   29.89    1.67
  -1  -5   1   -9.08   59.74
   1   5  -1   29.68    1.79
   1   5  -1   35.39    1.74
   1   5  -1   34.13    1.75
  -1   5   1   27.01    7.06
   1   5  -1   57.61   11.60
  -1   5   1   34.97    1.82
  -1   5   1   30.19    1.62
   1   5  -1   30.49    1.64
   0  -5   1  300.66    7.63
   0  -5   1  500.20  114.90
   0  -5  -1  306.92    7.64
   0  -5   1  296.61    7.64
   0  -5  -1  293.00    7.91
   0  -5  -1  367.46  109.21
   0  -5   1  310.23    7.90
   0  -5  -1  297.29    7.63
   0   5  -1  298.06    7.62
   0   5   1  292.54    7.95
   0   5   1  297.07    7.29
   0   5  -1  296.17    7.80
   0   5  -1  294.97   19.19
   0   5  -1  311.05    7.84
   0   5   1  286.40    7.55
   0   5   1  290.82   19.38
  -1  -5  -1   21.52    1.48
   1  -5   1   21.80    1.54
  -1  -5  -1  -18.64   54.78
   1  -5   1   19.91    1.31
   1  -5   1   18.93    1.31
  -1  -5  -1   19.56    1.84
  -1   5  -1   22.21    1.44
   1   5   1   23.70    1.65
  -1   5  -1   32.07    8.30
   1   5   1   21.17    1.39
  -1   5  -1   20.01    1.52
   1   5   1   20.34    1.03
   2  -5   1  391.38   10.07
   2  -5   1  388.90    9.40
  -2  -5  -1  365.06    9.56
  -2  -5  -1  401.99   83.36
   2  -5   1  376.40    9.26
   2   5   1  383.92   10.02
   2   5   1  373.54    9.25
  -2   5  -1  385.67    9.61
  -2   5  -1  355.95   18.60
  -2   5  -1  384.76    9.94
   2   5   1  375.31    8.42
  -2   5  -1  365.82   10.06
  -3  -5  -1  134.71   69.97
   3  -5   1   60.34    2.64
   3  -5   1   64.66    2.64
  -3  -5  -1   61.77    2.84
   3  -5   1   69.23    3.31
  -3   5  -1   62.46    3.37
  -3   5  -1   62.19    9.25
   3   5   1   64.21    2.68
   3   5   1   62.15    2.17
   3   5   1   68.53    3.30
  -3   5  -1 -108.62  181.43
  -3   5  -1   64.17    3.17
   3   5   1   68.92    2.70
  -3   5  -1   62.36    2.93
  -4  -5  -1  148.04    5.85
   4  -5   1  163.61    5.05
   4  -5   1  160.47    4.92
  -4  -5  -1   58.70   60.72
   4  -5   1  144.12    5.72
  -4   5  -1  157.66    5.78
   4   5   1  146.68    4.45
  -4   5  -1  151.72    6.16
  -4   5  -1  184.19  122.88
  -4   5  -1  155.03    5.58
   4   5   1  155.60    5.97
  -4   5  -1  166.81   11.68
   4   5   1  157.81    4.88
   4   5   1  153.11    4.93
   5  -5   1   72.63    3.98
   5  -5   1   72.81    3.56
   5  -5   1   74.06    3.20
  -5  -5  -1   68.29    3.96
  -5   5  -1   68.26    4.36
   5   5   1   65.15    6.08
  -5   5  -1   67.72    3.81
  -5   5  -1   66.26    3.80
   5   5   1   75.23    3.16
  -6  -5  -1   15.07    2.60
  -6  -5  -1   13.78    2.48
  -6  -5  -1   20.32    2.37
  -6  -5  -1   12.93    2.30
   6  -5   1   17.53    1.58
  -6  -5  -1   15.62    2.71
   6  -5   1   15.52    1.53
   6  -5   1   16.15    2.05
  -6  -5  -1   15.93    2.34
  -6   5  -1   13.59    2.11
  -6   5  -1   17.20    2.63
  -6   5  -1   20.60    3.03
  -6   5  -1   12.95    2.21
  -6   5  -1   13.65    2.45
   6   5   1   19.24    1.63
  -6   5  -1   16.12    2.33
  -6   5  -1   15.87    2.28
  -6   5  -1   17.35    2.42
   6   5   1   15.19    2.58
  -7  -5  -1   84.91    4.87
  -7  -5  -1   80.86    5.09
   7  -5   1   82.67    3.64
  -7  -5  -1   79.56    4.88
  -7  -5  -1   86.76    4.92
   7  -5   1   87.09    4.90
  -7  -5  -1   79.45    5.00
  -7  -5  -1   87.24    5.26
  -7   5  -1   78.06    4.86
  -7   5  -1   87.64    5.20
  -7   5  -1   87.60    5.10
  -7   5  -1   83.02    4.75
  -7   5  -1   76.90    4.89
  -7   5  -1   84.21    5.06
  -7   5  -1   83.44    4.73
   7   5   1   84.32    3.76
  -8  -5  -1    9.08    1.93
  -8  -5  -1    8.37    1.64
  -8  -5  -1    6.96    1.61
  -8  -5  -1    7.35    1.81
  -8  -5  -1    7.75    1.67
  -8  -5  -1    6.63    1.59
  -8   5  -1    9.93    1.78
  -8   5  -1   11.96    2.09
  -8   5  -1    8.16    1.65
  -8   5  -1    4.95    1.50
  -8   5  -1    6.34    1.57
  -9  -5  -1   29.87    2.37
  -9  -5  -1   29.03    2.39
  -9  -5  -1   32.72    2.53
  -9  -5  -1   30.03    2.37
  -9   5  -1   29.39    2.31
  -9   5  -1   30.12    2.41
  -9   5  -1   31.08    2.35
  -9  -6   1    0.09    0.62
  -9  -6   1   -0.81    0.94
  -9  -6   1    0.20    0.66
  -9  -6   1    0.11    0.70
  -9  -6   1    0.97    0.88
  -9   6   1    0.44    0.65
  -9   6   1    1.74    0.82
  -9   6   1    0.94    0.70
  -9   6   1    1.50    1.46
  -9   6   1    0.84    0.69
  -8  -6   1   10.24    1.96
  -8  -6   1    8.75    1.82
  -8  -6   1   10.68    1.90
  -8  -6   1    6.87    1.66
  -8  -6   1    9.07    2.00
  -8  -6   1    8.46    1.83
  -8   6   1    8.88    1.83
  -8   6   1    7.69    1.84
  -8   6   1    8.34    1.79
  -8   6   1   10.71    1.94
  -8   6   1    7.93    1.74
  -8   6   1   10.70    2.02
  -7  -6   1  107.10    5.89
  -7  -6   1  105.27    5.60
  -7  -6   1  107.80    5.78
  -7  -6   1  111.13    6.02
  -7  -6   1  111.34    6.02
   7  -6  -1  107.90    4.75
  -7  -6   1  114.73    5.82
  -7   6   1  113.96    5.96
   7   6  -1  106.07    4.74
  -7   6   1  112.87    5.56
  -7   6   1  104.62    5.80
  -7   6   1  111.24    5.89
  -7   6   1  100.74    5.39
  -7   6   1  106.80    5.83
  -7   6   1  118.32    6.10
   6  -6  -1    5.32    1.21
  -6  -6   1    8.43    2.00
  -6  -6   1    4.84    1.65
  -6  -6   1    5.11    1.60
  -6  -6   1    6.96    1.96
   6  -6  -1    5.54    1.23
   6  -6  -1    5.06    1.51
  -6  -6   1    6.76    1.83
  -6  -6   1    6.51    1.61
  -6   6   1    8.87    2.02
   6   6  -1    5.97    1.26
  -6   6   1    5.75    1.74
  -6   6   1    6.49    1.85
   6   6  -1    7.13    1.33
   6   6  -1    5.70    1.82
  -6   6   1    3.15    1.50
  -6   6   1    4.55    1.45
  -6   6   1    5.55    1.45
  -6   6   1    6.91    1.74
  -6   6   1    4.72    1.58
  -6   6   1    5.93    1.83
   5  -6  -1  202.53    6.69
   5  -6  -1  206.05    7.36
   5  -6  -1  203.37    6.71
  -5  -6   1  204.18    7.67
  -5  -6   1  193.47    7.96
  -5  -6   1  179.38    8.23
  -5  -6   1  191.71    8.38
  -5  -6   1  293.41   97.52
  -5  -6   1  193.80   11.21
   5   6  -1  209.25    7.99
   5   6  -1  206.63    6.58
  -5   6   1  205.32    7.59
  -5   6   1  184.89    8.21
  -5   6   1 -270.98  207.12
  -5   6   1  186.28    8.17
  -5   6   1  188.00    7.84
  -5   6   1  218.09   16.31
   5   6  -1  210.97    6.76
  -5   6   1  193.24    8.09
  -5   6   1  198.45    7.66
  -5   6   1  197.96    8.33
   4  -6  -1  154.25    5.84
  -4  -6   1  220.46   97.87
   4  -6  -1  146.68    5.19
  -4  -6   1  143.07    5.87
   4  -6  -1  156.81    5.37
  -4   6   1  143.59    5.87
   4   6  -1  144.64    5.03
  -4   6   1  137.56    6.06
   4   6  -1  150.18    5.18
  -4   6   1  154.15   14.68
   4   6  -1  144.27    5.94
  -4   6   1  144.01    5.91
   4   6  -1  138.79    4.97
   3  -6  -1  110.64    4.13
  -3  -6   1  102.56    3.74
  -3  -6   1  119.42   88.95
   3  -6  -1  110.82    4.17
   3  -6  -1  110.03    4.53
  -3   6   1  103.67    4.49
  -3   6   1  103.87    4.61
   3   6  -1  113.43    3.97
   3   6  -1  104.36    4.51
   3   6  -1  107.00    3.99
  -3   6   1  102.46   13.43
   3   6  -1  109.19    4.07
   2  -6  -1  123.09    4.68
   2  -6  -1  129.33    4.44
   2  -6  -1  131.80    4.43
  -2  -6   1  126.43    4.29
  -2  -6   1  209.34   93.30
   2   6  -1  120.87    4.12
   2   6  -1  121.38    4.65
   2   6  -1  125.73    4.31
  -2   6   1  133.47   14.34
  -2   6   1  126.26    4.76
   2   6  -1  123.16    4.31
  -2   6   1  125.17    4.69
  -1  -6   1 -148.53   93.25
   1  -6  -1 -136.53  140.89
  -1   6   1   16.28    9.01
   1   6  -1   22.36   12.55
   0  -6   1  841.90   19.35
   0  -6   1  844.59   19.18
   0  -6  -1  856.50   19.17
   0  -6  -1  831.71   19.07
   0  -6  -1  818.48  127.20
   0  -6  -1  879.35   19.62
   0  -6   1  853.88   20.75
   0  -6   1  857.66  162.58
   0   6  -1  872.69   19.38
   0   6   1  825.54   19.54
   0   6   1  829.43   19.09
   0   6  -1  876.19   19.47
   0   6  -1  846.15   34.85
   0   6  -1  835.14   19.05
   0   6   1  802.16   34.86
   0   6   1  846.18   18.70
  -1  -6  -1  315.48  101.53
  -1  -6  -1  203.53    6.26
   1  -6   1  198.66    6.31
   1  -6   1  207.79    6.01
   1  -6   1  203.58    6.02
   1  -6   1  200.89  160.97
  -1  -6  -1  195.84    5.83
   1   6   1  214.18    6.10
   1   6   1  205.80    5.26
   1   6   1  195.52   24.29
  -1   6  -1  204.29    6.36
  -1   6  -1  210.85    6.22
   1   6   1  207.97    6.54
  -1   6  -1  205.50   16.29
  -2  -6  -1  -14.92   83.70
   2  -6   1   17.71    1.42
   2  -6   1   16.53    1.35
  -2  -6  -1   16.38    1.46
   2  -6   1   15.47    1.52
   2   6   1   17.19    0.94
   2   6   1   15.21    1.33
  -2   6  -1   25.58    7.90
  -2   6  -1   15.87    1.44
  -2   6  -1   15.93    1.56
   2   6   1   16.79    1.60
  -3  -6  -1   94.69    3.85
   3  -6   1   92.18    4.19
   3  -6   1   94.30    3.67
   3  -6   1   98.61    3.78
  -3  -6  -1   25.37   78.70
  -3   6  -1   94.02    3.96
   3   6   1   95.42    3.67
  -3   6  -1   88.82   12.87
   3   6   1  101.91    4.46
  -3   6  -1   89.18    4.36
  -4  -6  -1  -13.64   78.39
  -4   6  -1   10.95    6.81
  -4   6  -1  199.10  210.96
  -5  -6  -1  130.14   76.62
  -5  -6  -1  170.50    7.35
  -5  -6  -1  168.54    7.16
  -5  -6  -1  140.68  110.52
   5  -6   1  162.28    5.70
   5  -6   1  173.13    5.87
  -5  -6  -1  160.68    6.73
  -5  -6  -1  157.93    7.13
  -5  -6  -1  161.19    7.21
   5  -6   1  165.41    6.70
   5   6   1  161.17    7.04
  -5   6  -1  159.90    7.21
  -5   6  -1  165.87    7.08
   5   6   1  166.99    5.70
  -5   6  -1  169.40    6.58
  -5   6  -1  156.32    6.47
  -5   6  -1  178.09    7.17
  -5   6  -1  157.85    7.32
  -5   6  -1  177.83    7.41
  -5   6  -1  158.85    7.05
  -6  -6  -1  366.85   12.35
  -6  -6  -1  375.91   11.91
   6  -6   1  363.91   10.20
  -6  -6  -1  361.21   12.05
  -6  -6  -1  373.72   12.43
  -6  -6  -1  385.41   12.57
  -6  -6  -1  347.25   11.62
   6   6   1  387.97   12.72
  -6   6  -1  356.36   12.75
  -6   6  -1  369.64   12.40
  -6   6  -1  346.99   11.05
  -6   6  -1  345.63   11.68
  -6   6  -1  360.03   12.06
  -6   6  -1  345.17   11.52
  -6   6  -1  360.20   12.13
  -6   6  -1  355.21   11.75
  -6   6  -1  382.88   12.19
  -6   6  -1  355.14   11.14
  -7  -6  -1   10.12    2.23
  -7  -6  -1    5.55    1.52
  -7  -6  -1    6.18    1.73
  -7  -6  -1    2.44    1.15
   7  -6   1    4.07    1.24
   7  -6   1    4.08    1.81
  -7  -6  -1    5.02    1.54
  -7  -6  -1    3.81    1.38
  -7   6  -1    4.82    1.50
  -7   6  -1    5.44    1.67
   7   6   1    6.47    1.59
  -7   6  -1   -0.59    1.24
  -7   6  -1    3.34    1.35
  -7   6  -1    5.30    1.67
  -7   6  -1    4.18    1.43
  -7   6  -1    0.49    1.10
  -8  -6  -1    0.58    0.78
  -8  -6  -1    0.27    0.81
  -8  -6  -1   -0.51    0.80
  -8  -6  -1    1.91    1.11
  -8  -6  -1    1.36    0.99
  -8  -6  -1    0.69    0.80
  -8   6  -1   -1.20    0.89
  -8   6  -1    1.53    1.03
  -8   6  -1    0.45    0.75
  -8   6  -1   -0.44    0.65
  -8   6  -1    0.95    0.81
  -9  -6  -1   14.15    1.67
  -9  -6  -1   12.58    1.62
  -9  -6  -1   12.84    2.33
  -9  -6  -1   10.04    1.49
  -9  -6  -1   11.71    1.58
  -9   6  -1   13.74    1.98
  -9   6  -1   13.73    1.64
  -9   6  -1   12.42    2.12
  -9   6  -1   13.93    1.59
  -9  -7   1  188.05    6.09
  -9  -7   1  206.09    6.69
  -9  -7   1  200.26    6.68
  -9  -7   1  189.73    5.82
  -9  -7   1  200.96    6.73
  -9   7   1  205.17    6.84
  -9   7   1  189.88    6.89
  -9   7   1  195.32    6.54
  -9   7   1  210.67    7.02
  -8  -7   1  164.93    6.77
  -8  -7   1  171.13    7.13
  -8  -7   1  167.99    6.63
  -8  -7   1  156.81    6.74
  -8  -7   1  168.14    6.65
  -8  -7   1  165.00    6.85
  -8   7   1  153.97    6.11
  -8   7   1  166.67    6.65
  -8   7   1  170.56    7.03
  -8   7   1  162.11    6.77
  -8   7   1  171.19    6.50
  -8   7   1  173.99    6.98
  -8   7   1  164.57    6.94
  -7  -7   1  397.19   12.63
   7  -7  -1  388.61   11.44
  -7  -7   1  384.12   12.54
  -7  -7   1  404.98   13.05
  -7  -7   1  407.23   13.11
  -7  -7   1  406.06   13.22
  -7  -7   1  423.19   12.88
  -7   7   1  388.13   12.90
  -7   7   1  399.90   12.23
  -7   7   1  399.66   13.01
  -7   7   1  392.37   12.85
  -7   7   1  373.77   12.09
   7   7  -1  387.26   11.51
  -7   7   1  397.19   12.66
  -7   7   1  401.58   12.95
  -6  -7   1  159.66    7.15
  -6  -7   1  163.48    7.60
   6  -7  -1  169.34    6.87
  -6  -7   1  176.47    7.77
  -6  -7   1  173.88    7.72
  -6  -7   1  172.09    7.55
   6  -7  -1  143.09    7.32
   6  -7  -1  167.24    6.41
  -6  -7   1  156.75    7.24
   6   7  -1  165.20    6.32
  -6   7   1  170.59    7.63
  -6   7   1  167.19    7.12
  -6   7   1  167.91    7.57
  -6   7   1  162.06    7.53
  -6   7   1  157.04    9.69
   6   7  -1  157.89   10.07
  -6   7   1  171.00    7.19
  -6   7   1  163.25    7.60
  -6   7   1  173.41    7.66
   5  -7  -1  340.91   10.15
   5  -7  -1  338.71   10.13
  -5  -7   1  351.11   11.25
  -5  -7   1  172.63  123.18
   5  -7  -1  346.90   10.90
  -5  -7   1  355.92   12.39
  -5  -7   1  304.79   15.35
  -5  -7   1  302.03   14.83
  -5   7   1  365.10   22.73
  -5   7   1  346.74   12.26
  -5   7   1  327.56   11.48
   5   7  -1  344.33   10.23
   5   7  -1  339.76   10.09
   5   7  -1  343.84   11.62
  -5   7   1  369.72   12.83
  -5   7   1  337.36   11.84
  -5   7   1  330.60   11.18
  -4  -7   1  773.54   20.21
   4  -7  -1  808.66   19.38
  -4  -7   1  672.13  135.95
   4  -7  -1  813.04   19.87
   4  -7  -1  800.87   20.09
   4   7  -1  779.06   20.46
   4   7  -1  778.78   19.23
   4   7  -1  791.65   19.20
  -4   7   1  825.68   20.92
  -4   7   1  758.41   34.34
   4   7  -1  797.22   18.83
  -4   7   1  801.00   20.41
  -4   7   1  783.88   20.19
   3  -7  -1  247.03    8.12
  -3  -7   1  238.73    8.11
  -3  -7   1  218.82  118.96
   3  -7  -1  258.69    7.65
   3  -7  -1  254.60    7.72
  -3  -7   1  240.16    7.15
   3   7  -1  258.28    8.36
  -3   7   1  234.43    8.28
   3   7  -1  242.10    7.12
  -3   7   1  250.07    8.27
   3   7  -1  252.94    7.54
  -3   7   1  243.13    8.22
  -3   7   1  255.42   20.96
   2  -7  -1  632.77   15.35
   2  -7  -1  640.17   15.84
  -2  -7   1  626.70   15.12
   2  -7  -1  636.15   15.24
  -2  -7   1  425.54  135.94
  -2   7   1  607.53   15.62
   2   7  -1  622.43   14.82
  -2   7   1  605.22   15.80
   2   7  -1  600.39   15.72
  -2   7   1  633.40   45.27
   2   7  -1  638.38   15.26
   1  -7  -1  506.15   12.79
   1  -7  -1  478.72   12.34
   1  -7  -1  480.04   12.24
   1  -7  -1  752.43  224.26
  -1  -7   1  423.42  140.06
   1   7  -1  516.55   32.82
  -1   7   1  521.62   28.61
  -1   7   1  485.41   12.28
   1   7  -1  486.53   12.16
   1   7  -1  490.85   12.34
  -1   7   1  476.22   12.73
   1   7  -1  473.15   12.64
   0  -7   1  625.71   14.89
   0  -7   1  630.51   14.99
   0  -7  -1  610.28   14.88
   0  -7  -1  599.35   14.75
   0  -7   1  724.70  178.53
   0  -7  -1  453.81  120.70
   0  -7   1  619.12   15.12
   0  -7  -1  618.58   15.28
   0   7   1  622.24   15.45
   0   7  -1  613.37   14.97
   0   7  -1  644.04   15.20
   0   7   1  600.08   33.34
   0   7   1  630.87   14.86
   0   7  -1  595.08   14.75
   0   7   1  626.44   14.40
   0   7  -1  572.87   31.48
   1  -7   1  326.75    9.35
   1  -7   1  328.61    8.95
  -1  -7  -1  328.63    9.24
   1  -7   1  330.25    9.01
   1  -7   1  656.73  237.21
  -1  -7  -1  263.39  117.20
   1   7   1  320.88    9.45
   1   7   1  332.54    8.01
   1   7   1  318.81    8.95
  -1   7  -1  341.33    9.26
   1   7   1  340.04   30.91
  -1   7  -1  312.76    9.25
  -1   7  -1  332.22   22.90
   2  -7   1  793.89   18.35
   2  -7   1  781.44   18.40
  -2  -7  -1  774.59   18.62
   2  -7   1  754.92   18.95
  -2  -7  -1  754.04  122.71
   2   7   1  757.53   19.23
  -2   7  -1  802.09   34.87
  -2   7  -1  801.21   18.79
   2   7   1  777.27   18.46
  -2   7  -1  775.94   19.14
   3  -7   1  984.13   22.49
   3  -7   1  965.96   22.54
  -3  -7  -1  972.89   24.56
  -3  -7  -1  778.04  150.65
  -3  -7  -1  987.67   22.72
   3  -7   1  971.39   23.46
  -3   7  -1  966.19   22.98
   3   7   1  975.68   23.74
   3   7   1  978.95   22.59
  -3   7  -1  966.54   23.82
  -3   7  -1  970.29   38.38
   4  -7   1  616.54   15.40
  -4  -7  -1  600.72   16.55
   4  -7   1  622.76   18.81
   4  -7   1  625.43   16.63
  -4  -7  -1  335.87  117.23
  -4   7  -1  616.64   16.21
  -4   7  -1  609.10   16.12
  -4   7  -1  599.86   29.08
   4   7   1  630.69   15.56
   5  -7   1  207.91    8.07
  -5  -7  -1  207.69    8.39
  -5  -7  -1  211.18    8.57
  -5  -7  -1  219.88    8.63
  -5  -7  -1  213.47    8.74
  -5  -7  -1  214.75    8.25
  -5  -7  -1  214.07    8.50
  -5  -7  -1  254.33  106.67
   5  -7   1  220.06    7.29
   5  -7   1  216.96    7.24
  -5   7  -1  370.58  136.90
  -5   7  -1  207.94    8.44
  -5   7  -1  210.17    7.93
  -5   7  -1  213.43    8.84
  -5   7  -1  214.79    8.56
   5   7   1  209.45    7.20
  -5   7  -1  223.90   14.33
  -5   7  -1  224.05    8.51
   5   7   1  202.10    8.45
  -5   7  -1  212.35    7.88
  -5   7  -1  227.77    8.73
  -5   7  -1  221.63    8.65
  -5   7  -1  209.91    8.45
  -5   7  -1  210.56    7.97
  -6  -7  -1  283.68   10.99
  -6  -7  -1  270.74   10.12
  -6  -7  -1  279.51    9.84
  -6  -7  -1  266.92   10.99
   6  -7   1  271.87    8.68
   6  -7   1  277.70    8.66
   6  -7   1  275.90    9.80
  -6  -7  -1  278.27    9.97
  -6  -7  -1  283.37   10.34
  -6   7  -1  277.63    9.90
  -6   7  -1  265.14    9.14
  -6   7  -1  263.50    9.18
   6   7   1  281.67   10.78
  -6   7  -1  282.29   10.83
   6   7   1  273.11    8.84
  -6   7  -1  271.11   10.21
  -6   7  -1  304.80   10.87
  -6   7  -1  271.65    9.81
  -6   7  -1  270.30   10.91
  -6   7  -1  271.31   10.18
  -7  -7  -1   75.97    4.74
  -7  -7  -1   62.23    4.11
  -7  -7  -1   72.70    4.62
   7  -7   1   73.03    4.59
   7  -7   1   74.11    4.50
  -7  -7  -1   79.77    4.84
  -7  -7  -1   68.14    4.37
  -7  -7  -1   64.95    4.55
  -7   7  -1   77.51    4.80
   7   7   1   72.89    4.12
  -7   7  -1   75.31    4.71
  -7   7  -1   75.00    4.76
  -7   7  -1   77.66    4.46
  -7   7  -1   68.87    4.56
  -8  -7  -1  177.46    7.07
  -8  -7  -1  179.97    7.13
  -8  -7  -1  183.19    6.90
  -8  -7  -1  180.66    6.92
  -8  -7  -1  168.38    6.93
  -8  -7  -1  165.85    6.16
  -8   7  -1  186.25    7.05
  -8   7  -1  184.46    6.99
  -8   7  -1  177.63    6.42
  -8   7  -1  184.91    7.15
  -8   7  -1  174.42    6.97
  -9  -7  -1   59.74    2.99
  -9  -7  -1   64.54    2.82
  -9  -7  -1   63.88    4.30
  -9   7  -1   65.96    3.44
  -9   7  -1   60.88    3.22
  -9   7  -1   62.85    2.87
  -9  -8   1   45.98    2.50
  -9  -8   1   51.18    2.68
  -9   8   1   48.53    2.62
  -9   8   1   45.66    2.62
  -9   8   1   47.67    2.53
  -9   8   1   49.59    3.60
  -8  -8   1    9.29    1.68
  -8  -8   1    8.36    1.65
  -8  -8   1    8.88    1.69
  -8  -8   1    8.41    1.61
  -8  -8   1    9.19    2.04
  -8  -8   1    7.40    1.53
  -8   8   1   13.04    1.94
  -8   8   1    8.90    1.65
  -8   8   1    9.61    1.64
  -8   8   1    6.54    1.52
  -8   8   1    9.15    1.42
  -8   8   1   11.22    2.06
  -8   8   1    9.56    1.71
  -7  -8   1   29.39    2.88
  -7  -8   1   29.62    3.01
  -7  -8   1   26.05    2.92
  -7  -8   1   25.26    3.65
  -7  -8   1   31.72    3.01
  -7  -8   1   33.07    3.01
  -7   8   1   32.84    2.90
  -7   8   1   28.74    5.10
  -7   8   1   26.16    2.84
  -7   8   1   30.40    2.97
  -7   8   1   25.92    2.86
  -7   8   1   27.68    2.84
  -6  -8   1   79.76    4.93
  -6  -8   1   91.04    5.22
  -6  -8   1   87.05    5.21
  -6  -8   1   82.53    5.26
  -6  -8   1   72.73    4.86
   6  -8  -1   78.33    4.61
   6  -8  -1   83.11    4.37
   6   8  -1   78.83    4.35
  -6   8   1   89.21    5.27
  -6   8   1   79.31    4.97
  -6   8   1   90.11    5.07
  -6   8   1   87.48    5.27
  -6   8   1   79.50    5.13
  -6   8   1   83.86    5.14
  -5  -8   1   98.14    5.48
  -5  -8   1  103.32    5.58
  -5  -8   1  101.99    5.52
  -5  -8   1   98.89    5.73
   5  -8  -1  103.70    5.20
  -5  -8   1  100.32    5.40
  -5  -8   1   33.55  144.08
   5  -8  -1  101.69    4.83
  -5  -8   1   98.49    5.55
   5  -8  -1   99.98    4.83
  -5   8   1  103.89    5.58
  -5   8   1  106.90    6.01
  -5   8   1   79.57   15.58
  -5   8   1  103.09    5.35
  -5   8   1  104.67    5.46
   5   8  -1  102.60    5.79
  -5   8   1   95.28    5.57
   5   8  -1  101.88    4.85
  -5   8   1   98.53    5.58
  -5   8   1  104.14    5.74
  -5   8   1   94.99    5.01
  -5   8   1  100.51    5.75
  -5   8   1   98.02    5.55
  -4  -8   1  250.16  136.06
  -4  -8   1  327.90   10.94
   4  -8  -1  321.13   10.50
  -4  -8   1  353.88   11.03
   4  -8  -1  342.17   10.13
   4  -8  -1  333.67   10.14
  -4  -8   1  337.52   11.49
  -4  -8   1  319.55   11.03
  -4   8   1  320.46   11.08
   4   8  -1  335.98   11.18
  -4   8   1  334.40   10.92
   4   8  -1  326.53   10.01
  -4   8   1  322.31   11.09
  -4   8   1  322.83   11.02
  -4   8   1  316.01   10.57
  -4   8   1  331.26   11.60
  -4   8   1  346.23   11.42
  -4   8   1  344.90   11.16
  -4   8   1  334.84   26.55
  -3  -8   1   26.04    2.45
   3  -8  -1   30.58    2.35
   3  -8  -1   32.70    2.39
   3  -8  -1   32.00    2.59
  -3  -8   1   -7.73  123.03
   3   8  -1   31.16    2.15
  -3   8   1   26.96    2.47
  -3   8   1   28.86    2.58
   3   8  -1   33.09    2.43
   3   8  -1   31.21    2.66
  -3   8   1   22.63   11.69
  -3   8   1   30.64    2.60
   2  -8  -1  204.02    6.77
   2  -8  -1  204.58    6.70
   2  -8  -1  201.33    7.05
  -2  -8   1  225.89  144.52
  -2  -8   1  191.73    6.46
  -2  -8   1  188.05    6.99
   2   8  -1  185.40    6.57
  -2   8   1  197.94    7.19
   2   8  -1  188.08    6.16
   2   8  -1  205.86    7.32
  -2   8   1  198.28    7.21
  -2   8   1  200.25    6.86
  -2   8   1  186.05   21.75
   1  -8  -1  287.48  275.00
  -1  -8   1  273.34  171.07
   1  -8  -1  130.04    5.00
   1  -8  -1  129.20    4.94
   1  -8  -1  129.74    5.27
  -1  -8   1  136.20    5.06
   1   8  -1  132.01    4.97
   1   8  -1  126.17    5.18
   1   8  -1  124.17    4.73
   1   8  -1  146.17   28.33
  -1   8   1  125.10    5.25
  -1   8   1  132.87    4.90
  -1   8   1  141.53   20.84
   0  -8   1   90.30    3.92
   0  -8  -1   89.51    4.13
   0  -8   1  159.12  201.66
   0  -8  -1   38.09  191.50
   0  -8   1   90.56    4.03
   0  -8   1   82.20    3.86
   0   8  -1   92.03    4.14
   0   8  -1   95.19   17.58
   0   8   1   90.23    3.56
   0   8   1   91.12    4.29
   0   8  -1   86.46    3.86
   0   8   1   90.09   19.01
  -1  -8  -1  -88.24  203.92
  -1  -8  -1   95.60    4.57
   1  -8   1  106.31    4.40
   1  -8   1  102.79    4.56
  -1  -8  -1  108.90    4.56
   1   8   1  107.60    4.88
  -1   8  -1  101.76    4.47
   1   8   1  104.65    3.47
   1   8   1  108.21    4.39
   1   8   1  124.68   25.26
   1   8   1   94.59    4.59
  -1   8  -1   90.00   17.08
  -1   8  -1  112.16    4.62
  -2  -8  -1   35.26    2.47
   2  -8   1   35.86    2.67
   2  -8   1   40.59    2.60
   2  -8   1   38.39    2.46
  -2  -8  -1 -101.17  125.04
  -2   8  -1   37.36    2.60
   2   8   1   36.58    2.45
  -2   8  -1   34.86    2.64
  -2   8  -1   37.49   12.04
   2   8   1   38.99    2.89
  -3  -8  -1  146.09  124.63
   3  -8   1  481.80   12.82
   3  -8   1  478.07   13.64
   3  -8   1  483.14   12.93
  -3  -8  -1  479.05   13.72
  -3  -8  -1  470.05   12.92
  -3   8  -1  457.38   16.47
   3   8   1  478.92   14.06
  -3   8  -1  492.63   13.37
  -3   8  -1  465.49   13.82
  -3   8  -1  499.40   29.02
   3   8   1  480.73   12.99
  -4  -8  -1   93.18    5.19
  -4  -8  -1   88.25    5.29
  -4  -8  -1   94.23    5.02
  -4  -8  -1   95.63    5.26
   4  -8   1  104.77    5.20
   4  -8   1   97.38    4.48
  -4  -8  -1   98.18    5.28
   4  -8   1   93.08    4.96
  -4  -8  -1  105.73  119.23
  -4   8  -1   98.05    4.90
  -4   8  -1   88.18    4.94
  -4   8  -1   92.06    4.91
  -4   8  -1   90.58    5.30
  -4   8  -1  100.43    7.69
   4   8   1  103.54    4.68
  -4   8  -1  102.43    5.38
  -4   8  -1   98.48   18.35
  -4   8  -1   98.27    5.22
  -4   8  -1   91.19    5.24
  -5  -8  -1  232.81  128.44
  -5   8  -1  169.80  233.69
  -6  -8  -1    3.58    1.40
  -6  -8  -1    0.05    1.03
  -6  -8  -1    4.81    1.54
  -6  -8  -1    4.18    1.47
  -6  -8  -1    0.68    1.02
  -6  -8  -1    2.85    1.26
   6  -8   1    3.01    1.02
   6   8   1    2.73    1.04
  -6   8  -1    0.94    1.01
  -6   8  -1    2.17    1.05
  -6   8  -1   -1.04    1.02
  -6   8  -1    3.50    1.32
  -6   8  -1    4.91    1.60
  -6   8  -1    2.09    1.08
  -6   8  -1   -0.65    1.44
  -6   8  -1    1.96    1.31
  -7  -8  -1    7.63    1.61
  -7  -8  -1    7.09    2.18
  -7  -8  -1    9.40    2.41
   7  -8   1    7.46    1.92
  -7  -8  -1   10.02    1.87
  -7   8  -1    9.46    2.46
  -7   8  -1    7.23    1.75
  -7   8  -1    9.35    2.02
  -7   8  -1    7.55    2.14
  -7   8  -1    8.65    2.43
  -8  -8  -1  152.73    5.91
  -8  -8  -1  147.50    6.04
  -8  -8  -1  141.41    5.95
  -8  -8  -1  142.79    5.93
  -8  -8  -1  143.56    5.96
  -8   8  -1  137.79    5.82
  -8   8  -1  159.77    6.22
  -8   8  -1  148.36    5.44
  -8   8  -1  145.25    5.89
  -9  -8  -1   50.92    2.36
  -9  -8  -1   48.04    2.48
  -9   8  -1   48.63    2.50
  -9   8  -1   45.16    2.37
  -9   8  -1   47.63    2.38
  -8  -9   1  120.95    4.97
  -8  -9   1  119.36    5.05
  -8  -9   1  113.25    4.64
  -8   9   1  123.84    5.27
  -8   9   1  140.08    7.16
  -8   9   1  108.53    5.10
  -7  -9   1   60.48    3.93
  -7  -9   1   59.90    3.94
  -7  -9   1   57.90    4.07
  -7  -9   1   52.31    3.74
  -7  -9   1   56.36    3.84
  -7  -9   1   54.05    3.67
  -7   9   1   55.50    3.97
  -7   9   1   57.29    3.91
  -7   9   1   62.32    3.85
  -7   9   1   55.40    3.79
  -7   9   1   54.70    3.59
  -7   9   1   60.68    3.67
  -7   9   1   58.97    3.98
  -6  -9   1    2.51    1.20
  -6  -9   1    2.02    1.10
  -6  -9   1    1.71    0.88
  -6  -9   1    1.37    0.96
   6  -9  -1    1.89    1.00
  -6  -9   1    2.68    1.14
  -6  -9   1    1.45    1.01
  -6   9   1    2.21    1.32
  -6   9   1    0.00    0.94
  -6   9   1    1.31    1.19
  -6   9   1   -0.37    0.71
   6   9  -1    0.93    0.98
  -6   9   1    0.40    0.86
  -6   9   1    0.64    0.91
  -6   9   1    2.38    1.19
   5  -9  -1   20.28    2.48
  -5  -9   1   21.91    2.84
  -5  -9   1   22.05    2.62
   5  -9  -1   18.95    2.38
   5  -9  -1   24.55    2.42
  -5  -9   1   20.86    2.64
  -5  -9   1   20.74    2.51
  -5  -9   1  128.29  173.34
  -5  -9   1   21.93    2.73
  -5  -9   1   21.22    2.56
  -5   9   1   26.62    2.94
  -5   9   1   22.69    2.60
   5   9  -1   24.18    3.01
  -5   9   1   20.26    3.06
   5   9  -1   22.98    2.45
  -5   9   1   21.18    2.60
  -5   9   1   19.34    2.53
  -5   9   1   22.85    2.91
  -5   9   1   12.34   14.72
  -5   9   1   18.06    4.69
  -5   9   1   20.01    2.66
  -5   9   1   21.62    2.72
  -4  -9   1    8.17    1.91
   4  -9  -1    6.83    1.48
   4  -9  -1    9.86    1.87
   4  -9  -1    8.50    1.59
  -4  -9   1    6.37    1.79
  -4  -9   1    6.88    1.63
  -4  -9   1    9.34    2.05
  -4  -9   1  124.65  154.77
  -4  -9   1    7.50    1.82
  -4  -9   1    9.89    1.97
  -4   9   1    7.42    1.70
  -4   9   1    8.98    2.00
  -4   9   1    6.20    1.60
  -4   9   1    8.49    2.19
  -4   9   1    9.93    2.06
  -4   9   1   11.57    2.36
   4   9  -1   11.79    2.36
  -4   9   1   19.66    2.56
  -4   9   1    8.89    1.90
  -4   9   1    8.10    1.85
  -4   9   1    9.62    1.94
   4   9  -1   10.37    1.86
  -4   9   1   16.51   14.29
   3  -9  -1  766.31   19.08
  -3  -9   1  345.98  183.09
   3  -9  -1  753.71   19.64
  -3  -9   1  762.88   21.04
  -3  -9   1  769.49   19.87
  -3   9   1  752.13   19.90
  -3   9   1  766.40   41.69
  -3   9   1  727.24   20.18
  -3   9   1  748.78   19.70
   3   9  -1  755.28   20.28
  -3   9   1  748.11   20.03
   3   9  -1  745.32   19.18
   2  -9  -1  317.06    9.92
  -2  -9   1  320.20   10.23
   2  -9  -1  329.07    9.88
   2  -9  -1  320.14   10.27
  -2  -9   1  119.35  155.74
  -2  -9   1  327.60    9.73
  -2   9   1  340.76   30.40
  -2   9   1  327.51   10.44
   2   9  -1  338.32   10.08
  -2   9   1  336.48   10.18
   2   9  -1  321.14    9.30
  -2   9   1  326.59   10.53
   2   9  -1  325.72   10.49
   1  -9  -1   34.24    2.64
  -1  -9   1   34.01    2.54
  -1  -9   1   34.02    2.71
  -1  -9   1   38.36  147.93
   1  -9  -1  488.58  264.30
   1   9  -1   39.05    2.84
   1   9  -1   20.61   21.04
  -1   9   1   32.14    2.68
  -1   9   1   32.91   15.30
  -1   9   1   37.96    2.54
  -1   9   1   38.42    2.87
   1   9  -1   37.37    2.44
   1   9  -1   40.34    2.94
   0  -9  -1  154.05    6.21
   0  -9   1  158.21    6.03
   0  -9   1  483.40  216.52
   0  -9  -1  171.33  233.47
   0   9   1  180.28   29.55
   0   9   1  150.89    6.18
   0   9  -1  155.54    6.08
   0   9  -1  128.10   22.36
   0   9   1  153.39    5.20
   0   9  -1  151.89    5.76
   0   9   1  157.44    6.30
   0   9  -1  156.48    6.09
   1  -9   1  624.57   16.23
   1  -9   1  669.78   16.83
  -1  -9  -1  441.13  173.99
   1  -9   1  639.27   16.44
  -1  -9  -1  655.87   16.70
   1   9   1  624.82   16.87
  -1   9  -1  662.44   16.64
  -1   9  -1  632.65   16.62
  -1   9  -1  628.45   16.54
   1   9   1  621.09   16.75
   1   9   1  622.84   16.19
  -1   9  -1  637.78   38.66
  -2  -9  -1  830.13   21.49
   2  -9   1  861.10   21.08
  -2  -9  -1  622.63  182.15
   2  -9   1  858.08   20.96
  -2  -9  -1  888.44   21.26
   2  -9   1  838.56   21.55
   2   9   1  856.95   21.00
  -2   9  -1  828.04   21.17
  -2   9  -1  868.08   21.67
  -2   9  -1  879.09   21.47
   2   9   1  847.37   21.87
  -2   9  -1  872.75   42.18
  -3  -9  -1  426.48   13.76
   3  -9   1  436.18   12.23
  -3  -9  -1  413.25   13.30
   3  -9   1  431.50   12.23
  -3  -9  -1  428.22   12.84
  -3  -9  -1  417.73  141.97
   3  -9   1  419.96   12.75
  -3  -9  -1  432.00   12.22
  -3   9  -1  394.69   12.96
  -3   9  -1  407.54   12.99
  -3   9  -1  422.01   12.82
  -3   9  -1  414.82   12.63
  -3   9  -1  421.36   13.06
   3   9   1  433.83   13.36
  -3   9  -1  414.46   29.62
   3   9   1  433.84   12.25
  -3   9  -1  415.63   12.62
  -3   9  -1  420.11   12.43
  -4  -9  -1  114.98    6.02
  -4  -9  -1  115.05    5.74
   4  -9   1  114.24    5.67
  -4  -9  -1  108.29    5.91
  -4  -9  -1  107.71    5.67
  -4  -9  -1  108.87    5.67
   4  -9   1  118.64    7.57
  -4  -9  -1   31.36  144.15
  -4  -9  -1  110.99    5.73
  -4  -9  -1  110.56    5.72
   4  -9   1  108.16    5.15
   4   9   1  108.50    6.04
  -4   9  -1  125.81   21.55
  -4   9  -1  106.78    5.39
  -4   9  -1  112.16    5.92
  -4   9  -1  108.69    5.49
  -4   9  -1  116.61    6.11
  -4   9  -1  115.18    5.73
  -4   9  -1  115.67    6.10
  -4   9  -1  111.17    5.79
  -4   9  -1  105.99    5.30
  -4   9  -1  109.89    5.69
  -5  -9  -1   11.24  156.75
  -5  -9  -1    1.45    1.25
  -5  -9  -1    2.13    1.28
   5  -9   1    3.09    1.18
   5  -9   1    2.96    1.09
  -5  -9  -1    2.66    1.14
   5  -9   1    1.69    1.14
  -5  -9  -1    3.09    1.34
  -5  -9  -1    1.13    1.24
  -5  -9  -1    2.27    1.28
  -5   9  -1   -0.16    0.87
   5   9   1    0.97    0.77
  -5   9  -1    3.50    1.43
   5   9   1    2.44    1.38
  -5   9  -1    2.25    1.62
  -5   9  -1    4.17    1.62
  -5   9  -1    4.15    1.62
  -5   9  -1    4.52    1.50
  -5   9  -1    2.82    1.20
  -5   9  -1   -0.52   12.01
  -5   9  -1    2.67    1.39
  -5   9  -1    2.41    1.76
  -6  -9  -1  251.75    9.12
  -6  -9  -1  266.61    9.68
  -6  -9  -1  265.51    9.70
  -6  -9  -1  273.05    9.88
  -6  -9  -1  270.06    9.85
   6  -9   1  252.50    8.70
   6  -9   1  256.05    9.43
  -6  -9  -1  268.51    9.99
  -6   9  -1  272.34   10.03
  -6   9  -1  262.68    9.64
  -6   9  -1  269.81    9.89
  -6   9  -1  261.64    9.40
  -6   9  -1  244.22    8.56
   6   9   1  249.01    8.80
  -6   9  -1  258.32    9.76
  -7  -9  -1  216.39    8.16
  -7  -9  -1  221.74    8.22
  -7  -9  -1  210.83    7.38
  -7  -9  -1  209.72    8.21
  -7  -9  -1  225.64    8.15
  -7  -9  -1  213.98    8.13
  -7   9  -1  222.14    8.25
  -7   9  -1  218.22    7.88
  -7   9  -1  213.07    8.12
  -7   9  -1  213.64    8.11
  -7   9  -1  224.42    8.37
  -8  -9  -1   68.90    3.59
  -8  -9  -1   69.77    3.50
  -8  -9  -1   66.16    3.55
  -8  -9  -1   72.89    3.60
  -8  -9  -1   69.47    3.63
  -8   9  -1   61.86    3.45
  -8   9  -1   65.82    3.36
  -8   9  -1   64.72    3.55
  -8   9  -1   67.44    3.56
  -8   9  -1   69.47    3.52
  -8 -10   1    4.12    1.01
  -8 -10   1    2.59    0.84
  -8 -10   1    3.67    0.96
  -8 -10   1    3.03    0.78
  -8 -10   1    2.70    0.79
   8  10  -1    1.27    0.95
  -8  10   1    2.46    0.80
  -8  10   1    2.91    0.91
  -8  10   1    1.39    0.64
  -8  10   1    2.03    0.76
  -7 -10   1   12.90    1.78
  -7 -10   1   15.92    2.00
  -7 -10   1   15.00    1.95
  -7 -10   1   13.03    1.92
  -7 -10   1    6.87    1.52
  -7 -10   1   14.66    1.94
  -7  10   1   10.20    1.75
  -7  10   1   15.31    3.21
  -7  10   1   12.41    1.74
  -7  10   1   12.94    1.87
  -7  10   1   11.02    1.96
  -7  10   1    9.13    1.73
  -7  10   1    9.52    2.39
  -6 -10   1    4.48    1.48
  -6 -10   1    3.40    1.26
  -6 -10   1    4.18    1.33
  -6 -10   1    2.16    0.96
   6 -10  -1    3.80    1.48
   6 -10  -1    5.07    1.40
  -6 -10   1    4.64    1.48
  -6 -10   1    2.79    1.08
  -6  10   1    3.84    1.24
  -6  10   1    2.59    1.14
  -6  10   1    3.63    1.24
  -6  10   1    2.38    1.02
  -6  10   1    1.25    1.04
  -6  10   1    1.98    2.06
  -6  10   1    7.76    1.83
   5 -10  -1  110.45    5.52
   5 -10  -1  116.83    5.44
  -5 -10   1  126.07    6.14
  -5 -10   1  115.31    6.04
  -5 -10   1  109.70    5.74
  -5 -10   1  121.64    6.35
  -5 -10   1  105.73    5.74
  -5 -10   1  116.66    6.01
  -5 -10   1   59.69  218.26
  -5  10   1  122.33    5.96
  -5  10   1  117.78    5.85
  -5  10   1  114.19    5.94
  -5  10   1  112.33    5.98
  -5  10   1  116.73    6.29
  -5  10   1  120.94    6.26
   5  10  -1  122.04    5.87
  -5  10   1  117.72   21.20
  -5  10   1  110.38    5.78
  -4 -10   1 -135.17  175.43
   4 -10  -1    2.05    1.08
  -4 -10   1    2.01    1.17
  -4 -10   1    1.99    1.24
   4 -10  -1    1.38    0.88
  -4 -10   1    3.00    1.13
  -4 -10   1    1.66    0.95
  -4 -10   1    0.87    0.85
  -4 -10   1    1.56    1.15
  -4  10   1    2.35    1.17
  -4  10   1    0.78    1.31
  -4  10   1    3.03    1.17
  -4  10   1    1.51    1.22
  -4  10   1    1.36    1.10
  -4  10   1   18.44   16.58
  -4  10   1    1.07    1.12
  -4  10   1   -0.58    0.96
  -4  10   1    0.92    1.01
   4  10  -1    2.42    1.23
  -4  10   1    1.51    1.04
  -4  10   1   -1.48    1.15
  -3 -10   1   53.68    4.01
   3 -10  -1   59.42    3.77
   3 -10  -1   55.82    3.76
  -3 -10   1   53.93    3.78
   3 -10  -1   55.78    3.85
  -3 -10   1   51.01    4.09
  -3 -10   1   60.66    4.22
  -3 -10   1   55.67    3.88
  -3 -10   1   57.93    4.14
  -3 -10   1   54.68    3.76
  -3 -10   1  268.29  191.77
  -3  10   1   51.86    3.90
  -3  10   1   53.73    4.17
  -3  10   1   53.52    3.88
   3  10  -1   52.45    3.96
  -3  10   1   49.86    3.83
  -3  10   1   49.67    3.67
  -3  10   1   52.94    5.60
   3  10  -1   56.46    3.73
  -3  10   1   52.41    3.63
  -3  10   1   49.07    3.67
  -3  10   1   52.60    4.09
  -3  10   1   53.89    3.89
  -3  10   1   59.71   19.45
   2 -10  -1   30.58    2.79
   2 -10  -1   25.69    2.53
   2 -10  -1   30.81    2.71
   2 -10  -1   20.01    2.27
  -2 -10   1   29.36    2.61
  -2 -10   1   28.58    2.88
  -2 -10   1   27.66    2.40
  -2 -10   1  -40.95  212.57
  -2  10   1   26.87    2.85
   2  10  -1   25.83    2.68
  -2  10   1   25.07    2.60
  -2  10   1   21.33    2.85
  -2  10   1   26.90    2.58
  -2  10   1   27.18    2.72
  -2  10   1   27.75    2.91
   2  10  -1   27.48    2.68
  -2  10   1   -7.78   17.31
  -2  10   1   28.28    2.53
  -1 -10   1   25.65    2.28
  -1 -10   1   95.99  272.37
   1 -10  -1   26.47    2.52
  -1  10   1   25.07    2.51
   1  10  -1   28.90    2.63
  -1  10   1   33.21    2.76
   1  10  -1   26.02    2.49
  -1  10   1   23.12    2.25
  -1  10   1    9.75   19.57
   0 -10   1  231.56  328.69
   0 -10  -1 -264.60  289.53
   0 -10   1    4.23    1.21
   0 -10  -1    5.80    1.39
   0  10   1    4.84    1.30
   0  10   1  -29.73   24.37
   0  10  -1   11.95   23.37
   0  10   1    5.07    1.42
   0  10  -1    5.07    1.44
   0  10  -1    4.84    1.34
   0  10  -1    5.02    1.27
   1 -10   1   -1.71    0.70
   1 -10   1    0.02    0.55
  -1 -10  -1   -0.17    0.53
   1 -10   1   -1.02    0.73
  -1 -10  -1 -110.30  165.33
   1  10   1    1.43    0.82
  -1  10  -1   -0.18    0.69
  -1  10  -1   -1.19    0.69
   1  10   1    0.47    0.69
  -1  10  -1    0.59    0.74
  -1  10  -1   -2.99   18.27
   1  10   1    0.87    0.87
   2 -10   1  138.01    6.22
  -2 -10  -1  100.93  171.85
  -2 -10  -1  157.72    6.30
  -2 -10  -1  143.70    6.70
   2 -10   1  151.37    6.14
  -2 -10  -1  140.35    6.18
  -2  10  -1  146.60    6.33
  -2  10  -1  154.28   26.22
  -2  10  -1  141.41    6.35
  -2  10  -1  142.44    6.30
   2  10   1  150.70    6.31
   2  10   1  148.04    6.72
  -2  10  -1  139.70    6.13
  -2  10  -1  158.03    6.58
  -2  10  -1  142.28    6.70
  -2  10  -1  130.29    6.28
   2  10   1  136.59    6.38
  -3 -10  -1  143.09    6.54
   3 -10   1  159.19    6.86
  -3 -10  -1  142.18    6.07
  -3 -10  -1  150.06    6.73
  -3 -10  -1  161.30    6.88
  -3 -10  -1   96.79  169.61
  -3 -10  -1  145.88    6.95
   3 -10   1  140.36    6.12
  -3 -10  -1  149.39    6.49
   3 -10   1  150.58    6.46
  -3  10  -1  151.46    6.66
  -3  10  -1  160.47    7.03
  -3  10  -1  156.62    7.11
  -3  10  -1  156.60   24.83
   3  10   1  158.41    7.26
   3  10   1  139.70    6.58
  -3  10  -1  141.02    6.49
  -3  10  -1  157.08    6.77
  -3  10  -1  151.31    6.40
  -3  10  -1  151.88    7.15
  -3  10  -1  157.01    6.96
  -3  10  -1  143.05    6.55
   3  10   1  165.50    6.64
  -4 -10  -1   28.93    2.98
  -4 -10  -1   35.72    3.23
  -4 -10  -1   30.28    3.18
  -4 -10  -1  -13.43  199.09
   4 -10   1   31.59    3.05
  -4 -10  -1   31.94    3.06
   4 -10   1   32.36    3.00
   4 -10   1   30.86    2.76
  -4 -10  -1   31.49    3.10
  -4 -10  -1   33.27    3.10
  -4 -10  -1   33.87    3.09
  -4  10  -1   39.05    3.22
  -4  10  -1   30.52    3.31
  -4  10  -1   28.54    2.82
  -4  10  -1   30.00    3.35
  -4  10  -1   29.17    2.98
  -4  10  -1   33.33    3.35
   4  10   1   34.35    2.95
  -4  10  -1   32.99    3.13
  -4  10  -1   32.41    3.11
  -4  10  -1   35.71    3.13
  -4  10  -1   27.61    3.16
  -4  10  -1   21.16   18.01
  -5 -10  -1    1.10    0.81
  -5 -10  -1    1.60    1.01
   5 -10   1   -0.12    0.73
  -5 -10  -1    2.60    1.37
  -5 -10  -1  -24.32  188.58
  -5 -10  -1    0.22    0.87
  -5 -10  -1    0.07    1.00
   5 -10   1    0.48    0.81
  -5 -10  -1    2.50    1.21
  -5 -10  -1    0.45    0.78
  -5  10  -1   -0.09    0.93
  -5  10  -1    0.60    0.90
  -5  10  -1    1.28    1.03
  -5  10  -1   -1.37    1.36
  -5  10  -1   -0.67    1.11
  -5  10  -1    0.14    0.81
  -5  10  -1    0.63    0.92
  -5  10  -1  -13.58   13.96
  -5  10  -1    1.57    1.07
   5  10   1   -0.59    0.80
  -6 -10  -1   39.36    3.09
  -6 -10  -1   36.04    3.39
   6 -10   1   40.76    3.42
  -6 -10  -1   40.94    3.35
  -6 -10  -1   40.48    3.64
  -6 -10  -1   42.35    3.33
  -6 -10  -1   37.37    4.07
  -6  10  -1   41.28    3.00
  -6  10  -1   38.31    3.45
  -6  10  -1   37.98    3.29
  -6  10  -1   41.07    3.36
  -6  10  -1   45.08    3.65
  -7 -10  -1    8.97    1.80
  -7 -10  -1    9.29    1.63
  -7 -10  -1    4.29    1.17
  -7 -10  -1    4.05    1.22
  -7 -10  -1    8.89    1.58
  -7  10  -1    6.62    1.47
  -7  10  -1    7.03    1.46
  -7  10  -1    5.89    1.30
   7  10   1    9.53    1.52
  -7  10  -1    6.23    1.40
  -7  10  -1    7.42    1.37
  -8 -10  -1   73.21    3.34
  -8 -10  -1   71.42    3.77
  -8 -10  -1   72.27    3.82
  -8  10  -1   70.71    3.73
  -8  10  -1   67.47    3.26
   8  10   1   71.53    3.36
  -8  10  -1   68.46    4.34
  -8  10  -1   67.91    4.51
  -8  10  -1   68.93    3.27
  -8 -11   1    5.79    0.92
  -8 -11   1    8.64    1.05
  -8 -11   1    6.43    1.10
   8  11  -1    6.07    1.22
  -8  11   1    7.69    1.09
  -8  11   1   10.18    1.11
  -8  11   1    8.21    1.13
  -8  11   1    7.24    1.09
  -7 -11   1    0.47    0.63
  -7 -11   1   -0.87    0.64
  -7 -11   1    0.06    0.60
  -7 -11   1    0.34    0.68
  -7  11   1   -0.12    0.60
  -7  11   1    0.74    0.71
   7  11  -1    1.01    0.74
  -7  11   1   -0.32    0.84
  -6 -11   1   85.85    4.95
  -6 -11   1   88.24    4.74
   6 -11  -1   91.29    4.25
  -6 -11   1   91.39    4.78
  -6 -11   1   96.59    4.85
  -6 -11   1   99.35    4.89
  -6  11   1   91.68    4.73
  -6  11   1   86.56    4.80
  -6  11   1   89.61    4.81
  -6  11   1  100.65    4.88
  -6  11   1   91.65    4.75
  -6  11   1   85.14    4.94
  -6  11   1   93.46    4.62
  -5 -11   1  419.73   13.41
  -5 -11   1  387.02   12.61
  -5 -11   1  411.95   12.96
  -5 -11   1  -37.53  255.83
  -5 -11   1  410.75   12.64
   5 -11  -1  390.98   11.84
  -5 -11   1  404.19   12.63
   5 -11  -1  408.93   12.94
  -5 -11   1  421.28   13.02
  -5  11   1  407.26   12.54
  -5  11   1  350.04   34.44
  -5  11   1  408.01   12.84
  -5  11   1  429.74   12.88
  -5  11   1  421.05   12.90
  -5  11   1  418.95   12.61
  -5  11   1  411.38   13.34
  -5  11   1  408.58   12.96
  -4 -11   1  140.19    6.43
  -4 -11   1  129.87    6.43
  -4 -11   1  139.89    6.35
  -4 -11   1  135.17    6.74
   4 -11  -1  127.21    6.30
  -4 -11   1  134.96    6.23
  -4 -11   1  185.39  224.52
   4 -11  -1  132.40    6.22
   4 -11  -1  130.72    6.00
   4  11  -1  114.37    6.08
  -4  11   1  130.54    6.23
  -4  11   1  143.15    6.55
  -4  11   1  128.01   23.91
  -4  11   1  135.64    8.70
  -4  11   1  139.42    6.87
  -4  11   1  134.46    6.20
  -4  11   1  144.87    6.64
  -4  11   1  122.35    6.42
  -3 -11   1    3.72    1.23
   3 -11  -1    4.24    1.49
  -3 -11   1    6.68    1.70
  -3 -11   1    5.53    1.64
  -3 -11   1    1.19    1.11
  -3 -11   1 -308.39  198.89
  -3 -11   1    3.45    1.30
  -3 -11   1    3.87    1.40
   3 -11  -1    4.90    1.71
   3 -11  -1    5.78    1.50
   3 -11  -1    5.05    1.40
  -3  11   1    5.70    1.66
  -3  11   1    4.27    1.59
  -3  11   1    6.38    1.82
  -3  11   1    5.32    1.70
  -3  11   1    4.23    1.51
   3  11  -1    1.79    1.35
  -3  11   1    3.43    1.28
   3  11  -1    3.01    1.50
   3  11  -1    3.21    1.33
  -3  11   1    1.12    1.16
  -3  11   1    0.34   19.83
  -3  11   1    3.87    1.56
  -3  11   1    3.11    1.38
   3  11  -1    3.81    1.46
   2 -11  -1    2.23    1.15
  -2 -11   1    2.46    1.10
  -2 -11   1    2.92    1.08
  -2 -11   1    2.17    1.26
   2 -11  -1    0.40    0.80
  -2 -11   1    1.61    1.12
  -2 -11   1  -39.27  258.63
  -2  11   1    2.70    1.34
   2  11  -1    2.49    1.21
  -2  11   1    1.82    1.21
  -2  11   1    0.46    1.00
  -2  11   1    2.12   19.91
  -2  11   1    1.36    0.97
   2  11  -1    1.31    1.01
  -2  11   1    1.39    1.14
  -2  11   1    0.12    0.84
   2  11  -1    1.85    1.25
  -2  11   1    0.74    1.17
  -1 -11   1   58.25    4.19
  -1 -11   1   62.49    3.81
   1 -11  -1   65.78    4.16
  -1 -11   1 -246.33  253.85
  -1 -11   1   62.20    4.00
   1 -11  -1   61.39    4.02
  -1 -11   1   60.33    3.90
  -1  11   1   58.49    4.26
  -1  11   1   57.27    4.18
  -1  11   1   67.54    4.23
  -1  11   1   51.71    4.00
  -1  11   1   58.77    4.31
  -1  11   1   64.94    4.31
  -1  11   1   58.78   25.03
   1  11  -1   59.19    4.07
   1  11  -1   66.43    4.10
   1  11  -1   64.46    4.28
   1  11  -1   61.52    4.13
   0 -11  -1  615.98  428.67
   0 -11  -1   63.44    4.05
   0 -11   1   66.77    4.15
   0 -11   1   64.27    3.99
   0 -11  -1   72.94    4.22
   0 -11  -1   64.74    4.07
   0  11   1   65.97    4.34
   0  11   1   59.12    4.03
   0  11  -1   72.24    4.54
   0  11  -1   68.07    4.27
   0  11  -1   64.92    4.01
   0  11   1   60.37   35.56
   0  11   1   69.91    4.57
   0  11   1   63.73    4.12
   0  11   1   61.37    4.23
   0  11  -1   82.99    5.84
   0  11  -1   72.77    4.35
  -1 -11  -1    4.02    1.35
  -1 -11  -1 -361.37  292.32
  -1 -11  -1    3.42    1.29
   1 -11   1    3.43    1.20
  -1 -11  -1    5.72    1.66
   1 -11   1    2.58    1.09
  -1 -11  -1    2.91    1.42
  -1  11  -1    3.01    1.36
   1  11   1    1.82    1.28
  -1  11  -1    2.71    1.30
  -1  11  -1    2.09    1.06
   1  11   1    3.90    1.31
  -1  11  -1    1.93    1.12
  -1  11  -1    7.25   22.80
  -1  11  -1    4.96    1.52
   1  11   1    2.26    1.10
  -2 -11  -1  539.57   15.16
  -2 -11  -1  524.33   15.39
  -2 -11  -1  567.06   16.34
  -2 -11  -1  568.97   15.46
  -2 -11  -1  761.20  266.75
  -2 -11  -1  518.20   15.22
  -2  11  -1  532.15   15.65
  -2  11  -1  534.61   15.72
   2  11   1  543.44   15.64
   2  11   1  562.41   15.88
  -2  11  -1  544.92   15.80
  -2  11  -1  500.53   41.12
  -2  11  -1  536.05   15.72
   2  11   1  537.72   16.26
  -2  11  -1  538.38   16.08
  -2  11  -1  528.83   15.45
  -2  11  -1  523.50   15.09
  -2  11  -1  544.05   15.72
  -2  11  -1  546.95   15.59
  -3 -11  -1   12.83    2.19
   3 -11   1    9.75    1.87
   3 -11   1    9.53    1.92
  -3 -11  -1    9.87    1.99
   3 -11   1    6.54    1.80
  -3 -11  -1   14.16    2.17
  -3 -11  -1   13.22    2.25
  -3 -11  -1   11.53    2.09
  -3 -11  -1   11.75    2.14
  -3 -11  -1   12.10    2.14
  -3  11  -1   10.82    2.27
  -3  11  -1   12.20    2.38
  -3  11  -1    9.25    1.91
   3  11   1   13.08    2.27
  -3  11  -1   12.53    2.29
   3  11   1    8.62    1.93
  -3  11  -1   11.12    2.07
  -3  11  -1   12.28    2.36
  -3  11  -1    8.92    1.95
  -3  11  -1   11.38    2.42
  -3  11  -1   11.06    2.04
  -3  11  -1   14.08    2.31
   3  11   1   10.60    2.03
  -3  11  -1    2.66   30.91
  -4 -11  -1   61.54    4.10
  -4 -11  -1   58.71    4.37
  -4 -11  -1  107.63  217.03
   4 -11   1   55.33    3.88
  -4 -11  -1   55.00    3.85
  -4 -11  -1   59.55    4.12
  -4 -11  -1   63.66    4.24
  -4 -11  -1   62.58    4.17
  -4  11  -1   64.95    4.17
  -4  11  -1   63.21    4.02
  -4  11  -1   52.39   18.60
  -4  11  -1   58.17    4.11
  -4  11  -1   57.97    4.35
  -4  11  -1   67.81    4.21
  -4  11  -1   59.09    4.19
  -4  11  -1   68.72    4.38
   4  11   1   57.11    4.05
   4  11   1   57.21    4.06
   4  11   1   69.25    4.55
  -4  11  -1   57.15    4.15
  -5 -11  -1    4.74    1.45
  -5 -11  -1    2.89    1.20
  -5 -11  -1    5.31    1.50
   5 -11   1    6.13    1.64
  -5 -11  -1    5.24    1.60
  -5 -11  -1  -39.32  231.09
  -5 -11  -1    4.80    1.37
  -5  11  -1    6.08    1.41
  -5  11  -1    4.72    1.49
   5  11   1    6.36    1.63
  -5  11  -1    2.91    1.39
  -5  11  -1    4.50    1.57
  -5  11  -1    5.79    1.55
  -5  11  -1    4.09    1.42
  -5  11  -1    5.20    1.55
   6 -11   1    0.54    1.33
  -6 -11  -1    3.04    1.22
  -6 -11  -1    3.22    1.23
  -6 -11  -1    2.96    0.98
   6 -11   1    1.71    0.86
  -6 -11  -1    2.35    0.93
  -6 -11  -1    3.59    1.26
  -6  11  -1    1.50    0.93
   6  11   1    2.08    0.99
  -6  11  -1    3.80    1.21
   6  11   1    2.72    1.14
  -6  11  -1    2.42    1.10
  -6  11  -1    2.90    1.03
  -6  11  -1    2.97    1.16
  -7 -11  -1   68.08    3.56
  -7 -11  -1   61.26    3.36
  -7 -11  -1   63.13    3.45
  -7 -11  -1   62.65    3.51
  -7  11  -1   69.95    3.61
  -7  11  -1   63.22    3.50
  -7  11  -1   68.95    3.50
   7  11   1   58.41    2.95
  -7  11  -1   63.19    3.29
  -7 -12   1    0.03    0.68
   7 -12  -1    1.13    0.80
  -7 -12   1    0.29    0.53
  -7 -12   1    0.22    0.52
  -7 -12   1    0.42    0.54
  -7  12   1    0.50    0.56
   7  12  -1   -0.28    0.73
   7  12  -1   -0.15    0.59
  -7  12   1    0.20    0.49
  -7  12   1   -0.39    0.65
  -7  12   1   -0.34    0.55
   6 -12  -1    6.99    1.57
  -6 -12   1    9.07    1.69
  -6 -12   1    9.21    1.58
  -6 -12   1    8.56    1.57
  -6 -12   1    9.39    1.61
  -6 -12   1    8.22    1.56
  -6  12   1    7.61    1.47
  -6  12   1    6.02    1.23
  -6  12   1    8.42    1.55
  -6  12   1    8.28    1.63
   6  12  -1    6.03    1.26
  -6  12   1   10.16    1.76
   6  12  -1    6.96    1.49
  -6  12   1    6.69    1.33
  -6  12   1    7.92    1.53
   5 -12  -1   -0.72    0.95
  -5 -12   1    0.39    0.63
  -5 -12   1   -0.59    0.80
   5 -12  -1    1.36    0.89
  -5 -12   1    0.05    0.69
  -5 -12   1   -0.36    0.77
  -5 -12   1    0.39    0.79
  -5  12   1    0.40    0.79
   5  12  -1   -0.32    0.74
  -5  12   1   -0.84    0.68
  -5  12   1   -1.63    0.84
  -5  12   1    0.55    0.77
  -5  12   1    1.21    1.02
  -5  12   1   -0.52    0.69
   5  12  -1    0.58    0.89
  -5  12   1   -0.07    0.72
  -4 -12   1  513.25  299.36
  -4  12   1   25.35   23.54
  -3 -12   1   15.78    2.22
  -3 -12   1   12.23    2.12
  -3 -12   1   14.21    2.39
  -3 -12   1 -152.81  282.88
  -3 -12   1   16.39    2.45
   3 -12  -1   12.65    2.09
  -3  12   1   14.12    2.25
  -3  12   1   15.37    2.63
  -3  12   1   14.84    2.28
  -3  12   1   18.46    2.50
  -3  12   1   14.18    2.08
   3  12  -1   15.15    2.20
  -3  12   1   22.49   24.81
   3  12  -1   17.79    2.46
  -3  12   1   16.07    2.19
  -3  12   1   13.78    2.37
  -2 -12   1   24.60    2.68
   2 -12  -1   23.45    2.65
  -2 -12   1   20.46    2.76
  -2 -12   1   80.21  293.90
  -2 -12   1   17.69    2.31
  -2 -12   1   26.48    3.73
   2 -12  -1   24.84    4.89
   2  12  -1   18.21    2.35
  -2  12   1   23.22    4.48
  -2  12   1   23.83   27.03
  -2  12   1   24.11    2.84
  -2  12   1   19.43    2.38
   2  12  -1   19.48    4.40
  -2  12   1   17.35    2.63
   2  12  -1   18.39    2.70
  -2  12   1   22.02    3.00
  -1 -12   1   25.70    2.79
   1 -12  -1   21.63    2.50
  -1 -12   1  319.92  474.03
  -1 -12   1   24.35    2.53
   1 -12  -1   27.38    2.72
  -1 -12   1   24.31    2.56
  -1 -12   1   27.84    2.88
   1  12  -1   20.42    2.71
  -1  12   1   24.40    2.84
  -1  12   1   29.11    2.84
  -1  12   1   68.52   33.92
   1  12  -1   25.20    2.91
   1  12  -1   24.46    2.59
  -1  12   1   23.97    2.80
   1  12  -1   23.89    2.71
  -1  12   1   20.72    3.43
  -1  12   1   21.14    2.75
   1  12  -1   22.06    2.77
  -1  12   1   23.49    2.60
   0 -12   1   10.22    1.95
   0 -12  -1   10.02    1.99
   0 -12  -1    9.91    1.91
   0 -12   1   12.55    2.18
   0 -12  -1   10.50    1.98
   0  12  -1    9.24    1.87
   0  12   1    7.30    1.72
   0  12  -1    8.34    1.98
   0  12  -1    9.80    2.08
   0  12   1    8.15    1.95
   0  12   1    8.01    1.97
   0  12  -1    9.06    2.02
   0  12  -1    9.06    1.91
   0  12   1   10.96    2.19
   0  12  -1   13.33    2.27
  -1 -12  -1   11.88    2.15
  -1 -12  -1  335.11  380.09
  -1 -12  -1   13.41    2.20
   1 -12   1   11.42    2.14
   1 -12   1   10.39    2.03
  -1 -12  -1    9.38    2.17
  -1  12  -1    9.34    2.09
  -1  12  -1   12.74    2.44
   1  12   1    8.42    1.86
  -1  12  -1   14.55    2.52
   1  12   1   10.12    2.04
  -1  12  -1    2.69   28.91
  -1  12  -1   10.55    1.93
  -1  12  -1   11.23    2.08
  -1  12  -1   11.95    2.18
   1  12   1   13.42    2.46
  -2 -12  -1    8.69    1.85
  -2 -12  -1  144.31  291.39
  -2 -12  -1    5.74    1.71
  -2 -12  -1   10.66    2.02
   2 -12   1    7.05    1.79
  -2  12  -1    3.95    2.13
   2  12   1    6.39    1.58
  -2  12  -1    3.40    1.87
  -2  12  -1   -8.94   22.96
  -2  12  -1    4.39    2.03
  -2  12  -1    7.83    1.75
   2  12   1    5.49    1.72
  -2  12  -1    9.57    2.14
   2  12   1    6.11    2.68
  -2  12  -1    7.19    2.88
  -3 -12  -1  233.75  250.86
  -3 -12  -1   85.82    4.90
  -3 -12  -1   84.99    4.73
  -3 -12  -1   80.13    4.62
   3 -12   1   80.76    4.73
  -3 -12  -1   86.09    4.65
  -3 -12  -1   97.35    5.44
   3 -12   1   84.22    5.04
  -3 -12  -1   76.95    4.51
  -3  12  -1  120.26   26.76
  -3  12  -1   77.49    4.70
  -3  12  -1   84.26    4.56
   3  12   1   83.86    4.86
  -3  12  -1   85.14    4.72
  -3  12  -1   87.38    5.29
  -3  12  -1   87.92    4.87
  -3  12  -1   80.46    4.82
  -3  12  -1   81.94    4.86
   3  12   1   88.31    5.08
  -3  12  -1   84.17    4.64
  -4 -12  -1   97.60    5.00
  -4 -12  -1  104.45    5.68
  -4 -12  -1   96.02    5.15
   4 -12   1  105.30    5.19
  -4 -12  -1   99.71    4.87
  -4 -12  -1 -351.31  274.78
  -4 -12  -1   97.98    5.12
   4 -12   1   96.96    5.41
  -4  12  -1  101.84    5.16
  -4  12  -1  102.34   22.96
  -4  12  -1   95.91    5.19
  -4  12  -1  106.19    5.47
  -4  12  -1  100.48    5.04
  -4  12  -1  100.08    5.63
   4  12   1   94.12    5.27
   4  12   1   97.93    5.15
  -4  12  -1  103.09    5.14
   5 -12   1    1.93    1.20
   5 -12   1    2.55    0.95
  -5 -12  -1    1.51    0.95
  -5 -12  -1    1.76    0.98
  -5 -12  -1    2.27    1.12
  -5 -12  -1    1.45    0.95
  -5  12  -1    1.18    0.96
   5  12   1    1.39    0.95
  -5  12  -1    1.38    0.99
  -5  12  -1    1.54    0.88
  -5  12  -1    1.60    0.96
  -5  12  -1    2.37    1.06
   5  12   1    1.61    1.02
  -6 -12  -1   94.01    5.19
  -6 -12  -1  100.04    4.61
  -6 -12  -1   95.70    4.54
  -6 -12  -1   96.50    4.74
   6 -12   1   99.63    4.02
  -6  12  -1   92.33    4.42
  -6  12  -1   97.86    4.50
  -6  12  -1  104.39    4.79
   6  12   1   95.20    4.12
  -6  12  -1   91.87    4.59
  -6  12  -1   96.50    4.52
   6  12   1   94.93    4.84
  -7 -12  -1    9.75    1.24
  -7 -12  -1    8.56    2.01
  -7 -12  -1    8.74    1.29
   7  12   1    9.16    1.32
  -7  12  -1    8.81    1.17
  -7  12  -1    5.52    1.12
  -7  12  -1    8.58    1.52
  -7  12  -1    7.50    1.65
  -6 -13   1   29.96    2.20
  -6 -13   1   26.64    2.33
  -6 -13   1   30.52    2.34
  -6 -13   1   26.71    2.06
  -6  13   1   24.86    2.03
  -6  13   1   26.47    2.10
  -6  13   1   28.86    2.84
   6  13  -1   26.70    2.20
  -6  13   1   27.46    2.66
   6  13  -1   28.09    2.14
  -6  13   1   29.71    2.34
  -6  13   1   25.08    1.99
  -5 -13   1   45.38    3.23
  -5 -13   1   46.31    3.09
  -5 -13   1   42.40    3.55
   5 -13  -1   45.60    2.76
  -5  13   1   44.69    3.27
  -5  13   1   41.79    4.61
  -5  13   1   40.93    2.94
  -5  13   1   45.23    3.02
   5  13  -1   46.47    3.23
  -5  13   1   35.76    3.35
  -5  13   1   48.00    3.17
   5  13  -1   42.29    3.02
  -4 -13   1  123.10    5.94
  -4 -13   1  124.08    5.43
   4 -13  -1  115.05    5.82
  -4 -13   1  115.35    5.40
   4 -13  -1  115.38    5.25
  -4 -13   1  120.27    5.23
  -4  13   1  110.95    5.33
  -4  13   1  120.34    5.42
  -4  13   1  122.35    5.22
   4  13  -1  122.72    5.73
  -4  13   1  121.60    5.62
  -4  13   1  126.35    6.05
  -4  13   1  126.37    5.77
  -4  13   1  122.98    5.46
   4  13  -1  124.13    5.75
   3 -13  -1  158.43    6.71
  -3 -13   1  159.48    7.20
  -3 -13   1  163.82    6.89
  -3 -13   1  604.70  380.38
  -3 -13   1  167.82    6.74
   3 -13  -1  176.23    7.50
  -3  13   1  163.79    6.72
  -3  13   1  163.13    7.10
  -3  13   1  169.40    7.04
   3  13  -1  171.72    7.16
  -3  13   1  156.63   41.00
  -3  13   1  179.14    7.58
  -3  13   1  168.16    7.03
   3  13  -1  160.56    7.12
  -2 -13   1 -174.42  440.35
  -2 -13   1   62.74    3.89
  -2 -13   1   62.64    3.88
  -2 -13   1   55.94    4.06
  -2 -13   1   55.68    3.77
   2 -13  -1   66.84    4.11
   2 -13  -1   52.08    3.96
  -2  13   1   56.48    3.87
  -2  13   1   87.84   35.82
   2  13  -1   65.50    4.14
  -2  13   1   49.09    3.56
  -2  13   1   58.35    4.14
   2  13  -1   48.49    3.91
   2  13  -1   60.73    4.21
  -2  13   1   63.29    4.04
  -2  13   1   62.06    4.24
   1 -13  -1    7.85    1.69
   1 -13  -1    9.97    1.99
  -1 -13   1    7.13    1.64
  -1 -13   1   13.50    2.21
   1 -13  -1   13.16    2.17
   1  13  -1   10.31    1.95
  -1  13   1   13.73    2.50
   1  13  -1   10.16    2.03
  -1  13   1   12.28    2.34
   1  13  -1    9.95    1.97
  -1  13   1   10.77    1.99
  -1  13   1  -34.37   41.19
   1  13  -1   10.35    2.14
   0 -13   1    7.13    1.60
   0 -13   1    7.97    2.08
   0 -13  -1    8.97    1.95
   0 -13  -1    7.84    1.77
   0 -13  -1    8.62    2.50
   0  13   1   10.20    2.11
   0  13   1    9.71    2.18
   0  13  -1    8.19    1.70
   0  13  -1    7.13    1.86
   0  13  -1    6.88    1.65
   0  13   1    7.16    1.71
   0  13  -1    8.99    2.02
  -1 -13  -1  882.44  508.40
   1 -13   1  254.69    9.17
  -1 -13  -1  261.13    9.20
  -1 -13  -1  256.09    9.30
   1 -13   1  265.39    9.68
  -1  13  -1  250.08    9.01
  -1  13  -1  254.96    9.03
  -1  13  -1  248.91    8.78
  -1  13  -1  368.31   60.23
   1  13   1  248.90    9.43
  -1  13  -1  263.83    9.51
  -1  13  -1  250.68    9.58
   1  13   1  253.39    9.66
   1  13   1  254.80    9.35
  -2 -13  -1  107.28    5.84
  -2 -13  -1  102.31    4.98
  -2 -13  -1   87.54    4.64
   2 -13   1   98.18    5.13
  -2 -13  -1  105.22    5.20
   2 -13   1   96.13    5.56
   2  13   1   96.76    5.56
   2  13   1   94.15    5.23
  -2  13  -1   92.17    5.00
  -2  13  -1   99.22    5.49
  -2  13  -1   96.45    5.21
   2  13   1   85.02    5.04
  -2  13  -1   93.22    4.86
  -2  13  -1   81.46   38.20
  -2  13  -1   94.59    4.97
  -3 -13  -1  108.81    5.71
  -3 -13  -1  104.01    6.79
   3 -13   1  101.54    5.18
  -3 -13  -1  100.49    4.98
   3 -13   1  110.73    5.76
  -3 -13  -1   94.83    4.91
  -3  13  -1   95.28    4.87
  -3  13  -1  105.75    5.31
  -3  13  -1  112.45    6.75
  -3  13  -1  100.46    5.12
  -3  13  -1  109.58    5.74
   3  13   1  104.46    5.44
   3  13   1   97.96    5.18
  -4 -13  -1   42.44    3.42
  -4 -13  -1   43.84    3.10
  -4 -13  -1   40.17    2.86
   4 -13   1   45.80    3.62
   4 -13   1   42.94    3.09
  -4 -13  -1   43.12    3.10
  -4 -13  -1   40.77    3.10
  -4  13  -1   45.02    3.01
   4  13   1   39.99    3.09
  -4  13  -1   48.62    3.59
  -4  13  -1   39.70    3.17
  -4  13  -1   34.00    2.87
   4  13   1   43.47    3.35
  -4  13  -1   44.38    3.21
  -5 -13  -1   10.18    1.73
   5 -13   1    7.68    1.34
  -5 -13  -1    9.79    1.68
  -5 -13  -1    8.27    1.65
  -5 -13  -1    7.20    1.75
   5  13   1    7.68    1.60
  -5  13  -1    7.80    1.46
   5  13   1    8.55    1.82
  -5  13  -1    6.29    1.27
  -5  13  -1    6.98    1.44
  -5  13  -1    8.46    1.67
  -6 -13  -1   45.41    2.51
  -6 -13  -1   46.17    2.65
  -6 -13  -1   47.14    2.87
  -6 -13  -1   45.31    3.06
   6 -13   1   45.89    2.29
  -6  13  -1   45.76    2.78
  -6  13  -1   47.34    3.05
   6  13   1   45.22    2.82
  -6  13  -1   47.99    2.68
   6  13   1   45.90    2.83
  -6  13  -1   44.24    2.65
  -6  13  -1   46.09    2.66
  -6 -14   1    1.33    0.55
   6 -14  -1    0.99    0.63
   6  14  -1    0.33    0.57
   6  14  -1    0.31    0.57
  -6  14   1    0.98    0.56
   6  14  -1    1.16    0.68
  -6  14   1   -0.17    0.47
   5 -14  -1   12.60    1.58
  -5 -14   1   12.45    1.59
  -5 -14   1   12.72    1.52
  -5 -14   1   14.11    1.65
   5  14  -1   14.28    1.66
  -5  14   1   11.66    1.55
   5  14  -1   13.38    1.69
  -5  14   1    9.56    1.92
  -5  14   1   11.25    1.49
   5  14  -1   12.87    1.62
  -5  14   1   12.16    2.16
  -4 -14   1    0.60    0.68
   4 -14  -1    0.53    0.67
  -4 -14   1    1.43    0.80
   4 -14  -1    0.04    0.70
  -4  14   1    0.40    0.85
   4  14  -1    2.46    1.04
   4  14  -1   -0.10    0.68
  -4  14   1    0.55    0.82
   4  14  -1    1.00    0.86
  -4  14   1   -0.08    0.56
  -4  14   1    0.20    0.71
   3 -14  -1   48.01    3.21
  -3 -14   1   52.87    3.13
  -3 -14   1   46.01    3.07
   3 -14  -1   44.61    3.25
  -3  14   1   47.05    3.30
   3  14  -1   43.85    3.25
  -3  14   1   46.76    3.42
   3  14  -1   52.53    3.53
  -3  14   1   46.37    3.47
  -3  14   1   46.65    3.31
  -3  14   1   46.31    3.12
   3  14  -1   47.84    3.49
  -2 -14   1    2.99    1.12
   2 -14  -1    0.39    0.96
  -2 -14   1    1.46    0.95
   2 -14  -1    1.80    0.93
  -2  14   1    0.88    0.92
   2  14  -1    0.32    0.84
  -2  14   1    0.95    1.21
  -2  14   1    1.26    0.95
   2  14  -1    0.35    0.86
   1 -14  -1   30.69    4.18
   1 -14  -1   34.74    3.18
  -1 -14   1   34.75    3.13
  -1 -14   1   29.75    2.74
   1 -14  -1   36.37    3.05
  -1  14   1   39.68    3.20
   1  14  -1   37.56    4.57
  -1  14   1   31.66    3.02
   1  14  -1   35.01    3.17
  -1  14   1   27.63    2.99
   1  14  -1   39.65    3.15
   0 -14  -1    4.08    1.33
   0 -14   1    4.75    1.30
   0 -14  -1    5.69    1.45
   0 -14   1    2.91    1.28
   0  14   1    3.96    1.36
   0  14  -1    3.69    1.29
   0  14  -1    4.94    1.57
   0  14   1    4.24    1.51
   0  14  -1    4.79    1.79
   0  14  -1    8.43    1.72
   0  14   1    6.10    1.68
   1 -14   1   36.42    3.25
   1 -14   1   40.38    3.14
  -1 -14  -1   32.06    2.87
  -1 -14  -1   31.30    3.03
   1 -14   1   34.83    2.85
  -1  14  -1   39.18    3.90
  -1  14  -1   43.57    3.51
   1  14   1   31.29    2.93
   1  14   1   35.97    3.22
   1  14   1   39.69    3.30
  -1  14  -1   39.11    3.04
  -1  14  -1   38.83    3.30
  -2 -14  -1    6.47    1.45
  -2 -14  -1    7.65    2.02
   2 -14   1    9.33    1.89
  -2  14  -1   10.59    3.39
  -2  14  -1    6.53    1.50
   2  14   1    7.07    1.56
  -2  14  -1    6.69    1.51
  -2  14  -1    8.31    1.60
   2  14   1    5.73    1.56
   2  14   1    7.36    1.71
  -2  14  -1    9.30    1.70
  -3 -14  -1   39.13    2.79
   3 -14   1   37.45    3.86
  -3 -14  -1   35.49    2.90
   3 -14   1   39.83    2.98
  -3 -14  -1   35.12    2.72
  -3  14  -1   36.30    2.86
  -3  14  -1   41.40    3.30
  -3  14  -1   40.58    2.97
   3  14   1   44.46    3.27
   3  14   1   39.45    2.98
   3  14   1   46.44    3.45
  -4 -14  -1   10.50    1.57
  -4 -14  -1    5.70    1.26
   4 -14   1    6.66    1.33
   4  14   1    5.89    1.37
  -4  14  -1    6.59    1.34
  -4  14  -1    7.57    1.43
  -4  14  -1    6.09    1.39
  -4  14  -1    5.02    1.12
   4  14   1    6.58    1.41
  -5 -14  -1   73.23    3.27
  -5 -14  -1   75.30    3.40
   5 -14   1   73.02    3.26
   5  14   1   77.47    3.80
   5  14   1   74.57    3.83
  -5  14  -1   68.96    3.45
   5  14   1   71.99    3.69
  -5  14  -1   71.41    3.46
  -5  14  -1   69.85    3.44
  -5  14  -1   73.26    3.05
  -6 -14  -1    2.36    0.62
   6 -14   1    0.97    0.55
  -6 -14  -1    1.28    0.64
  -6  14  -1    0.94    0.53
  -6  14  -1    2.44    0.64
  -6  14  -1    2.25    0.71
   6  14   1    2.03    1.15
   6  14   1    3.35    0.79
  -6  14  -1    2.91    1.07
  -5 -15   1   19.12    1.39
   5 -15  -1   24.44    2.29
   5  15  -1   16.79    1.40
   5  15  -1   16.47    1.48
   5  15  -1   19.81    2.22
  -5  15   1   17.00    1.64
   4 -15  -1  132.58    4.70
  -4 -15   1  127.40    4.68
   4 -15  -1  136.86    5.01
   4  15  -1  126.72    4.94
  -4  15   1  126.28    5.12
   4  15  -1  134.44    5.12
  -4  15   1  133.44    4.37
  -4  15   1  123.66    4.51
   4  15  -1  132.83    5.01
  -3 -15   1  735.22   20.24
   3 -15  -1  733.72   18.14
  -3 -15   1  717.07   17.55
  -3  15   1  733.22   18.13
  -3  15   1  723.95   17.95
   3  15  -1  757.02   18.64
   3  15  -1  745.35   18.37
  -3  15   1  766.37   18.85
  -3  15   1  740.71   19.46
   2 -15  -1   28.79    2.44
  -2 -15   1   29.08    2.39
   2 -15  -1   28.24    2.32
  -2  15   1   28.16    2.57
   2  15  -1   31.74    2.58
  -2  15   1   26.49    2.79
  -2  15   1   28.70    2.57
   2  15  -1   30.18    2.64
   2  15  -1   31.04    2.66
   1 -15  -1  114.31    5.60
   1 -15  -1  117.17    5.18
   1 -15  -1  112.28    4.64
  -1 -15   1  111.91    4.93
  -1  15   1  110.35    5.32
  -1  15   1  111.11    5.26
  -1  15   1  105.57    4.99
   1  15  -1  101.30    4.88
   1  15  -1  112.89    5.26
   1  15  -1  113.09    5.35
   0 -15  -1   72.64    3.98
   0 -15   1   67.21    3.81
   0 -15  -1   61.70    5.28
   0  15  -1   73.06    4.22
   0  15   1   69.33    4.00
   0  15  -1   70.19    3.87
   0  15   1   59.06    3.91
   0  15  -1   67.81    3.92
   0  15   1   65.85    4.01
  -1 -15  -1  167.82    6.38
   1 -15   1  159.28    6.35
   1  15   1  166.49    6.59
  -1  15  -1  160.31    6.63
   1  15   1  169.50    6.61
   1  15   1  167.30    6.77
  -1  15  -1  151.95    6.11
   2 -15   1  519.39   13.96
  -2 -15  -1  527.86   13.81
  -2  15  -1  494.83   13.20
   2  15   1  517.88   14.51
  -2  15  -1  506.65   13.36
   2  15   1  533.92   14.33
   2  15   1  508.40   13.94
  -3 -15  -1   98.66    4.10
   3 -15   1   96.31    4.31
   3 -15   1   97.92    4.25
  -3  15  -1   91.92    4.58
   3  15   1  103.73    4.42
   3  15   1   96.87    5.92
   3  15   1  100.50    4.79
  -3  15  -1  101.27    4.27
  -4 -15  -1   14.26    1.42
   4 -15   1   14.62    1.49
   4 -15   1   15.14    1.56
   4  15   1   14.59    1.65
  -4  15  -1   12.54    1.58
  -4  15  -1   14.72    1.75
   4  15   1   14.22    1.64
   5 -15   1   46.25    2.07
   5 -15   1   51.64    2.39
  -5 -15  -1   49.82    2.69
  -5  15  -1   49.20    2.47
   5  15   1   50.99    3.60
  -5  15  -1   49.02    2.19
   4 -16  -1   82.82    3.05
   4 -16  -1   81.60    2.92
   4  16  -1   86.29    3.13
   4  16  -1   87.07    3.22
   3 -16  -1    2.92    1.07
   3  16  -1    2.50    1.33
  -3  16   1    2.64    0.79
   3  16  -1    3.05    1.49
  -3  16   1    2.51    0.89
  -2 -16   1   42.01    3.18
   2 -16  -1   45.86    2.70
  -2  16   1   45.87    2.86
   2  16  -1   47.94    2.85
   2  16  -1   45.32    3.41
  -2  16   1   45.10    2.69
   2  16  -1   43.43    2.64
  -1 -16   1    0.08    0.63
  -1  16   1    0.70    0.68
   1  16  -1    0.52    0.80
  -1  16   1    0.53    0.64
   1  16  -1    0.28    0.86
   1  16  -1    0.09    0.85
  -1  16   1    1.11    0.79
   0 -16   1   39.42    3.67
   0  16  -1   35.72    3.17
   0  16   1   30.89    2.46
   0  16  -1   33.21    3.58
   0  16   1   30.72    3.46
   0  16   1   35.68    2.61
   0  16  -1   29.47    2.34
   1 -16   1  130.92    6.61
  -1 -16  -1  124.45    4.84
   1  16   1  118.82    5.09
   1  16   1  127.75    4.99
   1  16   1  118.22    5.82
  -2 -16  -1   72.36    3.32
   2 -16   1   73.08    3.45
   2 -16   1   71.27    2.92
   2  16   1   73.66    3.69
   2  16   1   70.44    3.56
  -2  16  -1   72.61    3.64
   2  16   1   71.81    3.57
  -3 -16  -1    3.84    0.78
   3 -16   1    5.80    0.90
   3 -16   1    3.69    0.92
  -3  16  -1    5.63    1.27
   3  16   1    4.96    1.00
   3  16   1    4.65    1.06
   2 -17  -1   64.82    2.71
   2  17  -1   58.93    2.62
   1 -17  -1   14.66    1.38
  -1 -17   1   16.35    1.31
   1  17  -1   13.99    2.33
  -1  17   1   10.71    1.32
  -1  17   1   12.56    1.58
   0 -17  -1    0.26    0.49
   0  17  -1    0.23    0.51
   0  17   1    0.52    0.62
   0  17   1    0.30    0.54
  -1 -17  -1   78.81    3.14
   1 -17   1   80.30    3.60
   1  17   1   75.09    3.16
  -1  17  -1   84.56    3.47
   1  17   1   75.78    3.08
   2 -17   1   -0.24    0.36
   2  17   1    0.52    0.53
  -2  17  -1    0.13    0.43
 -10   0   2   80.33    3.29
 -10   0   2   69.37    4.61
 -10   0   2   89.13    3.84
 -10   0   2   83.80    3.66
  -9   0   2   36.86    3.02
  -9   0   2   33.57    2.85
  -9   0   2   41.46    3.23
  -9   0   2   35.42    2.90
  -9   0   2   34.81    3.02
  -8   0   2   76.20    4.68
  -8   0   2   81.21    5.00
  -8   0   2   73.58    4.68
  -8   0   2   79.40    4.71
  -8   0   2   85.56    5.09
  -7   0   2  298.28   10.70
  -7   0   2  297.72   10.69
  -7   0   2  295.02   10.47
  -7   0   2  299.23   10.49
  -7   0   2  284.54   10.12
   7   0  -2  290.93    8.05
   7   0  -2  304.18   10.78
  -7   0   2  284.98   10.46
  -7   0   2  314.21   10.36
  -7   0   2  281.74    9.68
   7   0  -2  297.88    8.17
   6   0  -2 1165.12   25.77
  -6   0   2 1154.45   28.33
   6   0  -2 1198.54   25.81
  -6   0   2 1197.64   28.20
  -5   0   2  543.02   14.78
   5   0  -2  599.46   13.17
  -5   0   2  500.52   64.47
   5   0  -2  580.13   13.18
  -5   0   2  577.88   15.00
  -5   0   2  554.77   82.90
  -4   0   2  714.64  125.70
   4   0  -2  654.07   15.78
   4   0  -2  659.69   14.24
   4   0  -2  599.28   14.35
  -4   0   2  670.24   72.95
   4   0  -2  687.18   14.38
  -4   0   2  639.41   15.69
  -3   0   2 -127.50   82.60
   3   0  -2    0.86    0.25
   3   0  -2    0.59    0.37
  -3   0   2   30.98   36.46
  -3   0   2    0.52    0.37
   3   0  -2    0.16    0.27
  -2   0   2 1189.50   31.22
  -1   0   2 4341.46   94.11
   0   0  -2 1183.96   64.24
  -1   0  -2 4850.27  133.60
  -2   0  -2   17.61    0.96
  -2   0  -2   19.35    1.84
  -2   0  -2   18.38    1.77
  -2   0  -2   16.66    1.12
  -2   0  -2   17.74    1.05
  -3   0  -2  866.27   19.30
  -4   0  -2 1437.39   31.36
  -5   0  -2  320.54    9.32
  -5   0  -2  316.47    9.33
  -5   0  -2  324.51    9.11
   6   0   2  158.03    6.37
  -6   0  -2  164.04    6.40
   7   0   2  162.62    7.24
   7   0   2  178.22    7.53
  -7   0  -2  173.26    6.88
  -7   0  -2  175.45    7.08
  -7   0  -2  173.69    7.34
  -7   0  -2  173.52    7.42
  -7   0  -2  164.43    6.88
  -8   0  -2  217.46    7.98
  -8   0  -2  228.01    8.02
  -8   0  -2  233.55    8.44
 -10  -1   2    0.90    0.77
 -10  -1   2    0.76    0.63
 -10  -1   2    0.53    0.63
 -10  -1   2   -0.45    0.82
 -10  -1   2   -0.05    0.71
 -10   1   2    1.26    0.78
 -10   1   2   -0.23    0.60
 -10   1   2    1.50    1.18
 -10   1   2    1.31    1.07
  -9  -1   2    5.76    1.42
  -9  -1   2    3.38    1.23
  -9  -1   2    5.99    1.39
  -9  -1   2    4.39    1.39
  -9  -1   2    3.88    1.26
  -9   1   2    4.31    1.28
  -9   1   2    5.95    1.56
  -9   1   2    4.69    1.34
  -9   1   2    5.73    1.45
  -9   1   2    0.10    1.31
  -9   1   2    4.62    1.31
  -8  -1   2   20.36    2.64
  -8  -1   2   24.00    2.84
  -8  -1   2   27.98    2.82
  -8  -1   2   22.54    2.71
  -8  -1   2   23.76    2.60
  -8  -1   2   25.20    2.76
  -8   1   2   21.99    2.65
  -8   1   2   19.16    2.53
  -8   1   2   19.80    2.60
  -8   1   2   20.97    2.70
  -8   1   2   21.27    2.49
  -8   1   2   21.72    2.54
  -7  -1   2  133.51    6.27
   7  -1  -2  116.91    6.24
  -7  -1   2  132.36    6.04
   7  -1  -2  120.51    4.33
  -7  -1   2  125.30    6.16
  -7  -1   2  121.70    6.15
  -7  -1   2  129.39    6.34
  -7  -1   2  118.46    6.22
   7  -1  -2  122.83    4.42
  -7  -1   2  119.88    6.23
   7   1  -2  119.30    4.30
  -7   1   2  119.73    5.79
  -7   1   2  127.03    6.38
   7   1  -2  128.07    4.45
  -7   1   2  118.42    5.84
  -7   1   2  121.57    6.27
  -7   1   2  128.25    6.29
  -7   1   2  116.08    6.08
  -7   1   2  118.13    6.09
   7   1  -2  121.60    6.16
   6  -1  -2   28.06    1.73
  -6  -1   2   27.54    2.55
  -6  -1   2   26.26    2.54
   6  -1  -2   27.54    1.71
   6  -1  -2   25.16    2.50
  -6   1   2   26.36    2.45
   6   1  -2   24.93    1.63
  -6   1   2   25.43    2.49
   6   1  -2   26.08    1.65
   6   1  -2   27.73    2.57
  -5  -1   2  236.85   66.02
  -5  -1   2  138.32    5.54
   5  -1  -2  144.27    4.33
   5  -1  -2  145.22    4.30
  -5  -1   2   66.69   48.36
  -5  -1   2  140.52    5.59
   5  -1  -2  143.17    5.73
   5   1  -2  146.85    4.28
  -5   1   2  103.96   44.76
   5   1  -2  140.76    5.54
  -5   1   2  160.82   65.41
   5   1  -2  145.69    4.32
  -5   1   2  142.13    5.58
  -5   1   2  142.52    5.58
  -4  -1   2   22.40   42.29
   4  -1  -2   26.43    1.35
   4  -1  -2   25.24    1.30
  -4  -1   2   25.70    1.89
  -4  -1   2   77.00   96.59
   4  -1  -2   25.16    1.89
  -4   1   2   64.99   42.78
   4   1  -2   26.03    1.32
  -4   1   2   28.50    1.96
   4   1  -2   26.61    1.88
   4   1  -2   26.13    1.32
  -4   1   2    6.35   90.85
  -3  -1   2  372.24    9.68
   3  -1  -2  361.63    9.38
   3  -1  -2  368.37    8.37
  -3  -1   2  327.56   57.45
   3  -1  -2  360.93    8.31
  -3  -1   2  529.47  106.09
   3   1  -2  361.39    9.19
  -3   1   2  357.27    9.35
  -3   1   2  378.32   96.62
  -3   1   2  358.59   14.67
   3   1  -2  371.46    8.28
   3   1  -2  350.15    8.28
  -3   1   2  370.14    9.29
  -2  -1   2 2036.52  102.78
  -2   1   2 1956.58   47.79
  -1  -1   2 3320.08  129.09
  -1   1   2 3265.17   73.56
   0  -1  -2    0.67    0.20
   0  -1  -2    0.81    0.19
   0  -1  -2  -14.69   31.37
   0  -1   2    0.79    0.20
   0   1  -2    0.86    0.21
   0   1   2    0.42    0.18
   0   1  -2    0.03    2.47
   0   1  -2    0.80    0.27
  -1  -1  -2   55.39   25.39
   1  -1   2   47.00    1.25
   1  -1   2   46.44    1.38
  -1  -1  -2   48.83    1.38
  -1   1  -2   45.41    1.80
   1   1   2   47.38    1.36
   1   1   2   47.75    1.34
  -1   1  -2   44.07    4.16
   1   1   2   47.97    1.60
  -1   1  -2   46.68    1.26
  -2  -1  -2  311.96   10.21
  -2  -1  -2  307.57    7.24
  -2  -1  -2  299.66   30.65
  -2  -1  -2  307.75    7.70
   2   1   2  309.62    6.56
  -2   1  -2  317.16    7.23
   2   1   2  320.83    6.55
  -2   1  -2  311.95    9.24
  -2   1  -2  323.57    7.80
   2   1   2  320.44    7.49
  -2   1  -2  313.03    9.63
  -2   1  -2  312.52    7.76
  -3  -1  -2  403.39    9.81
  -3  -1  -2  427.29   10.10
  -3  -1  -2  412.72   10.18
  -3   1  -2  429.64   10.33
  -3   1  -2  420.73   10.33
  -3   1  -2  409.04    9.89
  -4  -1  -2  239.53    6.90
  -4  -1  -2  227.34    6.72
  -4  -1  -2  235.23    6.67
  -4   1  -2  234.13    7.06
  -4   1  -2  232.40    6.72
  -4   1  -2  230.97    7.48
  -5  -1  -2  259.61    7.76
   5   1   2  264.33    7.92
   5   1   2  251.94    5.87
  -5   1  -2  256.41    7.89
  -5   1  -2  278.64    9.26
   5   1   2  274.44    9.06
  -5   1  -2  261.55    8.01
   6  -1   2   14.40    1.93
  -6  -1  -2   10.40    1.92
   6   1   2   14.73    1.86
  -6   1  -2   15.16    3.16
  -6   1  -2    9.71    1.82
  -6   1  -2   11.24    1.96
   6   1   2    9.96    1.88
   6   1   2   11.26    0.59
  -6   1  -2   11.21    1.60
   6   1   2   12.64    0.79
   7  -1   2  287.96    6.62
  -7  -1  -2  256.95    9.77
  -7  -1  -2  260.68    9.15
  -7  -1  -2  264.02    9.47
   7  -1   2  278.15   10.03
  -7  -1  -2  272.91    9.37
   7  -1   2  257.80    9.68
  -7  -1  -2  262.10    9.61
  -7   1  -2  253.22    9.27
   7   1   2  274.40    9.99
  -7   1  -2  268.26    9.33
  -7   1  -2  268.36    9.37
  -7   1  -2  265.49    9.22
   7   1   2  275.00    6.43
  -7   1  -2  278.90    9.73
  -7   1  -2  281.01    9.26
  -8  -1  -2    0.12    1.54
  -8  -1  -2    0.86    1.18
  -8  -1  -2    1.49    1.17
  -8  -1  -2    1.54    1.31
  -8   1  -2   -0.68    1.03
  -8   1  -2    1.52    1.20
  -8   1  -2    1.23    1.18
  -9  -1  -2    2.09    1.21
 -10  -2   2   -0.18    0.54
 -10  -2   2    0.03    0.65
 -10   2   2    0.32    0.54
 -10   2   2    1.07    0.71
 -10   2   2    0.40    0.70
  -9  -2   2   -0.70    0.64
  -9  -2   2   -0.32    0.67
  -9  -2   2   -1.03    0.72
  -9  -2   2    0.23    0.84
  -9  -2   2    1.35    0.92
  -9   2   2    0.69    0.94
  -9   2   2    0.80    0.77
  -9   2   2    0.56    0.86
  -9   2   2    0.20    0.72
  -9   2   2    0.30    0.87
  -8  -2   2    2.55    1.22
  -8  -2   2   -0.78    0.88
  -8  -2   2    2.62    1.39
  -8  -2   2    0.31    0.91
  -8  -2   2    1.45    0.94
  -8  -2   2    1.99    1.14
   8  -2  -2    1.97    0.67
  -8   2   2    1.28    1.31
  -8   2   2    2.40    1.27
  -8   2   2   -2.52    1.04
   8   2  -2    3.01    0.79
  -8   2   2    4.60    1.53
  -8   2   2    5.06    1.63
  -8   2   2    2.39    1.15
  -8   2   2    2.12    1.08
   7  -2  -2  165.70    5.42
  -7  -2   2  170.46    7.23
  -7  -2   2  169.42    7.50
  -7  -2   2  165.47    7.20
  -7  -2   2  179.74    7.71
  -7  -2   2  148.65    7.23
  -7  -2   2  156.67    7.28
  -7  -2   2  159.32    7.24
   7  -2  -2  167.94    7.70
  -7   2   2  172.38    7.42
  -7   2   2  175.86    7.54
  -7   2   2  165.14    7.47
  -7   2   2  162.93    7.40
   7   2  -2  162.77    7.25
  -7   2   2  163.01    6.96
  -7   2   2  173.51    7.27
  -7   2   2  164.94    7.38
   7   2  -2  160.82    7.38
   7   2  -2  162.79    5.41
  -7   2   2  175.42    7.19
   6  -2  -2  176.20    5.44
   6  -2  -2  169.85    7.22
  -6  -2   2  177.30    7.11
  -6  -2   2  167.78    6.77
  -6  -2   2  191.50    8.07
   6  -2  -2  169.47    5.40
   6   2  -2  173.52    7.00
  -6   2   2  176.51    7.09
  -6   2   2  165.66   10.22
  -6   2   2  168.40    6.78
   6   2  -2  176.24    5.37
   6   2  -2  175.09    5.39
  -5  -2   2  211.04    7.35
  -5  -2   2  209.46   65.49
  -5  -2   2  219.21    7.45
   5  -2  -2  218.50    6.04
  -5  -2   2  340.51   95.82
   5  -2  -2  212.88    6.00
   5  -2  -2  210.99    7.56
  -5   2   2  218.84    7.42
   5   2  -2  215.86    7.26
  -5   2   2  123.24   85.50
   5   2  -2  222.01    6.00
  -5   2   2  161.05   51.88
  -5   2   2  208.47    7.29
   5   2  -2  215.88    5.89
  -4  -2   2  140.80  117.94
  -4  -2   2   91.26   54.17
  -4  -2   2   85.37    3.70
   4  -2  -2   82.81    2.89
   4  -2  -2   86.22    2.94
   4  -2  -2   78.71    3.44
  -4   2   2  256.38  118.02
  -4   2   2   90.96    3.92
  -4   2   2   90.47    3.78
   4   2  -2   85.34    2.83
   4   2  -2   88.75    3.69
  -4   2   2   74.64    8.30
   4   2  -2   84.99    2.85
   3  -2  -2  605.12   13.41
  -3  -2   2  811.46  140.81
  -3  -2   2  600.26   14.23
   3  -2  -2  587.39   14.31
   3  -2  -2  599.38   13.42
  -3  -2   2  609.47   73.84
  -3   2   2  299.51  119.23
  -3   2   2  614.20   14.45
  -3   2   2  592.75   14.20
  -3   2   2  615.92   21.22
   3   2  -2  618.27   14.20
   3   2  -2  615.80   13.33
  -2  -2   2 1408.55   87.33
  -2   2   2 1421.58   37.73
  -1  -2   2  101.27   37.53
  -1  -2   2   91.81    2.72
   1  -2  -2   96.47    2.76
   1  -2  -2   99.69    2.80
  -1   2   2   97.44    2.84
  -1   2   2   98.30    7.76
  -1   2   2   95.96    2.93
   1   2  -2   94.42    2.92
   1   2  -2   96.93    2.70
   1   2  -2   96.61    2.71
   0  -2  -2 1031.93   71.69
  -1  -2  -2  444.73   49.86
   1  -2   2  443.26    9.72
  -1   2  -2  441.69   10.36
   1   2   2  433.35    9.63
   1   2   2  429.95   10.00
  -1   2  -2  464.78   15.23
   2  -2   2   88.46    2.22
  -2  -2  -2   89.23    2.38
  -2  -2  -2   85.74    3.01
   2  -2   2   90.94    2.15
  -2  -2  -2   96.95   33.67
  -2  -2  -2   79.90    7.88
  -2   2  -2   95.02    3.30
   2   2   2   88.32    2.38
   2   2   2   86.93    2.96
  -2   2  -2   90.74    3.13
   2   2   2   88.10    2.25
  -2   2  -2   91.17    2.65
  -2   2  -2  119.97   53.34
  -2   2  -2   90.85    6.79
  -3  -2  -2  459.67   12.15
  -3  -2  -2  485.64   34.53
  -3  -2  -2  460.22   11.22
   3   2   2  462.27   10.00
  -3   2  -2  471.37   10.16
  -3   2  -2  460.73   10.11
   3   2   2  473.32   10.01
  -3   2  -2  474.95   11.69
  -3   2  -2  462.27   10.89
   3   2   2  447.58   10.56
   3   2   2  453.68    9.60
   3   2   2  470.34    9.62
  -3   2  -2  473.99   11.41
  -4  -2  -2  884.54   20.37
  -4   2  -2  890.75   20.33
   4   2   2  906.38   18.87
   4   2   2  881.00   19.96
  -4   2  -2  898.38   20.68
   4   2   2  922.86   20.85
  -4   2  -2  902.51   21.12
   4   2   2  878.91   18.38
  -5  -2  -2  364.80   10.07
   5  -2   2  372.04    8.00
   5  -2   2  378.62    8.07
   5  -2   2  381.29    8.46
  -5  -2  -2  367.74   10.66
   5   2   2  363.55    8.29
   5   2   2  373.03   10.78
  -5   2  -2  359.59   10.31
   5   2   2  364.84    8.15
   5   2   2  374.31    8.47
   5   2   2  363.88    9.96
  -5   2  -2  391.59   11.10
  -5   2  -2  379.22   10.50
  -6  -2  -2   79.85    4.84
   6  -2   2   80.45    2.43
   6  -2   2   85.09    2.69
  -6  -2  -2   79.79    4.28
  -6  -2  -2   70.29    6.59
  -6  -2  -2   71.83    4.64
   6  -2   2   78.71    2.53
  -6   2  -2   80.79    4.13
   6   2   2   79.47    2.52
  -6   2  -2   82.09    5.17
  -6   2  -2   84.90    4.68
   6   2   2   78.80    4.39
  -6   2  -2   87.26    4.70
  -6   2  -2   80.47    4.27
  -6   2  -2   82.86    4.76
   6   2   2   77.83    4.09
  -7  -2  -2  124.20    6.21
  -7  -2  -2  144.75    6.80
   7  -2   2  134.26    3.73
  -7  -2  -2  129.46    5.94
  -7  -2  -2  132.17    6.11
  -7  -2  -2  134.31    6.04
  -7  -2  -2  131.87    6.34
  -7   2  -2  143.03    6.41
  -7   2  -2  127.20    5.78
  -7   2  -2  132.95    6.15
  -7   2  -2  129.66    6.25
  -7   2  -2  138.47    6.25
   7   2   2  135.21    3.93
  -7   2  -2  134.68    6.18
  -9  -2  -2  157.55    7.28
  -9  -2  -2  185.09    6.42
  -9  -2  -2  186.71    6.34
  -9   2  -2  181.70    6.08
 -10  -3   2    9.52    1.28
 -10  -3   2    9.21    1.48
 -10  -3   2    8.58    1.27
 -10  -3   2    8.78    2.17
 -10   3   2    9.26    1.33
 -10   3   2    7.35    1.27
  -9  -3   2   -0.17    0.63
  -9  -3   2    0.24    0.84
  -9  -3   2    0.38    0.80
  -9  -3   2    1.29    0.90
  -9  -3   2    0.29    0.76
  -9   3   2   -0.10    0.83
  -9   3   2    0.47    0.85
  -9   3   2    1.08    0.80
  -9   3   2    0.44    0.82
  -9   3   2    0.79    0.84
   8  -3  -2    4.54    1.02
  -8  -3   2    5.91    1.56
  -8  -3   2    4.41    1.53
  -8  -3   2    2.77    1.24
  -8  -3   2    6.17    1.73
  -8  -3   2    2.96    1.18
  -8  -3   2    7.42    1.80
  -8   3   2    3.69    1.35
  -8   3   2    6.73    1.79
  -8   3   2    5.43    1.55
  -8   3   2    3.14    1.25
  -8   3   2    5.07    1.50
  -8   3   2    7.55    1.85
  -8   3   2    5.33    1.53
   8   3  -2    3.89    0.97
  -7  -3   2   11.10    2.39
  -7  -3   2    8.98    1.99
  -7  -3   2   12.38    2.23
  -7  -3   2    9.72    2.11
   7  -3  -2    8.64    1.25
   7  -3  -2    8.76    2.16
   7  -3  -2   11.38    1.36
  -7  -3   2    9.56    2.05
  -7  -3   2   11.62    2.27
  -7  -3   2   12.78    2.50
  -7   3   2   11.58    2.05
  -7   3   2    8.25    1.97
  -7   3   2   12.85    2.34
   7   3  -2   10.88    1.30
  -7   3   2    9.64    2.04
  -7   3   2    7.93    2.02
   7   3  -2   10.61    2.21
   7   3  -2   11.61    2.40
  -7   3   2   12.73    2.37
  -7   3   2    8.09    1.86
   7   3  -2    8.12    1.32
  -7   3   2    9.38    1.96
   6  -3  -2   32.05    3.34
  -6  -3   2   44.61    3.27
   6  -3  -2   39.29    2.96
  -6  -3   2   34.49    3.13
   6  -3  -2   37.39    2.23
  -6  -3   2   33.82    3.39
  -6  -3   2   40.02    3.42
  -6  -3   2   30.48    3.20
  -6  -3   2   35.82    3.10
  -6   3   2   35.79    3.21
  -6   3   2   38.44    3.24
  -6   3   2   34.17    2.92
   6   3  -2   36.13    3.12
   6   3  -2   38.20    2.17
   6   3  -2   34.31    4.60
  -6   3   2   39.27    3.03
  -6   3   2   35.66    3.21
  -6   3   2   38.03    3.14
   5  -3  -2    0.06    0.26
  -5  -3   2    0.50    0.52
  -5  -3   2    1.30    0.74
   5  -3  -2    0.13    0.31
  -5  -3   2  175.55  119.20
   5  -3  -2   -0.32    0.39
  -5  -3   2   22.80   65.80
  -5   3   2  -49.10   54.19
  -5   3   2  -30.01  120.85
   5   3  -2    0.37    0.32
   5   3  -2    0.45    0.32
  -5   3   2    0.41    0.60
  -5   3   2    0.86    0.62
   5   3  -2   -0.01    0.57
  -4  -3   2   96.21  159.96
  -4  -3   2  -48.53   56.63
  -4   3   2  -95.52  146.83
  -4   3   2   15.26    5.05
   3  -3  -2  247.08    6.24
  -3  -3   2  257.57   69.65
   3  -3  -2  228.34    6.54
  -3  -3   2  243.11    6.85
   3  -3  -2  238.15    6.20
  -3   3   2  244.76    7.09
  -3   3   2  229.40    6.83
  -3   3   2  244.77   13.59
   3   3  -2  234.38    6.05
   3   3  -2  235.11    6.00
   3   3  -2  230.34    7.29
  -2  -3   2  645.11   85.09
   2  -3  -2  653.16   15.31
  -2   3   2  701.14   23.79
  -2   3   2  686.96   15.45
  -1  -3   2  556.19   12.40
  -1  -3   2  686.29   69.63
   1  -3  -2  559.18   12.43
   1  -3  -2  534.84   12.68
   1  -3  -2  549.45   12.38
   1   3  -2  557.56   12.31
   1   3  -2  551.62   21.51
   1   3  -2  553.98   12.59
  -1   3   2  545.12   12.24
  -1   3   2  579.81   12.76
  -1   3   2  575.45   20.75
   0  -3  -2 2219.62  118.71
   0   3  -2 2347.19   57.06
  -1  -3  -2   85.56    2.95
   1  -3   2   88.15    2.59
  -1  -3  -2   21.23   45.21
  -1   3  -2   87.76    2.52
  -1   3  -2   86.33    3.16
  -1   3  -2   84.22    2.93
   1   3   2   89.55    3.03
  -1   3  -2   91.97    8.61
   1   3   2   86.31    2.71
  -2  -3  -2  710.74   15.99
  -2  -3  -2  722.08   74.11
  -2  -3  -2  707.69   24.96
   2  -3   2  703.32   15.37
  -2   3  -2  851.32  137.29
   2   3   2  704.34   15.34
  -2   3  -2  722.41   16.11
   2   3   2  689.11   14.50
  -2   3  -2  694.85   22.90
  -3  -3  -2 1453.12   85.53
   3  -3   2 1529.46   31.53
  -3  -3  -2 1511.56   38.68
   3   3   2 1526.06   31.59
  -3   3  -2 1499.09   36.93
  -3   3  -2 1594.11  104.07
   4  -3   2   45.28    1.77
   4  -3   2   49.08    1.68
   4   3   2   51.20    2.80
   4   3   2   43.86    1.83
  -4   3  -2   51.76    2.98
  -4   3  -2   50.52    2.73
   4   3   2   48.77    1.91
   4   3   2   48.95    1.76
   4   3   2   46.05    2.00
  -4   3  -2   45.72    2.44
   4   3   2   47.26    2.11
   5  -3   2   32.66    1.61
   5  -3   2   30.21    1.44
  -5  -3  -2   34.01    2.27
  -5  -3  -2   30.36    2.68
  -5   3  -2   34.33    2.72
  -5   3  -2   32.08    2.33
   5   3   2   35.69    2.65
   5   3   2   31.30    2.02
  -5   3  -2   35.02    2.47
   5   3   2   33.04    1.52
  -6  -3  -2   37.31    3.19
  -6  -3  -2   32.39    3.11
   6  -3   2   32.38    1.63
  -6  -3  -2   35.64    4.80
   6  -3   2   32.18    1.70
  -6   3  -2   29.61    2.58
  -6   3  -2   33.13    3.39
  -6   3  -2   30.29    2.77
  -6   3  -2   31.56    2.93
   6   3   2   32.99    1.71
  -6   3  -2   35.54    3.22
  -6   3  -2   29.23    2.99
  -6   3  -2   40.26    3.37
  -6   3  -2   31.66    3.18
  -6   3  -2   33.31    2.77
   7  -3   2    0.99    1.29
   7  -3   2    2.87    1.41
   7  -3   2    1.02    0.40
  -7  -3  -2    0.69    0.94
  -7  -3  -2    1.70    1.38
   7  -3   2    1.53    0.53
  -7   3  -2    3.88    2.31
  -7   3  -2    0.06    1.08
   7   3   2    2.22    1.29
   7   3   2    2.50    0.67
  -7   3  -2    2.08    2.10
  -8  -3  -2  257.60    8.57
  -8  -3  -2  259.38    8.86
  -8  -3  -2  248.16   12.42
  -8   3  -2  234.49    8.68
  -8   3  -2  268.59    8.95
  -9  -3  -2   36.80    2.52
  -9  -3  -2   34.82    2.70
  -9  -3  -2   36.41    2.65
  -9  -3  -2   38.85    2.68
  -9   3  -2   35.82    2.52
  -9   3  -2   34.61    3.15
 -10  -4   2   -0.16    0.55
 -10  -4   2   -0.08    0.50
 -10  -4   2   -0.16    0.58
 -10   4   2    1.11    0.61
 -10   4   2   -0.01    0.46
  -9  -4   2   42.63    3.19
  -9  -4   2   43.36    3.25
  -9  -4   2   46.10    2.84
  -9  -4   2   41.92    3.02
  -9  -4   2   46.77    3.20
  -9  -4   2   42.50    3.08
  -9   4   2   43.20    2.87
  -9   4   2   45.39    3.24
  -9   4   2   43.90    3.20
  -9   4   2   44.28    3.19
  -9   4   2   50.92    4.96
  -9   4   2   46.97    3.12
  -8  -4   2    9.41    1.97
  -8  -4   2   16.87    2.28
  -8  -4   2   12.49    2.32
  -8  -4   2   13.22    2.23
  -8  -4   2   12.93    2.34
  -8  -4   2   13.85    3.08
  -8   4   2   12.39    2.36
  -8   4   2   17.21    2.39
  -8   4   2   12.10    2.16
  -8   4   2   10.69    1.99
  -8   4   2   12.94    2.27
  -8   4   2    9.16    1.85
  -7  -4   2  119.61    6.38
  -7  -4   2  129.58    6.62
   7  -4  -2  120.96    4.89
  -7  -4   2  139.66    6.21
   7  -4  -2  120.07    4.79
  -7  -4   2  126.51    6.07
  -7  -4   2  138.59    6.54
  -7  -4   2  132.39    6.21
  -7  -4   2  136.25    6.67
   7  -4  -2  116.63    6.61
  -7   4   2  132.79    6.45
  -7   4   2  113.80    6.29
   7   4  -2  119.72    4.86
   7   4  -2  118.49    4.78
  -7   4   2  129.97    6.43
  -7   4   2  127.29    6.39
  -7   4   2  115.13    5.99
  -7   4   2  130.36    6.51
  -7   4   2  131.81    6.14
  -7   4   2  126.80    6.27
   7   4  -2  124.58    6.56
  -6  -4   2    4.73    1.39
   6  -4  -2    3.99    0.95
  -6  -4   2    5.16    1.56
  -6  -4   2    2.56    1.47
   6  -4  -2    2.97    1.18
   6  -4  -2    4.77    0.99
   6   4  -2    3.65    0.84
   6   4  -2    3.05    0.84
   6   4  -2    4.24    1.39
  -6   4   2    4.29    1.53
  -6   4   2    4.97    1.47
  -6   4   2    2.78    1.11
  -6   4   2    3.28    1.32
   6   4  -2    2.65    1.18
  -5  -4   2  101.40   78.69
   5  -4  -2   14.14    1.64
  -5  -4   2  158.16  175.71
   5  -4  -2   16.46    1.45
  -5  -4   2   13.01    1.70
   5  -4  -2   14.98    1.39
   5   4  -2   18.21    1.47
  -5   4   2   15.63    1.90
  -5   4   2   15.27    1.80
   5   4  -2   16.07    1.34
  -5   4   2 -140.77  162.65
   5   4  -2   15.16    1.68
  -5   4   2   16.24    1.89
   5   4  -2   15.81    1.83
  -5   4   2   13.38    6.10
  -4  -4   2   36.70   68.52
   4  -4  -2   38.22    2.07
   4  -4  -2   36.63    2.04
  -4   4   2   37.02    2.59
  -4   4   2   28.33    7.02
   4   4  -2   34.93    2.42
   4   4  -2   35.82    2.26
  -4   4   2   99.48  196.16
  -4   4   2   38.16    2.49
   4   4  -2   38.24    2.00
   4   4  -2   37.62    1.93
  -3  -4   2   17.20   58.93
   3  -4  -2    0.80    0.45
   3  -4  -2    0.79    0.35
   3  -4  -2    0.81    0.39
  -3   4   2    1.87    0.66
   3   4  -2    0.79    0.33
  -3   4   2    1.07    4.77
   3   4  -2    0.93    0.48
   3   4  -2    0.65    0.35
  -3   4   2    1.22    0.53
   3   4  -2    1.81    0.58
   2  -4  -2    0.46    0.30
   2  -4  -2    0.61    0.34
  -2  -4   2  -11.50   49.31
   2  -4  -2    0.44    0.35
   2   4  -2    0.75    0.32
  -2   4   2   -0.21    4.66
  -2   4   2    1.35    0.49
  -2   4   2    0.73    0.41
   2   4  -2    0.80    0.42
   2   4  -2    0.38    0.33
   2   4  -2   -0.01    0.22
   1  -4  -2   28.18   98.51
  -1  -4   2   97.14   60.04
   1  -4  -2  170.67    5.08
   1  -4  -2  168.99    4.79
  -1  -4   2  161.04    4.71
   1  -4  -2  176.86    4.85
   1   4  -2  180.16    4.87
   1   4  -2  162.68    4.86
  -1   4   2  176.88   13.45
   1   4  -2  182.36   14.54
   1   4  -2  180.05    4.77
  -1   4   2  164.62    4.61
  -1   4   2  167.35    4.70
   1   4  -2  166.81    4.69
  -1   4   2  170.73    5.08
   0  -4   2  128.81    4.02
   0  -4   2  134.04    3.88
   0  -4  -2  132.11    3.87
   0  -4  -2   65.88   70.52
   0  -4   2  153.68   70.64
   0  -4  -2  128.87    3.83
   0  -4  -2  132.66    4.21
   0   4  -2  132.38    3.89
   0   4   2  130.49    3.90
   0   4  -2  139.50    3.91
   0   4   2  126.50    4.14
   0   4   2  131.57   12.90
   0   4   2  135.89    3.41
   0   4  -2  130.74    3.88
   0   4  -2  138.35    4.25
   0   4  -2  135.22   10.99
   0   4  -2  128.47    3.98
  -1  -4  -2   19.39    1.34
   1  -4   2   18.55    1.11
  -1  -4  -2    1.44   59.30
  -1   4  -2   18.72    1.30
  -1   4  -2   18.47    1.10
   1   4   2   16.65    1.13
   1   4   2   20.84    1.45
  -1   4  -2   11.04    5.49
  -1   4  -2   18.35    1.41
  -2  -4  -2   78.75   50.73
  -2  -4  -2  146.94    4.65
   2  -4   2  150.29    4.08
   2  -4   2  140.30    4.36
   2   4   2  144.23    4.21
  -2   4  -2  149.78    4.27
   2   4   2  147.81    4.81
   2   4   2  146.44    4.43
  -2   4  -2  145.84    4.75
  -2   4  -2  142.72   11.42
  -2   4  -2  150.02    5.10
  -3  -4  -2  460.83   73.59
   3  -4   2  487.71   11.47
  -3  -4  -2  440.69   21.82
  -3  -4  -2  497.65   12.04
   3   4   2  471.18   10.34
  -3   4  -2  490.85   11.64
  -3   4  -2  744.65  127.81
  -3   4  -2  494.62   12.29
  -3   4  -2  485.90   12.70
   3   4   2  485.43   12.34
  -3   4  -2  485.45   18.57
   3   4   2  474.50   11.50
   4  -4   2   21.33    1.26
  -4  -4  -2   22.58   39.67
  -4  -4  -2   20.93    1.72
   4   4   2   22.37    1.35
   4   4   2   19.01    1.81
  -4   4  -2   24.32    1.97
  -4   4  -2   21.09    4.07
  -4   4  -2   20.66    1.68
   4   4   2   21.24    1.25
  -5  -4  -2   61.22    3.59
   5  -4   2   61.49    2.57
   5  -4   2   61.87    2.65
   5   4   2   63.64    2.66
  -5   4  -2   58.67    3.50
  -5   4  -2   64.72    3.60
   5   4   2   62.29    3.75
  -5   4  -2   62.39    3.36
  -5   4  -2   64.38    3.96
  -6  -4  -2    1.14    0.99
   6  -4   2    0.36    0.42
  -6  -4  -2    1.55    0.90
   6  -4   2    1.99    1.00
  -6  -4  -2    1.13    1.06
  -6  -4  -2   -0.87    1.07
   6  -4   2   -0.02    0.42
  -6  -4  -2    0.11    1.40
  -6  -4  -2    0.19    0.90
  -6   4  -2   -0.26    0.90
  -6   4  -2    0.18    1.08
  -6   4  -2    0.06    0.85
  -6   4  -2    0.31    0.88
  -6   4  -2   -0.69    0.85
  -6   4  -2   -1.67    1.28
  -6   4  -2   -0.37    0.82
  -6   4  -2    0.37    1.17
  -6   4  -2   -0.94    0.91
   6   4   2    0.35    0.41
   6   4   2    4.34    1.42
  -6   4  -2    0.45    1.14
  -7  -4  -2   18.69    2.61
   7  -4   2   18.22    1.46
  -7  -4  -2   16.77    2.57
  -7  -4  -2   19.07    2.58
   7  -4   2   20.18    2.62
  -7  -4  -2   16.63    2.41
  -7  -4  -2   18.40    2.57
  -7   4  -2   20.37    2.59
  -7   4  -2   22.77    2.68
   7   4   2   18.23    1.56
  -7   4  -2   15.61    2.58
  -7   4  -2   18.34    2.57
  -7   4  -2   12.32    2.14
  -8  -4  -2   16.12    2.19
  -8  -4  -2   11.56    2.07
  -8  -4  -2   12.17    2.16
  -8  -4  -2   15.18    2.42
  -8  -4  -2   13.52    2.29
  -8   4  -2   11.72    2.00
  -8   4  -2   13.67    2.24
  -8   4  -2   14.89    2.32
  -8   4  -2   12.28    2.06
  -9  -4  -2   45.26    2.87
  -9  -4  -2   41.36    2.72
  -9  -4  -2   38.08    2.72
  -9   4  -2   38.99    2.63
  -9   4  -2   43.69    2.72
  -9   4  -2   43.26    3.36
  -9  -5   2   26.04    2.45
  -9  -5   2   27.81    2.51
  -9  -5   2   31.88    3.48
  -9   5   2   26.33    2.44
  -9   5   2   22.39    2.12
  -9   5   2   26.28    2.44
  -9   5   2   30.11    2.58
  -9   5   2   27.11    3.36
  -8  -5   2   27.78    2.80
  -8  -5   2   31.33    3.08
  -8  -5   2   34.47    3.21
  -8  -5   2   33.92    2.99
  -8  -5   2   30.53    2.77
  -8  -5   2   35.09    4.67
  -8   5   2   37.47    3.15
  -8   5   2   33.13    3.72
  -8   5   2   32.97    5.49
  -8   5   2   32.99    4.42
  -8   5   2   33.81    3.12
  -8   5   2   31.49    3.28
  -7  -5   2    0.52    0.93
  -7  -5   2   -0.64    0.74
  -7  -5   2    0.00    0.89
  -7  -5   2    2.19    1.20
  -7  -5   2   -0.07    0.92
  -7  -5   2    0.07    0.75
  -7  -5   2    0.12    1.00
   7  -5  -2    1.25    0.65
  -7   5   2    0.67    0.93
  -7   5   2   -0.47    0.99
  -7   5   2    1.13    0.98
   7   5  -2    0.49    0.65
  -7   5   2    1.91    1.36
  -7   5   2    0.04    0.90
  -7   5   2    0.58    0.95
  -7   5   2    1.09    0.93
  -6  -5   2  163.96    6.89
  -6  -5   2  151.88    7.01
  -6  -5   2  164.55    7.32
   6  -5  -2  160.33    5.86
   6  -5  -2  157.25    6.18
   6  -5  -2  146.80    7.23
  -6  -5   2  156.81    7.27
  -6  -5   2  152.31    6.87
  -6  -5   2  151.54    7.13
  -6   5   2  161.55    7.29
  -6   5   2  171.72    7.32
  -6   5   2  160.23    7.27
   6   5  -2  165.55    6.69
  -6   5   2  167.06    7.35
   6   5  -2  147.52    6.95
  -6   5   2  149.57    6.98
  -6   5   2  168.35    7.27
  -6   5   2  180.08    7.13
   6   5  -2  154.57    5.73
   5  -5  -2  432.24   14.48
  -5  -5   2  430.76   12.64
   5  -5  -2  435.94   11.61
   5  -5  -2  437.82   12.13
  -5  -5   2  429.72  110.00
  -5   5   2  443.19   12.79
   5   5  -2  437.67   13.86
  -5   5   2  427.98   21.69
  -5   5   2  420.82   14.49
   5   5  -2  414.91   16.07
   5   5  -2  452.11   11.42
   5   5  -2  422.06   11.97
  -5   5   2  459.88   13.02
  -4  -5   2  125.91    5.20
   4  -5  -2  117.84    4.87
  -4  -5   2  192.95   90.87
   4  -5  -2  135.38    4.70
   4  -5  -2  126.25    4.58
   4   5  -2  125.97    4.40
   4   5  -2  121.03    4.69
   4   5  -2  132.27    4.53
  -4   5   2  127.83    5.26
   4   5  -2  132.47    5.29
  -4   5   2  126.17   14.09
  -4   5   2  126.43    5.49
  -4   5   2  126.58    5.30
   3  -5  -2  115.41    4.09
  -3  -5   2  116.19   81.43
   3  -5  -2  114.51    4.08
   3  -5  -2  108.57    4.34
  -3   5   2  110.57    4.47
  -3   5   2  112.82    4.58
   3   5  -2  109.48    4.37
   3   5  -2  113.84    3.93
   3   5  -2  111.02    3.85
   3   5  -2  106.81    4.03
  -3   5   2  107.70   12.82
   2  -5  -2   46.07    2.27
  -2  -5   2   36.88   63.49
   2  -5  -2   50.38    2.35
   2  -5  -2   44.42    2.40
  -2  -5   2   44.31    2.25
  -2  -5   2   45.74    2.05
  -2   5   2   46.64    2.51
   2   5  -2   47.27    2.41
  -2   5   2   33.88    8.89
   2   5  -2   46.05    2.16
  -2   5   2   46.65    2.43
   2   5  -2   46.62    2.19
   2   5  -2   48.69    2.33
   1  -5  -2  688.66   15.92
  -1  -5   2  669.10   15.80
   1  -5  -2  677.84   15.92
  -1  -5   2  713.38   15.99
  -1  -5   2  684.57   16.30
   1  -5  -2  743.22  125.13
  -1  -5   2  730.02  111.07
   1  -5  -2  679.32   16.30
  -1   5   2  730.09   16.22
  -1   5   2  710.27   16.40
  -1   5   2  720.84   28.91
   1   5  -2  698.63   16.03
   1   5  -2  705.87   16.07
   1   5  -2  703.12   29.09
  -1   5   2  699.94   15.80
   1   5  -2  707.54   15.89
   0  -5   2  570.63   13.59
   0  -5  -2  549.17   12.81
   0  -5   2  726.43  145.40
   0  -5  -2  539.56   13.28
   0  -5  -2  545.86   98.86
   0  -5  -2  525.86   12.74
   0  -5   2  543.09   13.03
   0   5   2  533.12   12.82
   0   5  -2  552.27   12.86
   0   5   2  555.93   13.30
   0   5  -2  559.13   12.89
   0   5   2  590.28   25.46
   0   5  -2  592.24   25.52
   0   5  -2  549.52   13.26
  -1  -5  -2  639.47   91.49
  -1  -5  -2  718.68   16.51
   1  -5   2  719.72   15.97
  -1   5  -2  696.90   16.40
   1   5   2  696.50   16.66
  -1   5  -2  703.91   16.73
  -1   5  -2  722.20   28.42
   1   5   2  700.08   16.03
  -1   5  -2  700.57   15.91
   2  -5   2    1.00    0.39
  -2  -5  -2   56.15   58.13
  -2  -5  -2    2.28    0.66
   2   5   2    0.94    0.43
  -2   5  -2    1.38    0.64
   2   5   2    3.57    0.88
  -2   5  -2    1.81    0.70
  -2   5  -2    0.73    0.41
  -2   5  -2    0.78    5.62
  -3  -5  -2  400.90   10.56
  -3  -5  -2  336.26   79.53
   3  -5   2  376.70    9.73
   3   5   2  386.88    9.89
   3   5   2  405.60   11.02
  -3   5  -2 -158.45  167.45
  -3   5  -2  415.58   10.93
  -3   5  -2  426.92   10.32
  -3   5  -2  411.24   19.44
  -3   5  -2  393.27   11.25
   4  -5   2   50.86    2.46
  -4  -5  -2   27.91    9.65
  -4  -5  -2   65.06   60.31
  -4  -5  -2   45.90    3.04
  -4  -5  -2   48.54    2.76
   4  -5   2   50.58    2.38
  -4   5  -2   48.18    8.17
   4   5   2   53.67    3.25
  -4   5  -2  132.69   96.82
  -4   5  -2   50.51    2.76
   4   5   2   49.79    2.39
  -4   5  -2   47.32    2.96
  -4   5  -2   45.81    3.18
   5  -5   2  476.30   13.49
   5  -5   2  470.69   11.64
  -5  -5  -2  463.57   13.36
   5  -5   2  463.29   11.69
  -5   5  -2  411.32   12.96
   5   5   2  452.08   13.65
  -5   5  -2  474.56   12.80
   5   5   2  468.21   11.68
  -5   5  -2  472.98   13.29
  -5   5  -2  468.41   14.06
  -6  -5  -2  371.80   12.58
  -6  -5  -2  374.99   12.38
   6  -5   2  385.10   10.16
  -6  -5  -2  361.79   11.78
   6  -5   2  371.08    9.95
   6  -5   2  372.32   11.85
  -6  -5  -2  379.54   11.95
  -6  -5  -2  369.77   12.55
  -6  -5  -2  383.97   12.32
  -6   5  -2  377.89   12.14
  -6   5  -2  391.09   12.60
  -6   5  -2  360.53   11.38
   6   5   2  388.41   10.26
  -6   5  -2  367.86   12.12
  -6   5  -2  383.37   12.96
  -6   5  -2  383.74   12.67
  -6   5  -2  395.30   12.29
  -7  -5  -2   42.41    3.57
  -7  -5  -2   41.63    3.32
  -7  -5  -2   40.64    3.52
  -7  -5  -2   45.23    3.69
   7  -5   2   40.83    2.42
  -7  -5  -2   43.53    3.62
   7  -5   2   42.31    3.56
  -7   5  -2   40.80    3.34
  -7   5  -2   42.86    3.58
  -7   5  -2   34.89    3.32
   7   5   2   44.01    2.62
  -7   5  -2   38.66    3.38
  -7   5  -2   42.14    3.48
  -8  -5  -2   14.96    2.10
  -8  -5  -2   15.43    2.19
  -8  -5  -2   13.34    2.25
  -8  -5  -2   20.65    2.43
  -8  -5  -2   18.69    2.17
  -8   5  -2   14.87    2.32
  -8   5  -2   12.73    2.00
  -8   5  -2   10.91    1.81
  -8   5  -2   16.06    2.16
  -8   5  -2   13.61    1.97
  -9  -5  -2   38.92    3.06
  -9  -5  -2   43.64    2.75
  -9  -5  -2   37.53    2.31
  -9  -5  -2   40.56    2.65
  -9   5  -2   45.18    3.50
  -9   5  -2   40.43    2.53
  -9   5  -2   41.72    2.51
  -9  -6   2   61.78    3.43
  -9  -6   2   62.11    3.35
  -9  -6   2   61.59    2.90
  -9  -6   2   69.01    3.77
  -9  -6   2   58.38    3.56
  -9   6   2   59.41    3.49
  -9   6   2   65.81    3.52
  -9   6   2   61.97    3.25
  -9   6   2   57.90    3.58
  -9   6   2   63.61    3.74
  -9   6   2   61.39    3.29
  -8  -6   2   96.09    5.10
  -8  -6   2   97.31    4.85
  -8  -6   2   95.16    5.26
  -8  -6   2   93.47    5.22
  -8  -6   2   99.36    5.26
  -8  -6   2  103.86    5.23
  -8   6   2  106.83    5.83
  -8   6   2   97.17    5.26
  -8   6   2  103.23    5.40
  -8   6   2   88.20    4.95
  -8   6   2   88.36    4.97
  -8   6   2   95.12    5.14
  -7  -6   2    1.98    1.22
  -7  -6   2    4.22    1.56
  -7  -6   2    2.24    1.13
  -7  -6   2    1.50    1.10
  -7  -6   2    0.82    1.08
  -7  -6   2    1.62    1.17
   7  -6  -2    1.16    0.84
  -7  -6   2    2.94    1.30
   7   6  -2    2.13    0.87
  -7   6   2    1.07    1.25
  -7   6   2    3.13    1.35
  -7   6   2    3.35    1.30
  -7   6   2    2.42    1.18
  -7   6   2    3.69    1.46
  -7   6   2    2.50    1.24
  -7   6   2    4.02    1.49
  -6  -6   2  488.70   15.07
  -6  -6   2  485.43   15.10
   6  -6  -2  487.79   13.40
  -6  -6   2  485.68   14.31
  -6  -6   2  493.08   14.60
  -6  -6   2  477.95   14.71
  -6  -6   2  398.51  123.50
   6  -6  -2  489.31   15.64
   6  -6  -2  489.05   13.44
   6  -6  -2  505.86   14.15
  -6  -6   2  484.89   14.98
  -6  -6   2  504.49   15.43
  -6   6   2  499.76   15.23
   6   6  -2  482.72   13.22
  -6   6   2  481.44   15.01
  -6   6   2  478.99   14.44
  -6   6   2  479.30   15.12
   6   6  -2  496.43   13.38
   6   6  -2  518.42   15.45
  -6   6   2  488.30   15.13
  -6   6   2  482.14   14.99
  -6   6   2  503.67   14.69
  -6   6   2  484.07   15.09
   5  -6  -2  148.80    6.03
  -5  -6   2  139.69    6.89
   5  -6  -2  157.56    5.80
  -5  -6   2  147.64    6.87
  -5  -6   2  163.33  107.01
   5  -6  -2  158.49    5.84
  -5  -6   2  155.16    6.48
  -5  -6   2  153.66    6.77
  -5  -6   2  147.06    6.78
  -5  -6   2  158.07    6.97
  -5   6   2  157.76   16.91
   5   6  -2  153.70    6.04
  -5   6   2  159.27    7.01
  -5   6   2  146.27    6.92
   5   6  -2  153.11    5.60
  -5   6   2  148.25    6.79
  -5   6   2  162.64    6.82
   5   6  -2  161.91    6.81
   5   6  -2  155.31    5.70
  -5   6   2  150.20    6.51
  -5   6   2  145.15    6.63
   4  -6  -2  443.41   11.43
   4  -6  -2  422.14   11.32
  -4  -6   2  564.13  121.15
  -4  -6   2  414.61   12.01
   4  -6  -2  417.77   11.77
  -4   6   2  419.43   24.38
  -4   6   2  408.37   12.45
   4   6  -2  413.86   12.13
   4   6  -2  406.96   11.26
   4   6  -2  432.15   11.22
  -4   6   2  421.76   12.28
   4   6  -2  415.68   11.07
  -4   6   2  414.24   12.18
   3  -6  -2  891.72   21.19
  -3  -6   2  812.38  143.86
   3  -6  -2  882.74   20.64
   3  -6  -2  883.04   20.71
   3   6  -2  890.06   20.66
  -3   6   2  918.82   21.60
   3   6  -2  901.29   20.59
  -3   6   2  870.90   35.49
  -3   6   2  903.62   21.55
   3   6  -2  900.75   20.50
   3   6  -2  883.63   21.29
   2  -6  -2   79.05    3.36
  -2  -6   2   77.73    3.11
  -2  -6   2  202.86  109.06
   2  -6  -2   77.61    3.31
   2  -6  -2   80.19    3.59
   2  -6  -2  -41.83  218.59
   2   6  -2   76.76    3.29
  -2   6   2   82.17    3.73
   2   6  -2   69.21   20.54
  -2   6   2   67.25   13.31
   2   6  -2   80.74    3.28
   2   6  -2   77.05    3.48
   2   6  -2   83.10    3.35
  -2   6   2   81.61    3.54
  -1  -6   2 1122.15  137.69
   1  -6  -2  940.33   21.25
   1  -6  -2  967.56   22.55
   1  -6  -2 1014.46  164.69
  -1  -6   2  909.45   21.07
  -1  -6   2  928.85   21.20
  -1  -6   2  927.03   21.09
   1  -6  -2  937.20   21.28
  -1   6   2  950.18   37.23
   1   6  -2  968.65   21.44
  -1   6   2  918.09   21.70
   1   6  -2  882.76   39.03
   1   6  -2  958.61   21.20
   1   6  -2  956.56   21.48
  -1   6   2  959.38   21.07
   1   6  -2  945.12   21.24
   0  -6   2  772.62   17.71
   0  -6  -2  882.12  154.73
   0  -6  -2  793.07   18.31
   0  -6   2  767.97   17.93
   0  -6  -2  762.49   17.65
   0  -6   2  856.32  151.88
   0  -6  -2  761.54   17.66
   0  -6   2  794.88   17.88
   0   6  -2  802.69   18.25
   0   6   2  779.91   17.74
   0   6   2  787.60   34.69
   0   6  -2  759.17   32.48
   0   6   2  765.65   18.29
   0   6  -2  755.46   17.83
   0   6  -2  751.71   17.64
   0   6   2  769.34   16.90
   1  -6   2   71.05  180.98
   1  -6   2  273.78    8.01
   1  -6   2  274.20    7.56
   1  -6   2  270.77    7.56
  -1  -6  -2  296.94   96.48
  -1   6  -2  287.86   20.06
   1   6   2  239.80   25.62
   1   6   2  287.33    7.72
  -1   6  -2  284.56    8.23
   1   6   2  278.21    8.17
   2  -6   2   77.84    3.25
  -2  -6  -2  119.60   83.49
   2  -6   2   79.37    3.72
  -2  -6  -2   85.61    3.67
   2  -6   2   77.25    3.21
  -2   6  -2   67.09   11.63
   2   6   2   83.47    3.86
  -2   6  -2   83.71    3.91
  -2   6  -2   81.75    3.34
   2   6   2   81.61    3.37
  -2   6  -2   82.79    3.71
  -3  -6  -2  337.28   91.56
  -3  -6  -2  295.45    8.78
   3  -6   2  294.71    9.16
   3  -6   2  290.92    8.17
  -3   6  -2  302.30    9.65
   3   6   2  297.50    9.36
  -3   6  -2  319.91   18.88
   3   6   2  304.05    8.39
  -3   6  -2  292.42    8.45
  -3   6  -2  314.69    9.21
  -4  -6  -2   53.18    3.39
  -4  -6  -2   -7.49   75.13
  -4  -6  -2   45.18    2.83
   4  -6   2   50.54    2.65
   4  -6   2   57.10    2.82
   4  -6   2   47.01    3.22
   4   6   2   54.45    3.49
  -4   6  -2   51.11    3.22
  -4   6  -2   80.97  190.03
  -4   6  -2   45.75    2.81
   4   6   2   48.21    2.67
  -4   6  -2   48.94    3.46
  -4   6  -2   60.90   11.03
  -5  -6  -2  152.29    7.04
  -5  -6  -2  165.70    7.11
  -5  -6  -2  148.43    6.90
   5  -6   2  153.73    5.41
   5  -6   2  159.74    5.54
  -5  -6  -2  154.10    6.83
  -5  -6  -2  159.04    7.09
   5  -6   2  156.62    6.62
  -5   6  -2  155.80    7.08
  -5   6  -2  147.06    6.79
  -5   6  -2  150.77    6.77
   5   6   2  153.66    5.55
  -5   6  -2  139.60    6.26
  -5   6  -2  145.88    6.93
  -5   6  -2  149.35    6.82
  -5   6  -2  162.86    6.84
  -6  -6  -2   49.23    3.93
  -6  -6  -2   45.88    3.67
  -6  -6  -2   49.60    3.85
   6  -6   2   45.44    2.76
  -6  -6  -2   53.58    4.01
   6  -6   2   48.32    3.60
  -6  -6  -2   47.93    3.57
  -6  -6  -2   47.66    3.91
   6  -6   2   50.56    2.88
  -6   6  -2   49.74    3.93
   6   6   2   47.91    2.90
  -6   6  -2   40.78    3.40
  -6   6  -2   49.27    4.26
   6   6   2   49.55    4.04
  -6   6  -2   52.58    4.02
  -6   6  -2   44.16    3.71
  -6   6  -2   44.06    3.59
  -6   6  -2   48.16    3.84
  -7  -6  -2  203.72    7.90
  -7  -6  -2  183.84    7.95
  -7  -6  -2  191.32    7.95
  -7  -6  -2  200.58    8.25
   7  -6   2  191.37    7.89
  -7  -6  -2  186.58    8.12
   7  -6   2  191.42    6.40
   7   6   2  195.73    6.58
  -7   6  -2  200.93    8.11
  -7   6  -2  203.95    7.84
  -7   6  -2  197.30    7.90
  -7   6  -2  190.91    8.03
  -7   6  -2  208.98    8.33
  -8  -6  -2   59.54    3.68
  -8  -6  -2   59.46    3.82
  -8  -6  -2   48.91    3.40
  -8  -6  -2   61.57    3.91
  -8  -6  -2   54.19    3.69
  -8   6  -2   55.27    3.63
  -8   6  -2   55.80    3.65
  -8   6  -2   53.19    3.57
  -8   6  -2   51.23    3.29
  -8   6  -2   59.20    3.73
  -9  -6  -2   53.02    2.71
  -9  -6  -2   49.79    2.54
  -9   6  -2   57.06    3.35
  -9   6  -2   52.63    2.87
  -9  -7   2   20.76    1.68
  -9  -7   2   24.18    2.09
  -9  -7   2   24.63    2.14
  -9  -7   2   24.49    2.07
  -9  -7   2   25.46    2.06
  -9  -7   2   29.04    2.20
  -9   7   2   22.09    2.05
  -9   7   2   28.48    2.11
  -9   7   2   26.10    2.36
  -9   7   2   21.61    1.94
  -8  -7   2   26.26    2.63
  -8  -7   2   24.19    2.58
  -8  -7   2   26.26    2.56
  -8  -7   2   26.85    2.71
  -8  -7   2   20.28    2.33
  -8  -7   2   23.88    2.45
  -8   7   2   23.05    2.44
  -8   7   2   22.27    2.49
  -8   7   2   26.69    2.58
  -8   7   2   16.93    2.19
  -8   7   2   23.61    2.55
  -8   7   2   24.33    2.58
  -7  -7   2   12.67    2.36
   7  -7  -2   13.31    1.83
  -7  -7   2   12.65    2.36
  -7  -7   2   13.50    2.51
  -7  -7   2   12.33    2.19
  -7  -7   2   13.24    2.33
  -7  -7   2   11.60    2.21
  -7   7   2   15.58    2.19
   7   7  -2   12.23    1.75
  -7   7   2   12.76    2.25
  -7   7   2   11.74    2.24
  -7   7   2   14.16    2.56
  -7   7   2    9.78    1.95
  -7   7   2   16.42    2.36
  -7   7   2   11.64    2.24
   6  -7  -2    0.26    1.02
  -6  -7   2    1.70    1.13
  -6  -7   2   -0.35    1.12
  -6  -7   2    0.78    1.06
  -6  -7   2   -0.33    0.96
  -6  -7   2    0.18    0.96
  -6  -7   2   86.38  126.33
   6  -7  -2    0.60    1.30
  -6  -7   2   -0.12    0.91
  -6  -7   2 -211.98  201.72
  -6  -7   2    0.90    0.92
   6  -7  -2    0.95    0.85
   6  -7  -2    0.58    0.71
  -6   7   2   -0.21    1.09
   6   7  -2   -0.83    0.60
  -6   7   2   -0.03    0.86
   6   7  -2    0.78    0.84
  -6   7   2    0.61    0.88
  -6   7   2   -0.52    0.99
  -6   7   2    0.98    1.06
  -6   7   2    2.05    1.30
  -6   7   2   -0.40    0.80
   6   7  -2    1.26    0.97
  -5  -7   2  509.05   15.31
   5  -7  -2  523.02   13.91
  -5  -7   2  505.35   14.99
  -5  -7   2  507.41   14.73
  -5  -7   2  316.58  140.25
   5  -7  -2  490.58   13.70
  -5  -7   2  506.71   15.17
   5  -7  -2  496.63   14.20
  -5  -7   2  462.53   14.23
  -5  -7   2  493.35   15.08
   5   7  -2  487.06   14.98
  -5   7   2  523.34   15.43
   5   7  -2  482.56   13.53
  -5   7   2  479.71   14.96
  -5   7   2  494.78   15.61
  -5   7   2  506.09   15.12
   5   7  -2  520.19   13.89
  -5   7   2  505.07   15.47
  -5   7   2  554.89   16.64
  -5   7   2  522.17   14.86
  -5   7   2  484.59   27.90
   4  -7  -2   68.64    3.64
   4  -7  -2   70.85    3.92
   4  -7  -2   78.39    5.44
  -4  -7   2  194.78  122.51
  -4  -7   2   74.79    4.21
   4   7  -2   76.89    3.79
  -4   7   2   73.21    4.29
  -4   7   2   70.56    4.14
   4   7  -2   79.25    3.85
   4   7  -2   75.34    3.76
  -4   7   2   53.06   13.50
  -4   7   2   69.36    4.28
   4   7  -2   74.81    4.26
   3  -7  -2   19.01    1.99
   3  -7  -2   19.99    1.77
   3  -7  -2   17.98    1.85
  -3  -7   2  -45.88  108.27
  -3  -7   2   22.20    2.11
  -3   7   2   24.53    2.30
  -3   7   2   24.79    2.23
   3   7  -2   20.35    1.76
   3   7  -2   19.86    1.76
  -3   7   2   27.83   10.54
   3   7  -2   18.96    1.93
  -2  -7   2   49.55    2.55
  -2  -7   2  -88.79  122.22
   2  -7  -2   51.48    2.80
   2  -7  -2   51.00    2.97
   2  -7  -2   48.60    2.70
   2   7  -2   45.83    2.65
   2   7  -2   46.55    2.62
   2   7  -2   45.94    2.83
  -2   7   2   53.47   18.28
  -2   7   2   48.11    3.00
  -2   7   2   43.58    2.68
   1  -7  -2  210.14    6.86
  -1  -7   2  340.93  118.20
   1  -7  -2  197.68  198.06
   1  -7  -2  211.89    6.51
  -1  -7   2  201.63    6.86
   1   7  -2  208.47    6.70
  -1   7   2  206.55    6.92
  -1   7   2  210.61   21.76
   1   7  -2  202.41    6.44
   1   7  -2  210.50    6.59
  -1   7   2  203.46    6.20
   0  -7  -2  394.97   10.57
   0  -7   2  586.81  207.69
   0  -7   2  369.71   10.10
   0  -7   2  380.59   10.09
   0  -7  -2  281.82  155.32
   0  -7   2  369.50    9.96
   0   7   2  354.01    9.04
   0   7  -2  390.87   10.10
   0   7  -2  387.99   10.39
   0   7   2  360.63   10.48
   0   7   2  394.72   28.67
   0   7  -2  344.75   26.25
   0   7   2  376.01    9.97
   1  -7   2  599.14  244.86
   1  -7   2  234.18    7.23
   1  -7   2  256.60    7.79
  -1  -7  -2  248.18    7.72
   1  -7   2  249.31    7.42
  -1  -7  -2  210.73  113.96
   1   7   2  281.36   30.37
  -1   7  -2  248.83    7.85
  -1   7  -2  251.11   21.29
  -1   7  -2  242.53    7.34
   1   7   2  254.96    7.98
   1   7   2  254.98    7.44
  -2  -7  -2    8.44    1.43
  -2  -7  -2   -4.61   99.89
   2  -7   2   11.17    1.47
   2  -7   2   10.45    1.26
   2  -7   2    9.76    1.17
  -2   7  -2    9.48    1.40
   2   7   2    9.58    1.19
  -2   7  -2    8.60    1.21
   2   7   2    6.41    1.36
  -2   7  -2   16.88    8.38
   3  -7   2  181.67    6.13
   3  -7   2  185.63    6.25
  -3  -7  -2  101.21   96.18
  -3  -7  -2  198.59    6.72
  -3  -7  -2  188.96    7.01
   3  -7   2  174.06    7.56
  -3   7  -2  201.56   18.04
   3   7   2  195.22    6.40
  -3   7  -2  183.59    7.18
  -3   7  -2  189.82    6.39
   3   7   2  186.23    7.12
   4  -7   2    6.10    1.41
   4  -7   2    5.59    1.14
   4  -7   2    4.98    1.01
  -4  -7  -2    3.56    1.11
  -4  -7  -2   75.35  100.38
  -4  -7  -2    3.36    1.14
  -4   7  -2    4.26    8.56
  -4   7  -2    4.57    1.53
  -4   7  -2    5.32    1.48
   4   7   2    2.86    1.16
  -4   7  -2    5.89    1.36
   4   7   2    6.20    1.22
   5  -7   2  144.49    5.53
  -5  -7  -2  137.72    6.67
   5  -7   2  139.33    5.46
  -5  -7  -2  136.72    6.57
  -5  -7  -2  137.09    6.62
  -5  -7  -2  135.99    6.40
   5  -7   2  146.01    6.49
  -5  -7  -2  121.29  101.90
  -5  -7  -2  139.61    6.78
  -5  -7  -2  191.74   80.80
  -5  -7  -2  147.96    6.50
  -5   7  -2  146.76    6.80
   5   7   2  141.45    6.82
  -5   7  -2  146.29    7.06
  -5   7  -2  138.15    6.58
  -5   7  -2  129.70    6.04
  -5   7  -2  135.12    6.59
  -5   7  -2  136.66    6.41
   5   7   2  142.38    5.71
  -5   7  -2  152.55    6.83
  -6  -7  -2   62.27    4.33
   6  -7   2   59.40    3.37
  -6  -7  -2   65.58    4.78
  -6  -7  -2   66.77    4.49
   6  -7   2   53.80    3.95
   6  -7   2   59.97    3.40
  -6  -7  -2   59.84    4.33
  -6  -7  -2   56.64    3.96
   6   7   2   58.47    3.42
  -6   7  -2   61.70    4.36
  -6   7  -2   55.55    4.74
  -6   7  -2   60.64    4.25
  -6   7  -2   62.61    4.47
  -6   7  -2   64.38    4.30
  -6   7  -2   57.97    4.51
  -6   7  -2   69.73    6.29
  -7  -7  -2    4.73    1.47
  -7  -7  -2   -0.07    1.10
  -7  -7  -2    2.30    1.22
  -7  -7  -2    2.98    1.15
  -7  -7  -2    2.51    1.22
  -7  -7  -2    4.11    1.29
   7  -7   2    3.31    1.43
  -7   7  -2    2.96    1.19
  -7   7  -2    2.66    1.17
  -7   7  -2    2.84    1.27
  -7   7  -2    2.53    1.17
  -7   7  -2    1.03    1.11
  -7   7  -2    3.85    1.40
  -8  -7  -2   -0.42    0.62
  -8  -7  -2    0.29    0.72
  -8  -7  -2    0.27    0.69
  -8  -7  -2   -0.14    0.61
  -8   7  -2    0.50    0.70
  -8   7  -2    0.54    0.80
  -8   7  -2   -0.08    0.59
  -9  -7  -2    7.78    1.74
  -9  -7  -2    8.01    1.13
  -9  -7  -2    6.47    1.52
  -9   7  -2    8.97    1.18
  -9  -8   2   90.02    3.96
  -9  -8   2   96.79    3.88
  -9  -8   2   99.78    4.05
  -9  -8   2   91.48    3.47
  -9  -8   2   95.76    3.90
  -9   8   2   97.69    3.91
  -9   8   2   89.60    3.67
  -8  -8   2  129.73    5.82
  -8  -8   2  147.67    6.08
  -8  -8   2  139.41    5.83
  -8  -8   2  145.45    5.83
  -8  -8   2  141.10    6.18
  -8  -8   2  143.54    6.04
  -8   8   2  148.82    6.22
  -8   8   2  144.40    5.25
  -8   8   2  142.11    5.70
  -8   8   2  149.16    6.12
  -8   8   2  151.31    6.15
  -8   8   2  150.63    6.29
  -7  -8   2  194.02    8.30
  -7  -8   2  201.32    8.03
  -7  -8   2  201.56    7.96
  -7  -8   2  209.03    8.24
  -7  -8   2  207.85    8.30
  -7  -8   2  201.30    8.12
  -7   8   2  211.65    8.37
  -7   8   2  200.94    7.85
  -7   8   2  195.79    8.21
  -7   8   2  198.51    8.18
  -7   8   2  200.81    8.22
  -6  -8   2   11.42    2.32
  -6  -8   2   15.76    2.66
  -6  -8   2   14.03    2.49
  -6  -8   2   12.24    2.37
   6  -8  -2    7.16    1.88
   6  -8  -2    8.20    1.66
  -6  -8   2   24.66  155.02
  -6  -8   2    7.81    1.86
  -6   8   2    8.10    1.87
  -6   8   2   10.44    2.24
  -6   8   2   35.51  103.05
   6   8  -2   12.83    2.16
  -6   8   2   10.20    2.01
  -6   8   2    9.60    2.19
  -6   8   2    9.86    2.18
  -6   8   2    8.55    1.97
   6   8  -2    8.66    1.66
  -5  -8   2  448.67   13.75
  -5  -8   2  411.26  164.48
  -5  -8   2  454.88   14.10
  -5  -8   2  452.69   14.29
  -5  -8   2  421.06   13.07
   5  -8  -2  440.54   13.25
  -5  -8   2  447.21   13.89
   5  -8  -2  442.36   12.89
   5  -8  -2  445.53   12.90
  -5  -8   2  448.53   13.93
  -5  -8   2  445.36   13.63
  -5   8   2  433.91   13.58
  -5   8   2  431.63   14.05
  -5   8   2  436.19   14.02
  -5   8   2  439.09   14.14
  -5   8   2  420.67   13.65
  -5   8   2  449.86   14.07
   5   8  -2  460.28   14.33
  -5   8   2  440.45   14.38
   5   8  -2  427.59   12.65
  -5   8   2  450.55   29.87
  -5   8   2  425.69   13.71
  -5   8   2  463.23   13.87
  -4  -8   2 1084.38   26.46
  -4  -8   2  985.97  190.28
  -4  -8   2 1062.13   27.14
  -4  -8   2 1043.46   26.61
   4  -8  -2 1125.49   26.36
   4  -8  -2 1074.05   25.71
   4  -8  -2 1092.22   25.65
  -4  -8   2 1076.00   26.97
  -4  -8   2 1076.15   26.58
  -4   8   2 1068.43   27.17
  -4   8   2 1038.36   26.55
  -4   8   2 1048.52   26.88
  -4   8   2 1081.50   45.86
   4   8  -2 1075.86   26.95
  -4   8   2 1052.24   26.78
  -4   8   2 1075.63   26.65
  -4   8   2 1068.78   26.82
  -4   8   2 1050.53   26.98
   4   8  -2 1085.93   25.54
  -4   8   2 1108.89   26.96
  -4   8   2 1058.44   26.46
   3  -8  -2  752.30   18.64
   3  -8  -2  724.45   17.97
   3  -8  -2  715.57   18.01
  -3  -8   2  288.05  159.40
  -3  -8   2  691.79   18.39
  -3   8   2  671.01   18.45
  -3   8   2  722.14   18.96
  -3   8   2  744.76   38.42
   3   8  -2  721.95   17.91
   3   8  -2  706.02   17.71
  -3   8   2  703.61   18.51
   3   8  -2  723.84   18.76
   2  -8  -2 1008.51   23.70
   2  -8  -2 1002.25   24.22
  -2  -8   2  996.97   24.14
  -2  -8   2 1194.86  216.89
   2  -8  -2 1031.14   23.90
  -2  -8   2 1001.02   23.21
   2   8  -2 1019.67   24.38
   2   8  -2 1010.55   23.53
  -2   8   2 1032.10   24.64
  -2   8   2 1006.39   44.71
   2   8  -2 1009.75   23.74
  -2   8   2  982.35   23.71
   1  -8  -2  131.53    5.11
  -1  -8   2  124.07  178.19
   1  -8  -2  141.48    5.57
   1  -8  -2  310.46  273.34
   1  -8  -2  140.22    5.29
  -1  -8   2  135.88    5.11
  -1   8   2  132.41    5.58
  -1   8   2  137.49    5.63
  -1   8   2  137.43    4.90
   1   8  -2  142.37    5.32
   1   8  -2  134.84    5.35
   1   8  -2  128.37   23.32
  -1   8   2  145.32   22.24
   0  -8   2  414.14  230.21
   0  -8   2  237.14    7.54
   0  -8  -2  186.92  133.84
   0  -8  -2  254.01    8.02
   0  -8   2  242.70    7.64
   0   8   2  234.48    6.49
   0   8  -2  249.97    7.81
   0   8   2  245.99    8.08
   0   8  -2  253.98   25.36
   0   8   2  246.59   27.85
   0   8   2  238.14    8.04
   0   8  -2  237.55    7.59
   0   8   2  219.88    7.29
  -1  -8  -2  289.54    8.88
  -1  -8  -2  264.37    8.76
  -1  -8  -2  210.73  139.96
   1  -8   2  281.34    8.38
   1  -8   2  282.37    8.48
   1  -8   2  278.25    8.74
  -1   8  -2  285.52    8.89
   1   8   2  273.77    8.91
  -1   8  -2  288.56    8.53
  -1   8  -2  250.65   23.29
   1   8   2  277.42    8.97
   1   8   2  272.58    8.32
  -2  -8  -2  619.31   15.94
   2  -8   2  580.48   15.29
   2  -8   2  620.10   15.54
  -2  -8  -2  513.50  135.78
  -2  -8  -2  593.03   16.06
  -2   8  -2  604.47   15.48
   2   8   2  609.21   16.37
   2   8   2  630.36   15.59
  -2   8  -2  613.76   16.30
  -2   8  -2  598.03   33.14
   3  -8   2  185.39    7.19
  -3  -8  -2  188.59    7.26
  -3  -8  -2  135.08  112.68
  -3  -8  -2  164.86    7.46
   3  -8   2  188.94    6.61
  -3   8  -2  184.68    7.45
  -3   8  -2  185.85   20.29
  -3   8  -2  184.08    6.59
   3   8   2  192.21    6.72
   3   8   2  188.55    7.69
  -3   8  -2  169.71    6.63
  -4  -8  -2   78.49    5.50
  -4  -8  -2   51.90  119.25
  -4  -8  -2   95.94    5.23
  -4  -8  -2   90.10    4.96
  -4  -8  -2   87.79    7.06
  -4  -8  -2  100.71    5.48
   4  -8   2   98.27    5.17
   4  -8   2  100.76    4.55
  -4  -8  -2   80.36    7.04
   4  -8   2   98.15    4.53
  -4  -8  -2   96.05    4.67
  -4   8  -2   96.43    5.41
  -4   8  -2   91.60    5.24
  -4   8  -2  101.21    5.27
  -4   8  -2   99.74    5.13
   4   8   2  102.51    5.59
  -4   8  -2   83.27   17.20
  -4   8  -2   99.74    5.66
   4   8   2  100.91    4.60
  -5  -8  -2  190.65    8.04
  -5  -8  -2  181.90    7.66
  -5  -8  -2  173.14    7.36
  -5  -8  -2  181.31    7.24
   5  -8   2  193.33    7.91
  -5  -8  -2  181.33    8.07
   5  -8   2  191.01    6.93
  -5  -8  -2  187.22    7.94
  -5  -8  -2  193.28    8.03
  -5  -8  -2  231.31  120.86
   5  -8   2  187.67    7.26
  -5   8  -2  152.67    9.20
  -5   8  -2  190.38    7.88
  -5   8  -2  199.17    8.13
  -5   8  -2  198.51    9.95
   5   8   2  183.49    8.35
   5   8   2  194.98    7.42
  -5   8  -2  187.89    7.91
  -5   8  -2  200.91    8.23
  -5   8  -2  184.32    7.96
  -5   8  -2  183.81    7.43
  -6  -8  -2  159.36    7.13
   6  -8   2  147.95    5.91
  -6  -8  -2  150.90    7.05
   6  -8   2  140.96    6.67
  -6  -8  -2  150.46    7.01
  -6  -8  -2  153.98    6.51
  -6  -8  -2  147.33    6.74
  -6  -8  -2  136.48    6.85
   6   8   2  154.54    6.16
  -6   8  -2  144.74    6.99
  -6   8  -2  144.28    6.89
  -6   8  -2  158.73    7.13
  -6   8  -2  151.02    6.31
  -6   8  -2  140.40    6.60
  -6   8  -2  151.45    6.95
   7  -8   2  109.30    7.69
  -7  -8  -2  101.86    5.37
  -7  -8  -2   96.26    5.27
  -7  -8  -2  110.46    5.57
  -7  -8  -2  105.84    5.42
  -7  -8  -2   94.15    5.09
  -7   8  -2  108.10    5.55
  -7   8  -2   99.98    5.25
  -7   8  -2   98.73    4.98
  -7   8  -2  100.11    5.33
  -7   8  -2  112.13    5.61
  -8  -8  -2   74.64    3.81
  -8  -8  -2   75.77    4.00
  -8  -8  -2   76.99    4.04
  -8   8  -2   70.52    3.69
  -8   8  -2   71.28    3.53
  -8   8  -2   71.56    3.87
  -8   8  -2   71.60    4.78
  -9  -8  -2   16.89    1.39
  -8  -9   2   11.07    1.57
  -8  -9   2    9.61    1.55
  -8  -9   2   11.56    1.68
  -8   9   2   10.36    2.41
  -8   9   2   11.71    2.62
  -8   9   2   10.63    1.69
  -8   9   2   13.62    2.23
  -7  -9   2   40.00    3.46
  -7  -9   2   40.11    3.38
  -7  -9   2   40.62    3.22
  -7  -9   2   43.28    3.31
  -7  -9   2   46.35    3.47
  -7  -9   2   41.80    3.32
  -7   9   2   42.22    3.23
  -7   9   2   39.48    3.29
  -7   9   2   38.22    3.30
  -7   9   2   45.94    3.18
  -7   9   2   41.91    3.37
  -7   9   2   40.14    3.30
  -7   9   2   41.73    3.30
  -6  -9   2   29.15    2.91
  -6  -9   2   26.24    2.92
   6  -9  -2   34.43    4.05
  -6  -9   2   17.28    2.37
  -6  -9   2   23.08    2.72
  -6  -9   2   20.03    2.44
  -6  -9   2   17.24    2.76
   6  -9  -2   25.43    2.61
  -6  -9   2 -208.58  330.03
  -6   9   2   24.39    2.72
  -6   9   2   22.83    2.58
  -6   9   2   24.91    2.94
  -6   9   2   28.12    3.02
   6   9  -2   21.26    2.56
  -6   9   2   23.61    2.80
  -6   9   2   24.89    2.74
  -6   9   2   26.31    2.87
  -5  -9   2  101.86  181.74
   5  -9  -2   60.13    3.93
   5  -9  -2   69.97    4.29
  -5  -9   2   68.57    4.56
  -5  -9   2   69.53    4.65
   5  -9  -2   75.74    4.27
  -5  -9   2   70.19    4.55
  -5  -9   2   63.30    4.55
  -5  -9   2   78.40    4.68
  -5  -9   2   71.19    4.67
   5  -9  -2   71.13    4.41
  -5   9   2   62.50    4.78
  -5   9   2   72.00    4.64
  -5   9   2   72.75    4.56
   5   9  -2   72.88    4.42
  -5   9   2   65.19    4.49
  -5   9   2   73.22    4.69
   5   9  -2   66.56    4.88
  -5   9   2   69.06    4.72
  -5   9   2   76.55    4.68
  -5   9   2   49.52   17.42
   5   9  -2   67.43    4.18
  -5   9   2   65.91    4.71
  -5   9   2   67.61    4.83
  -4  -9   2   95.61    5.40
  -4  -9   2   96.48    5.25
  -4  -9   2   94.89    5.52
   4  -9  -2  100.86    5.07
   4  -9  -2  102.74    5.21
  -4  -9   2   93.40    5.09
  -4  -9   2   89.11    5.14
  -4  -9   2   25.93  167.04
   4  -9  -2   91.02    4.73
  -4  -9   2   91.11    5.20
  -4   9   2  110.04    5.58
  -4   9   2   77.12   17.92
  -4   9   2   92.75    5.53
  -4   9   2   90.69    5.28
   4   9  -2   91.05    5.02
  -4   9   2   94.73    5.53
  -4   9   2   99.95    5.34
   4   9  -2   92.70    5.44
  -4   9   2  102.52    5.49
  -4   9   2   93.94    5.27
  -4   9   2   99.48    5.29
   4   9  -2   95.78    4.88
  -4   9   2  100.67    5.53
  -3  -9   2   58.30    3.77
  -3  -9   2   65.46    4.63
  -3  -9   2    5.20  170.31
  -3  -9   2   57.94    3.82
   3  -9  -2   56.92    3.72
  -3  -9   2   61.58    4.16
   3  -9  -2   57.62    3.55
   3  -9  -2   59.83    3.97
  -3   9   2   65.56    4.23
   3   9  -2   56.02    3.39
   3   9  -2   66.31    4.15
  -3   9   2   61.21    4.06
  -3   9   2   50.67   17.21
  -3   9   2   57.78    3.90
  -3   9   2   56.18    4.15
  -3   9   2   58.98    4.30
  -3   9   2   56.06    4.05
   3   9  -2   55.80    3.90
  -2  -9   2  174.17  188.10
   2  -9  -2  274.45    8.79
  -2  -9   2  269.51    8.37
   2  -9  -2  266.83    8.79
   2  -9  -2  274.55    9.19
  -2  -9   2  268.32    8.96
   2   9  -2  268.64    8.87
  -2   9   2  264.24    9.23
   2   9  -2  276.91    8.74
  -2   9   2  277.28    8.80
  -2   9   2  245.56   29.41
   2   9  -2  266.54    9.13
  -2   9   2  278.44    9.52
   1  -9  -2 -141.85  295.89
   1  -9  -2   32.94    2.65
  -1  -9   2   33.66    2.45
  -1  -9   2  215.57  235.03
   1   9  -2   32.22    3.03
   1   9  -2   29.35    2.45
  -1   9   2   36.66    2.82
   1   9  -2   -5.41   22.88
   1   9  -2   33.52    2.53
  -1   9   2   35.33    2.38
  -1   9   2   34.15   19.27
  -1   9   2   29.38    2.61
   0  -9   2  -55.52  299.82
   0  -9   2    0.36    0.73
   0  -9   2    1.81    0.79
   0  -9  -2   25.86  169.65
   0  -9   2   -0.05    0.72
   0  -9  -2    2.46    0.88
   0   9  -2   25.70   16.92
   0   9   2    0.23    0.81
   0   9   2    1.91    0.86
   0   9  -2    2.54    0.99
   0   9   2    2.00    0.96
   0   9   2   24.85   18.70
   0   9  -2    2.19    0.88
   0   9  -2    1.94    0.83
   1  -9   2  201.46    7.18
   1  -9   2  211.47    7.50
   1  -9   2  194.41    6.97
  -1  -9  -2  -11.81  133.75
  -1  -9  -2  205.96    7.48
  -1   9  -2  199.83    7.10
  -1   9  -2  208.74    7.47
  -1   9  -2  205.33   25.89
  -1   9  -2  193.84    7.11
   1   9   2  207.81    7.71
   1   9   2  204.03    7.54
  -2  -9  -2  488.40   13.43
  -2  -9  -2  473.06   13.58
   2  -9   2  474.00   13.12
  -2  -9  -2  390.47  160.49
   2  -9   2  470.81   12.94
   2  -9   2  464.78   13.51
  -2   9  -2  470.24   13.07
  -2   9  -2  491.71   32.70
   2   9   2  461.78   12.97
  -2   9  -2  456.56   13.61
   2   9   2  465.80   13.71
   2   9   2  435.52   14.62
   3  -9   2  350.07   10.42
  -3  -9  -2  348.96   11.64
  -3  -9  -2  323.12   11.41
  -3  -9  -2  221.06  143.98
   3  -9   2  339.71   10.47
   3  -9   2  343.81   11.19
  -3  -9  -2  338.26   11.23
  -3  -9  -2  356.30   10.75
  -3  -9  -2  331.42   10.92
  -3  -9  -2  333.52   11.06
  -3   9  -2  325.91   10.92
  -3   9  -2  354.04   11.52
  -3   9  -2  332.16   10.39
   3   9   2  339.04   11.57
  -3   9  -2  332.58   11.07
  -3   9  -2  353.46   14.55
  -3   9  -2  331.66   10.98
  -3   9  -2  330.24   10.43
  -3   9  -2  315.12   26.56
  -3   9  -2  324.10   11.20
  -3   9  -2  346.10   11.07
   3   9   2  356.63   10.59
   4  -9   2  186.06    8.61
   4  -9   2  196.03    7.25
  -4  -9  -2  191.05    7.84
  -4  -9  -2  191.82    7.95
  -4  -9  -2  192.89    7.71
  -4  -9  -2  187.86    8.17
   4  -9   2  191.99    7.24
  -4  -9  -2  189.00    7.85
  -4  -9  -2  215.07  155.39
  -4  -9  -2  201.18    7.76
  -4  -9  -2  194.75    7.83
  -4   9  -2  208.51    7.90
   4   9   2  191.74    8.37
  -4   9  -2  176.21   23.29
   4   9   2  193.26    7.31
  -4   9  -2  196.58    8.15
  -4   9  -2  196.50    7.82
  -4   9  -2  183.22    8.18
  -4   9  -2  196.02    7.91
  -4   9  -2  184.33    7.80
  -4   9  -2  194.76    8.22
  -5  -9  -2    7.70    1.85
  -5  -9  -2    9.05    2.03
  -5  -9  -2    8.64    2.01
   5  -9   2   10.26    1.89
  -5  -9  -2   11.42    2.37
  -5  -9  -2  283.56  154.25
  -5  -9  -2    9.73    2.05
   5  -9   2    8.89    1.88
   5  -9   2    9.27    1.70
  -5   9  -2    9.57    1.93
  -5   9  -2    6.91    1.67
  -5   9  -2   20.99   12.40
  -5   9  -2    6.37    1.93
  -5   9  -2    6.63    1.88
  -5   9  -2    8.97    1.91
  -5   9  -2    5.29    9.88
   5   9   2    7.46    1.58
  -5   9  -2    6.32    1.66
  -5   9  -2    8.44    1.93
   5   9   2    9.49    2.32
  -6  -9  -2   32.57    3.20
   6  -9   2   30.05    3.01
  -6  -9  -2   27.14    2.79
  -6  -9  -2   31.67    3.03
  -6  -9  -2   32.43    3.13
  -6  -9  -2   35.29    3.20
  -6   9  -2   32.78    3.11
  -6   9  -2   29.07    3.06
  -6   9  -2   29.30    2.74
  -6   9  -2   32.34    3.23
  -6   9  -2   29.13    2.90
  -6   9  -2   32.65    3.02
  -7  -9  -2  105.76    5.07
  -7  -9  -2  107.42    5.27
  -7  -9  -2  106.70    5.23
  -7  -9  -2  105.32    5.23
  -7  -9  -2  100.37    5.14
  -7   9  -2  100.37    5.21
  -7   9  -2  101.49    5.10
  -7   9  -2  106.56    5.25
  -7   9  -2  108.25    5.20
  -7   9  -2  102.96    4.95
  -8  -9  -2  292.94    9.31
  -8  -9  -2  288.44    8.56
  -8  -9  -2  286.79    8.66
  -8  -9  -2  275.52    8.27
  -8   9  -2  278.57    8.53
  -8   9  -2  298.88    8.77
   8   9   2  285.08    8.50
  -8 -10   2   24.39    2.20
  -8 -10   2   24.87    2.07
   8 -10  -2   23.61    1.82
  -8 -10   2   31.90    2.27
  -8 -10   2   28.55    2.10
  -8 -10   2   26.34    2.05
  -8  10   2   27.23    2.09
  -8  10   2   26.72    2.13
   8  10  -2   25.12    1.97
  -8  10   2   29.21    2.14
  -8  10   2   26.64    1.94
  -7 -10   2   -0.30    0.62
  -7 -10   2   -0.72    0.62
  -7 -10   2   -0.60    0.59
  -7 -10   2    0.20    0.77
  -7 -10   2   -0.03    0.70
  -7 -10   2   -0.35    0.60
  -7  10   2    0.42    0.62
  -7  10   2   -0.50    0.63
  -7  10   2   -0.06    0.61
  -7  10   2    0.43    0.89
  -7  10   2    0.03    0.68
  -7  10   2   -0.13    0.61
  -6 -10   2    8.29    1.79
  -6 -10   2    9.92    1.95
  -6 -10   2   13.77    2.31
  -6 -10   2   11.97    2.31
  -6 -10   2    9.06    1.86
  -6 -10   2    9.31    1.88
   6 -10  -2    7.49    1.79
  -6  10   2    8.41    1.69
  -6  10   2    9.00    1.95
  -6  10   2    8.31    1.85
  -6  10   2    8.80    1.88
  -6  10   2    5.74    1.58
  -6  10   2    9.02    1.81
  -5 -10   2   -0.25    0.90
  -5 -10   2   -9.94  225.76
  -5 -10   2    0.98    0.87
   5 -10  -2    0.07    1.00
  -5 -10   2    0.69    0.91
  -5 -10   2    1.11    0.96
  -5 -10   2    0.53    1.01
  -5 -10   2    2.02    1.15
   5 -10  -2   -0.62    0.86
   5 -10  -2    1.83    1.14
  -5  10   2   -0.19    0.80
   5  10  -2   -0.16    1.03
  -5  10   2    1.41    1.18
  -5  10   2    0.69    1.14
  -5  10   2   -0.38    0.95
  -5  10   2    0.42    0.95
  -5  10   2    0.38    0.85
  -5  10   2   -0.82    0.80
  -5  10   2    4.01   17.65
  -4 -10   2  342.62   11.84
  -4 -10   2  334.46   11.16
   4 -10  -2  329.22   10.78
  -4 -10   2  345.83   11.41
   4 -10  -2  333.76   11.14
  -4 -10   2  316.48   11.24
  -4 -10   2  -10.40  196.41
  -4 -10   2  342.02   11.37
   4 -10  -2  362.33   12.16
   4 -10  -2  364.03   11.60
  -4 -10   2  350.16   11.98
   4  10  -2  348.09   13.84
  -4  10   2  345.41   11.50
  -4  10   2  361.95   11.66
  -4  10   2  332.52   11.45
  -4  10   2  359.86   12.18
   4  10  -2  326.12   10.89
  -4  10   2  346.71   11.54
  -4  10   2  343.15   11.99
  -4  10   2  341.42   11.22
  -4  10   2  328.79   11.68
  -4  10   2  329.72   11.96
   4  10  -2  334.95   12.15
  -4  10   2  300.93   35.86
  -3 -10   2  139.34    6.27
  -3 -10   2  139.57    6.30
   3 -10  -2  130.10    5.96
  -3 -10   2  131.02    6.12
  -3 -10   2  177.72  213.57
   3 -10  -2  134.66    6.20
   3 -10  -2  134.72    6.25
  -3 -10   2  129.44    6.49
  -3 -10   2  140.46    6.30
   3 -10  -2  137.07    6.12
  -3 -10   2  133.81    6.73
  -3 -10   2  139.38    6.63
  -3  10   2  148.39    6.62
  -3  10   2  132.63    6.66
  -3  10   2  141.27    6.44
   3  10  -2  135.62    6.54
  -3  10   2  130.71    6.25
  -3  10   2  135.29    6.31
  -3  10   2  137.00    6.63
   3  10  -2  127.13    6.18
   3  10  -2  121.06    5.94
  -3  10   2  140.71   29.13
  -3  10   2  131.87    6.53
  -3  10   2  122.54    6.74
  -3  10   2  142.73    6.41
  -2 -10   2    1.57    0.87
  -2 -10   2   -1.93    0.82
   2 -10  -2    0.66    0.64
  -2 -10   2    2.22    1.16
   2 -10  -2   -0.01    0.88
   2 -10  -2    1.12    1.04
  -2 -10   2    0.29    0.74
  -2 -10   2   -0.33    1.14
   2 -10  -2   -0.57    0.89
  -2 -10   2   33.77  244.08
  -2 -10   2    1.82    1.10
   2  10  -2    1.77    1.01
   2  10  -2   -0.77    0.89
   2  10  -2   -0.50    0.91
  -2  10   2    0.68    0.78
   2  10  -2    1.09    0.91
  -2  10   2    0.50    1.04
  -2  10   2   17.69   19.76
  -2  10   2    1.16    1.03
  -2  10   2    0.85    1.09
  -2  10   2    1.34    1.00
  -1 -10   2  221.83  313.26
   1 -10  -2   20.26    2.20
   1 -10  -2   17.69    2.23
  -1 -10   2   17.07    1.96
   1  10  -2   19.60    2.33
   1  10  -2   22.90    2.34
   1  10  -2    2.73   30.51
   1  10  -2   16.16    2.09
   1  10  -2   20.58    2.17
  -1  10   2   19.98    2.64
  -1  10   2   31.64   22.29
  -1  10   2   15.89    2.06
  -1  10   2   19.04    2.27
   0 -10   2    8.90    1.71
   0 -10  -2   88.19  320.32
   0 -10  -2   10.83    1.99
   0  10  -2   11.63    1.97
   0  10  -2   25.90   23.55
   0  10   2   14.32   28.67
   0  10   2   10.23    2.02
   0  10  -2   11.20    1.66
   0  10  -2    4.28    1.44
   0  10   2    6.98    1.61
  -1 -10  -2  171.34  235.88
  -1 -10  -2  410.61   13.12
  -1 -10  -2  441.87   12.74
  -1 -10  -2  411.13   12.51
   1 -10   2  420.75   12.47
  -1  10  -2  418.16   12.30
  -1  10  -2  399.49   12.48
   1  10   2  404.78   12.55
  -1  10  -2  405.02   12.88
   1  10   2  435.10   13.16
  -1  10  -2  434.82   36.63
  -1  10  -2  407.18   12.07
  -2 -10  -2   90.25    4.70
  -2 -10  -2  -21.35  180.31
   2 -10   2   85.28    4.60
  -2 -10  -2   83.19    5.03
   2 -10   2   86.80    4.79
  -2 -10  -2   82.26    4.76
  -2 -10  -2   75.00    4.60
   2 -10   2   84.80    4.51
  -2  10  -2   80.83    4.37
  -2  10  -2   53.77   18.72
  -2  10  -2   86.46    4.80
   2  10   2   82.16    4.66
  -2  10  -2   81.51    4.80
   2  10   2   79.40    4.39
   2  10   2   81.03    4.72
  -2  10  -2   86.04    4.58
   2  10   2   83.99    4.87
  -3 -10  -2   47.88    3.92
  -3 -10  -2   46.01    3.56
  -3 -10  -2   42.13    3.26
   3 -10   2   43.95    3.49
   3 -10   2   45.37    4.84
  -3 -10  -2   44.22    3.50
  -3 -10  -2   43.79    3.47
   3 -10   2   44.44    3.40
  -3 -10  -2   49.86    3.64
  -3 -10  -2   49.92    3.77
  -3 -10  -2  -84.11  191.16
  -3  10  -2   43.98    3.42
  -3  10  -2   49.28    3.90
   3  10   2   52.59    4.07
  -3  10  -2   45.04    3.40
   3  10   2   48.43    3.66
   3  10   2   47.91    3.70
  -3  10  -2   47.14    3.76
  -3  10  -2   48.46    3.77
  -3  10  -2   48.95    3.66
  -3  10  -2   44.81    3.53
  -4 -10  -2  370.33   11.76
  -4 -10  -2  335.77   11.56
   4 -10   2  338.62   11.04
  -4 -10  -2  -15.41  186.11
  -4 -10  -2  366.80   12.19
  -4 -10  -2  326.26   11.24
   4 -10   2  331.73   10.85
  -4 -10  -2  336.30   11.09
  -4 -10  -2  349.96   11.56
   4 -10   2  354.00   11.87
  -4  10  -2  345.95   11.25
  -4  10  -2  345.74   11.49
   4  10   2  348.35   11.09
   4  10   2  344.42   12.32
  -4  10  -2  337.82   12.20
  -4  10  -2  344.97   11.78
   4  10   2  341.04   11.19
  -4  10  -2  333.94   11.46
  -4  10  -2  330.79   11.26
  -4  10  -2  335.96   11.79
  -4  10  -2  353.18   29.40
   5 -10   2   10.86    2.59
  -5 -10  -2    8.74    2.10
  -5 -10  -2   13.05    2.29
  -5 -10  -2    9.52    1.84
  -5 -10  -2   10.46    2.01
  -5 -10  -2    9.03    2.00
  -5 -10  -2  -28.46  177.97
   5 -10   2   10.71    2.15
  -5 -10  -2   13.77    2.53
  -5  10  -2   13.44    2.38
  -5  10  -2    9.04    1.87
  -5  10  -2    9.29    1.87
  -5  10  -2   10.33   11.42
  -5  10  -2   11.26    2.27
  -5  10  -2    9.97    2.01
  -5  10  -2   12.17    2.20
  -5  10  -2   10.56   19.88
   5  10   2    8.86    2.00
  -6 -10  -2  172.09    7.64
  -6 -10  -2  156.14    7.43
   6 -10   2  159.08    6.97
  -6 -10  -2  164.15    7.03
  -6 -10  -2  168.64    6.98
  -6 -10  -2  169.41    7.25
  -6  10  -2  174.10    7.36
  -6  10  -2  171.45    6.96
   6  10   2  171.21    6.51
  -6  10  -2  161.07    6.34
  -6  10  -2  170.52    7.67
  -6  10  -2  171.05    7.20
  -6  10  -2  166.24    7.18
  -7 -10  -2  220.34    7.77
  -7 -10  -2  212.63    7.71
  -7 -10  -2  223.97    7.80
  -7 -10  -2  233.84    7.89
  -7  10  -2  237.59    8.01
  -7  10  -2  227.66    7.57
  -7  10  -2  210.02    7.58
  -7  10  -2  213.88    7.65
  -8 -10  -2   15.21    1.47
  -8 -10  -2   17.01    1.48
  -8 -10  -2   16.40    1.51
  -8  10  -2   18.66    1.56
  -8  10  -2   17.04    1.39
  -8  10  -2   16.39    1.55
  -8 -11   2   47.67    2.29
   8 -11  -2   39.43    2.14
  -8 -11   2   43.80    2.20
  -8 -11   2   47.74    2.35
   8  11  -2   41.84    2.97
  -8  11   2   43.35    2.36
  -8  11   2   45.20    2.42
  -8  11   2   44.09    2.28
   8  11  -2   47.38    2.90
  -7 -11   2   28.30    2.32
  -7 -11   2   29.04    2.31
  -7 -11   2   28.06    2.37
  -7  11   2   26.43    2.17
  -7  11   2   27.59    2.26
  -7  11   2   24.14    2.34
  -7  11   2   21.96    2.35
   7  11  -2   22.87    2.15
  -7  11   2   28.10    3.53
  -7  11   2   26.74    2.24
  -6 -11   2   23.57    2.42
  -6 -11   2   23.25    2.57
  -6 -11   2   25.42    2.49
  -6 -11   2   26.23    2.55
  -6 -11   2   25.59    2.66
  -6 -11   2   21.38    2.44
  -6  11   2   21.78    2.51
  -6  11   2   25.10    2.51
  -6  11   2   25.84    2.69
  -6  11   2   23.61    2.47
  -6  11   2   20.49    2.23
  -6  11   2   19.65    2.30
  -6  11   2   21.53    2.34
  -5 -11   2  415.29  273.65
  -5  11   2   -3.55   20.39
  -4 -11   2   28.35    3.03
   4 -11  -2   23.96    2.95
  -4 -11   2   28.37    2.86
  -4 -11   2   18.64    2.44
   4 -11  -2   23.92    2.53
  -4 -11   2   20.73    2.51
  -4 -11   2  167.87  239.72
   4 -11  -2   23.46    2.83
  -4 -11   2   24.00    2.65
  -4 -11   2   28.37    3.01
  -4  11   2   25.38    2.74
  -4  11   2   12.51   22.11
  -4  11   2   21.66    2.63
   4  11  -2   22.01    2.95
  -4  11   2   26.87    3.06
  -4  11   2   18.81    2.54
  -4  11   2   25.49    2.76
  -4  11   2   24.16    2.74
  -4  11   2   23.25    2.82
  -3 -11   2   -1.41    0.79
  -3 -11   2   -0.95    1.26
   3 -11  -2    1.68    0.91
  -3 -11   2   -1.19    1.01
   3 -11  -2   -1.15    0.82
  -3 -11   2    0.25    0.80
  -3 -11   2 -393.42  240.99
  -3 -11   2    0.75    0.81
  -3 -11   2    0.07    0.86
  -3 -11   2    3.23    1.47
  -3  11   2    1.05    1.03
  -3  11   2    1.27    1.15
  -3  11   2   -1.77    1.04
  -3  11   2  -31.48   24.56
   3  11  -2    0.99    1.03
  -3  11   2    0.97    0.92
  -3  11   2    0.08    0.95
   3  11  -2    1.16    0.95
  -3  11   2   -2.27    1.27
  -3  11   2   -0.23    1.05
  -3  11   2    0.52    0.87
   3  11  -2    1.10    1.33
  -2 -11   2  156.59  307.94
  -2 -11   2    0.00    0.90
  -2 -11   2   -0.69    0.88
   2 -11  -2    2.04    0.94
  -2 -11   2    0.27    0.87
  -2 -11   2    2.01    1.27
   2  11  -2    1.46    0.94
  -2  11   2    0.40    1.13
  -2  11   2   -0.73    0.85
  -2  11   2    1.21    1.33
  -2  11   2    1.97    1.20
  -2  11   2    0.49    1.03
  -2  11   2  -11.78   23.47
   2  11  -2    0.73    1.31
   2  11  -2   -0.18    0.73
  -2  11   2    1.18    1.05
   2  11  -2    1.35    1.17
  -2  11   2   -0.26    1.30
  -1 -11   2  231.81  404.15
  -1 -11   2   13.39    2.41
  -1 -11   2   13.84    1.88
  -1 -11   2   15.69    2.29
   1 -11  -2   14.35    1.97
   1 -11  -2   13.07    2.16
  -1 -11   2   12.23    2.13
   1  11  -2   11.10    2.05
   1  11  -2   16.30    2.09
  -1  11   2   16.52    2.77
  -1  11   2   43.66   28.14
   1  11  -2   12.10    3.44
  -1  11   2   13.47    2.28
  -1  11   2   14.25    2.38
  -1  11   2   15.50    2.24
  -1  11   2   14.75    2.52
   1  11  -2   18.63    2.79
   0 -11  -2   50.86    3.54
   0 -11  -2   42.19  360.73
   0 -11  -2   46.44    3.66
   0 -11  -2   55.64    3.76
   0 -11   2   50.15    3.54
   0 -11   2   49.03    3.41
   0  11   2   50.59    3.82
   0  11  -2   49.30    4.13
   0  11   2   41.33    3.56
   0  11  -2   44.38    3.28
   0  11  -2   49.78    3.58
   0  11  -2   43.64    3.58
   0  11   2   50.02    3.61
   0  11   2   47.93    3.77
   0  11  -2   38.05   30.11
   0  11  -2   47.52    3.50
   0  11  -2   49.64    3.57
  -1 -11  -2  354.13  286.67
  -2 -11  -2  151.91  219.25
  -2 -11  -2   63.08    4.45
  -2 -11  -2   62.20    4.21
  -2 -11  -2   64.35    4.16
   2 -11   2   75.47    4.52
  -2 -11  -2   60.40    4.01
   2 -11   2   59.70    4.25
  -2  11  -2   64.86    4.19
  -2  11  -2   64.03   22.03
   2  11   2   64.23    4.22
  -2  11  -2   65.24    4.36
  -2  11  -2   64.25    4.47
   2  11   2   72.09    4.81
  -2  11  -2   62.53    4.20
  -2  11  -2   62.52    3.91
  -2  11  -2   67.85    4.58
  -2  11  -2   59.14    4.24
   2  11   2   63.62    4.23
  -2  11  -2   63.77    4.16
  -2  11  -2   54.62    3.87
  -2  11  -2   62.38    4.06
  -3 -11  -2   58.85    4.28
  -3 -11  -2 -678.97  201.14
  -3 -11  -2   63.59    4.03
  -3 -11  -2   58.77    3.98
   3 -11   2   47.28    3.90
  -3 -11  -2   58.74    3.98
   3 -11   2   57.62    4.05
   3 -11   2   63.43    4.08
  -3 -11  -2   51.13    3.89
  -3 -11  -2   55.73    3.90
  -3  11  -2   44.82   19.62
  -3  11  -2   48.20    3.67
   3  11   2   60.01    4.09
   3  11   2   55.55    3.90
  -3  11  -2   59.55    4.03
  -3  11  -2   57.49    4.25
  -3  11  -2   60.60    4.24
   3  11   2   60.87    4.46
   3  11   2   63.18    4.14
  -3  11  -2   61.95    4.39
  -3  11  -2   53.29    3.78
  -3  11  -2   50.53    3.82
  -4 -11  -2  128.86    6.13
   4 -11   2  106.85    5.49
  -4 -11  -2  -25.50  228.92
  -4 -11  -2  115.18    5.84
  -4 -11  -2  113.55    5.76
  -4 -11  -2  108.45    5.55
  -4 -11  -2  111.62    5.45
   4 -11   2  109.85    5.83
  -4 -11  -2  116.55    6.11
   4  11   2   97.60    5.27
  -4  11  -2  120.85    6.07
  -4  11  -2   89.41   20.13
  -4  11  -2  115.44    5.74
  -4  11  -2  114.24    5.63
  -4  11  -2  104.67    5.89
   4  11   2  117.57    5.98
  -4  11  -2  108.72    5.47
  -4  11  -2  110.33    5.66
   4  11   2  113.60    5.67
  -5 -11  -2   54.22    3.83
  -5 -11  -2   56.91    3.59
  -5 -11  -2   66.04    4.15
   5 -11   2   58.37    4.15
  -5 -11  -2   61.66    4.23
  -5 -11  -2   55.15    3.91
  -5 -11  -2   65.00    4.17
   5  11   2   65.95    4.31
  -5  11  -2   60.95    4.20
  -5  11  -2   57.73    3.85
  -5  11  -2   58.81    4.08
  -5  11  -2   61.18    4.21
  -5  11  -2   66.03    4.17
  -5  11  -2   63.64    4.03
   5  11   2   55.09    3.81
  -6 -11  -2    4.34    1.31
  -6 -11  -2    5.03    1.39
  -6 -11  -2    5.10    1.29
  -6 -11  -2    3.06    1.09
  -6 -11  -2    4.95    1.37
  -6  11  -2    5.51    1.31
  -6  11  -2    2.30    0.99
  -6  11  -2    3.79    1.05
  -6  11  -2    4.51    1.26
   6  11   2    4.57    1.34
   6  11   2    3.36    1.15
  -6  11  -2    3.42    1.16
  -6  11  -2    5.75    1.38
  -7 -11  -2   33.08    2.34
  -7 -11  -2   24.13    2.12
  -7 -11  -2   23.43    2.03
  -7  11  -2   31.58    3.16
  -7  11  -2   25.94    2.13
   7  11   2   26.55    2.19
  -7  11  -2   26.71    2.21
  -7  11  -2   28.70    2.17
  -7 -12   2   59.13    3.04
  -7 -12   2   60.46    2.93
  -7 -12   2   62.65    3.20
   7  12  -2   59.22    2.95
  -7  12   2   61.17    2.95
  -7  12   2   61.96    3.23
   7  12  -2   66.46    3.28
  -7  12   2   62.21    3.14
  -6 -12   2   36.33    2.74
  -6 -12   2   37.89    2.76
  -6 -12   2   34.39    2.69
  -6 -12   2   35.23    2.82
  -6  12   2   36.59    2.71
  -6  12   2   36.26    2.83
  -6  12   2   34.23    2.81
  -6  12   2   33.58    2.62
   6  12  -2   37.34    2.86
   6  12  -2   33.16    2.70
  -6  12   2   34.86    2.75
  -6  12   2   38.00    2.73
  -5 -12   2   37.12    3.04
  -5 -12   2   34.84    2.87
  -5 -12   2   40.58    3.17
  -5 -12   2   36.27    2.85
  -5 -12   2   32.04    3.01
   5 -12  -2   36.59    2.69
   5  12  -2   35.81    3.11
  -5  12   2   30.87    2.96
  -5  12   2   35.09    2.84
  -5  12   2   35.36    3.67
  -5  12   2   41.00    3.17
   5  12  -2   40.62    3.26
  -5  12   2   33.71    2.92
  -5  12   2   37.86    3.01
  -4 -12   2 -405.83  293.72
  -4  12   2  -38.04   24.73
   3 -12  -2  225.96    8.37
  -3 -12   2  222.72    8.88
   3 -12  -2  234.09    9.16
  -3 -12   2   42.63  280.43
  -3 -12   2  236.13    8.57
  -3 -12   2  216.21    7.85
  -3  12   2  228.15    8.39
  -3  12   2  272.94   43.14
  -3  12   2  228.46    8.72
  -3  12   2  242.17    8.85
  -3  12   2  217.88    8.95
  -3  12   2  226.38    9.09
  -3  12   2  213.74    8.23
   3  12  -2  216.09    8.04
   3  12  -2  219.60    8.86
   3  12  -2  241.51    8.80
  -2 -12   2  249.36  377.08
   2 -12  -2   39.12    4.95
  -2 -12   2   34.05    4.41
   2 -12  -2   45.21    3.59
  -2  12   2   13.16   30.63
   2  12  -2   37.13    3.62
  -2  12   2   38.90    3.28
   2  12  -2   43.71    5.25
  -2  12   2   44.27    3.54
   2  12  -2   45.17    3.69
  -2  12   2   37.26    6.13
  -2  12   2   44.63    5.58
  -2  12   2   30.65    3.44
  -2  12   2   47.92    4.14
   2  12  -2   35.06    3.06
  -1 -12   2 -341.79  517.44
  -1 -12   2  107.89    5.36
  -1 -12   2  108.74    5.26
   1 -12  -2  107.89    5.52
   1 -12  -2  113.04    5.85
  -1 -12   2  115.71    5.47
   1 -12  -2  110.49    5.58
  -1  12   2  114.98    6.15
   1  12  -2  111.83    5.95
  -1  12   2  164.57   40.78
  -1  12   2  114.74    5.67
  -1  12   2  112.58    5.87
  -1  12   2  122.41    6.00
  -1  12   2  102.52    6.06
   1  12  -2  102.41    5.67
   1  12  -2  106.30    5.47
   1  12  -2  111.78    5.52
   0 -12  -2 -999.90  490.97
   0 -12   2    1.00    0.91
   0 -12  -2    1.82    1.13
   0 -12  -2    0.56    0.92
   0 -12   2    1.05    0.91
   0 -12  -2    1.80    0.95
   0  12  -2    4.57    1.44
   0  12  -2    0.32    0.87
   0  12   2    1.69    1.20
   0  12   2    1.57    1.02
   0  12  -2    0.09    1.11
   0  12  -2    1.92    1.09
   0  12  -2   98.62   38.05
   0  12  -2    3.07    1.54
   0  12   2    2.56    1.30
   1 -12   2   64.40    4.15
  -1 -12  -2   63.10    4.15
  -1 -12  -2   66.31    4.24
   1 -12   2   67.04    4.30
  -1 -12  -2   73.33    4.46
  -1  12  -2   61.39    4.19
  -1  12  -2   65.94    4.52
   1  12   2   64.61    4.53
   1  12   2   63.66    4.60
  -1  12  -2   62.47    4.43
  -1  12  -2   62.18    4.34
  -1  12  -2   51.70    3.69
   1  12   2   61.87    4.21
   1  12   2   63.66    4.28
  -1  12  -2   63.86    4.15
  -1  12  -2   62.70    3.97
  -2 -12  -2    8.14    1.98
  -2 -12  -2    6.83    2.09
  -2 -12  -2  334.67  264.64
  -2 -12  -2    7.28    1.67
  -2 -12  -2    7.01    1.60
   2 -12   2    5.38    1.63
  -2  12  -2   10.02    2.35
   2  12   2    9.03    1.88
  -2  12  -2    8.10    1.87
  -2  12  -2    6.30   23.90
  -2  12  -2   10.03    2.09
   2  12   2    6.75    1.79
  -2  12  -2    6.74    1.70
  -2  12  -2    5.53    1.93
  -2  12  -2    8.08    1.78
  -2  12  -2    7.56    1.74
  -3 -12  -2 -137.75  257.07
  -3 -12  -2  108.93    5.29
  -3 -12  -2  111.75    5.52
  -3 -12  -2  105.03    5.89
  -3 -12  -2  109.56    5.45
   3 -12   2  104.74    5.75
  -3 -12  -2  116.91    5.59
  -3 -12  -2  117.61    5.80
   3  12   2  109.82    5.58
  -3  12  -2  115.30    5.66
  -3  12  -2  113.12    5.33
  -3  12  -2  115.20    6.07
   3  12   2  109.47    5.74
  -3  12  -2  103.41    5.32
  -3  12  -2   83.73   24.26
  -3  12  -2  114.57    5.83
  -3  12  -2  112.31    5.68
   4 -12   2    8.56    1.97
  -4 -12  -2    7.45    1.91
  -4 -12  -2    8.44    1.88
  -4 -12  -2    5.86    1.61
  -4 -12  -2    5.60    1.52
  -4 -12  -2    6.68    1.57
  -4 -12  -2  -61.21  344.78
  -4  12  -2    6.72    1.61
  -4  12  -2    7.89    1.66
   4  12   2    5.57    1.49
  -4  12  -2   11.57    2.09
  -4  12  -2   37.49   34.84
  -4  12  -2    9.16    1.75
   4  12   2    6.86    1.65
  -4  12  -2    9.00    1.80
  -4  12  -2    9.98    2.10
  -5 -12  -2   23.72    2.49
  -5 -12  -2   22.26    2.39
   5 -12   2   27.48    2.42
   5 -12   2   23.30    3.16
  -5 -12  -2   19.30    2.30
  -5 -12  -2   25.78    2.35
  -5 -12  -2   22.73    2.34
   5  12   2   21.79    2.40
  -5  12  -2   25.44    2.49
  -5  12  -2   26.23    2.67
  -5  12  -2   26.09    2.43
  -5  12  -2   26.95    2.51
  -5  12  -2   25.46    2.35
   5  12   2   25.34    3.15
  -5  12  -2   24.23    2.51
  -6 -12  -2   62.57    3.57
  -6 -12  -2   67.06    3.59
  -6 -12  -2   57.87    3.98
  -6 -12  -2   64.83    3.80
   6 -12   2   68.04    3.24
  -6  12  -2   63.59    4.94
  -6  12  -2   57.94    3.36
  -6  12  -2   62.01    3.67
  -6  12  -2   62.07    3.58
   6  12   2   66.98    3.71
  -7 -12  -2   38.07    2.30
  -7 -12  -2   43.24    2.34
   7  12   2   38.32    2.73
  -7  12  -2   39.01    2.28
  -7  12  -2   35.91    2.80
  -7  12  -2   35.35    2.18
  -7  12  -2   38.54    2.13
  -7  12  -2   37.30    2.15
  -6 -13   2    3.98    1.03
   6 -13  -2    6.26    1.19
  -6 -13   2    7.86    1.42
  -6 -13   2    5.21    1.14
  -6 -13   2    6.11    1.33
  -6  13   2    3.99    1.06
   6  13  -2    3.66    0.94
  -6  13   2    4.54    1.09
  -6  13   2    5.06    1.08
   6  13  -2    6.01    1.22
  -6  13   2    4.39    1.11
   5 -13  -2   -0.40    0.69
  -5 -13   2    1.53    0.88
  -5 -13   2    0.62    0.90
  -5 -13   2    2.35    1.00
  -5 -13   2    0.06    0.59
   5  13  -2    0.50    0.78
  -5  13   2    0.97    0.78
  -5  13   2    1.32    0.78
  -5  13   2   -0.17    0.76
   5  13  -2    1.16    0.86
  -5  13   2    2.16    0.93
  -5  13   2    1.04    1.28
  -5  13   2    1.52    0.85
  -5  13   2   -0.06    0.83
  -4 -13   2   25.65    3.78
   4 -13  -2   31.23    2.56
  -4 -13   2   40.25    3.24
   4 -13  -2   31.19    3.02
  -4 -13   2   31.77    2.80
  -4 -13   2   27.33    2.57
  -4  13   2   33.32    2.82
  -4  13   2   26.23    2.79
  -4  13   2   33.70    2.83
  -4  13   2   32.64    2.79
  -4  13   2   30.02    2.97
  -4  13   2   31.36    2.87
  -4  13   2   29.26    2.66
   4  13  -2   34.56    3.01
  -3 -13   2   73.13    4.21
  -3 -13   2   80.84    4.75
   3 -13  -2   75.59    4.73
  -3 -13   2   73.40    5.83
   3 -13  -2   78.91    4.33
   3  13  -2   78.54    4.52
  -3  13   2   68.37    4.27
  -3  13   2   72.81    4.64
   3  13  -2   82.91    4.83
  -3  13   2   76.78    4.60
  -3  13   2   73.92    4.64
  -2 -13   2  472.96   13.63
   2 -13  -2  549.60   17.93
  -2 -13   2  466.54   13.61
   2 -13  -2  490.41   14.31
  -2 -13   2  498.21   14.63
   2 -13  -2  469.89   14.01
  -2 -13   2   46.74  465.27
  -2  13   2  483.34   14.37
  -2  13   2  498.00   14.96
  -2  13   2  385.68   65.49
   2  13  -2  467.64   14.49
  -2  13   2  474.55   14.20
  -2  13   2  479.55   14.77
   2  13  -2  473.24   13.57
   2  13  -2  498.50   14.91
   2  13  -2  488.21   14.20
   1 -13  -2  217.95    8.27
   1 -13  -2  216.26    8.08
   1 -13  -2  210.75    8.52
  -1 -13   2  206.18    7.81
  -1 -13   2  196.18    7.52
  -1 -13   2  207.18    7.97
   1  13  -2  203.27    7.79
   1  13  -2  211.05    7.84
  -1  13   2  217.57    8.51
   1  13  -2  202.26    8.10
   1  13  -2  226.28    8.76
  -1  13   2  222.84    8.52
  -1  13   2  198.59    8.50
   0 -13  -2   18.26    2.39
   0 -13  -2   18.24    2.39
   0 -13  -2   20.51    2.33
   0 -13   2   22.34    2.51
   0 -13   2   28.22    2.72
   0  13  -2   16.25    2.42
   0  13   2   18.96    2.59
   0  13   2   21.23    2.50
   0  13   2   17.79    2.40
   0  13  -2   19.34    2.57
   0  13  -2   17.36    2.30
   0  13  -2   13.43    2.24
  -1 -13  -2   88.81    4.80
  -1 -13  -2   97.56    5.28
   1 -13   2   98.84    5.12
  -1 -13  -2   97.84    5.13
  -1 -13  -2 -131.86  479.31
   1 -13   2   99.46    5.37
  -1  13  -2   86.59    4.91
  -1  13  -2   97.96    4.83
   1  13   2   91.67    5.39
  -1  13  -2   70.83   38.37
  -1  13  -2   99.08    5.15
  -1  13  -2   90.63    4.77
  -1  13  -2   92.46    5.32
   1  13   2   88.58    5.06
   1  13   2   89.57    5.12
  -2 -13  -2  236.87    8.82
   2 -13   2  258.91    9.09
  -2 -13  -2  231.20    8.55
  -2 -13  -2 -207.30  330.51
  -2 -13  -2  244.40    8.89
  -2 -13  -2  241.32    8.28
   2 -13   2  243.60    9.29
   2  13   2  252.94    9.28
  -2  13  -2  245.98   44.12
  -2  13  -2  251.21    9.41
  -2  13  -2  238.49    8.52
   2  13   2  253.91    9.60
   2  13   2  249.23    8.98
  -2  13  -2  237.88    8.87
  -3 -13  -2    1.82    1.55
  -3 -13  -2    1.34    0.94
   3 -13   2    0.38    0.99
  -3 -13  -2    3.91    2.66
   3 -13   2    1.87    0.89
  -3 -13  -2    0.33    1.20
  -3  13  -2    0.12    0.96
  -3  13  -2    0.89    0.91
  -3  13  -2    1.64    0.91
  -3  13  -2    3.29    1.16
   3  13   2    0.78    0.83
  -3  13  -2    0.66    0.99
   3  13   2    0.86    1.00
  -4 -13  -2  436.11   12.66
  -4 -13  -2  451.74   12.46
  -4 -13  -2  445.89   12.91
  -4 -13  -2  453.82   13.58
   4 -13   2  455.69   12.91
  -4 -13  -2  453.02   12.45
   4  13   2  457.79   12.61
  -4  13  -2  424.05   12.75
  -4  13  -2  439.42   12.50
  -4  13  -2  457.03   13.19
  -4  13  -2  458.92   12.41
  -4  13  -2  430.83   13.22
   5 -13   2    0.84    0.73
  -5 -13  -2    1.37    0.81
  -5 -13  -2    0.24    0.65
  -5 -13  -2    2.09    0.87
  -5 -13  -2    1.51    0.76
  -5 -13  -2   -0.30    0.95
  -5  13  -2    1.13    0.67
  -5  13  -2    0.29    0.66
  -5  13  -2    1.68    0.80
  -5  13  -2    1.59    0.80
   5  13   2    2.72    1.06
   6 -13   2   12.81    1.31
  -6 -13  -2   13.14    1.41
  -6 -13  -2   11.47    1.44
   6  13   2   11.08    1.48
  -6  13  -2    8.91    1.76
  -6  13  -2   11.90    1.61
  -6  13  -2   12.26    1.45
  -6  13  -2   10.79    1.32
   6  13   2   11.28    1.50
  -6  13  -2   11.06    1.31
  -6 -14   2   -0.23    0.44
  -6  14   2   -1.33    0.45
   6  14  -2   -0.39    0.51
   6  14  -2   -0.32    0.43
  -5 -14   2  160.65    5.92
   5 -14  -2  169.73    5.97
  -5 -14   2  167.07    5.77
   5  14  -2  161.68    5.85
   5  14  -2  168.22    5.95
   5  14  -2  171.86    6.13
  -5  14   2  169.70    6.18
  -5  14   2  165.16    6.02
  -5  14   2  146.08    5.72
  -5  14   2  170.37    6.15
  -4 -14   2  312.14    9.48
  -4 -14   2  303.68    9.89
   4 -14  -2  338.74   10.02
   4 -14  -2  322.47    9.40
  -4  14   2  328.90   10.11
  -4  14   2  338.99    9.38
   4  14  -2  329.42   12.41
   4  14  -2  307.95    9.98
  -4  14   2  333.84    9.29
  -4  14   2  321.79    9.92
   4  14  -2  323.49   10.15
  -4  14   2  306.29   10.04
   3 -14  -2  201.70    7.20
  -3 -14   2  193.47    6.57
   3 -14  -2  197.23    9.04
   3 -14  -2  206.40    7.42
  -3 -14   2  194.69    6.98
   3  14  -2  197.79    7.65
   3  14  -2  197.10    7.49
  -3  14   2  207.85    7.86
   3  14  -2  195.17    7.28
  -3  14   2  198.47    7.62
  -3  14   2  184.52    7.19
   2 -14  -2   73.09    4.17
   2 -14  -2   68.56    4.52
  -2 -14   2   63.31    3.72
   2 -14  -2   76.30    4.25
  -2 -14   2   73.38    3.91
  -2  14   2   64.32    4.26
  -2  14   2   74.84    4.34
   2  14  -2   67.31    4.57
   2  14  -2   77.79    4.41
  -2  14   2   79.61    4.58
   1 -14  -2   74.57    4.09
  -1 -14   2   71.42    4.34
   1 -14  -2   65.88    4.36
   1 -14  -2   73.45    4.27
   1  14  -2   72.15    4.02
  -1  14   2   68.59    4.29
  -1  14   2   68.96    4.30
  -1  14   2   78.18    4.85
   1  14  -2   70.82    4.10
   1  14  -2   75.43    4.63
   1  14  -2   73.72    4.35
   0 -14  -2  120.01    5.21
   0 -14  -2  129.86    5.84
   0 -14   2  127.27    5.88
   0 -14   2  118.63    5.56
   0 -14  -2  130.11    6.15
   0  14  -2  116.85    5.57
   0  14  -2  126.89    8.16
   0  14   2  124.14    5.86
   0  14  -2  116.99    5.35
   0  14  -2  118.86    5.98
   0  14   2  119.92    5.88
   0  14   2  123.79    6.22
   1 -14   2  208.36    7.85
  -1 -14  -2  192.10    7.82
   1 -14   2  207.30    8.05
  -1 -14  -2  196.18    7.88
  -1  14  -2  222.47   10.15
  -1  14  -2  202.60    8.13
  -1  14  -2  205.41    7.18
  -1  14  -2  204.85    7.51
   1  14   2  206.18    7.99
   1  14   2  204.77    8.26
  -1  14  -2  204.45    7.63
  -2 -14  -2  618.28   17.61
   2 -14   2  657.14   18.30
  -2 -14  -2  675.58   17.21
  -2 -14  -2  668.41   17.54
   2 -14   2  684.67   17.74
   2  14   2  682.16   18.10
  -2  14  -2  658.09   17.48
  -2  14  -2  662.33   17.17
   2  14   2  667.35   18.39
   2  14   2  674.85   17.64
  -2  14  -2  669.02   18.23
   3 -14   2    1.50    1.06
  -3 -14  -2    2.78    0.96
  -3 -14  -2    3.71    1.20
  -3 -14  -2    3.47    1.16
   3 -14   2    2.86    0.99
  -3  14  -2    1.50    0.91
  -3  14  -2    2.90    1.13
  -3  14  -2    2.53    1.07
   3  14   2    3.87    1.15
   3  14   2    3.28    1.27
   3  14   2    0.17    0.92
  -4 -14  -2   24.46    2.04
  -4 -14  -2   20.88    1.94
   4 -14   2   29.25    2.28
  -4 -14  -2   27.16    2.26
   4  14   2   24.35    2.36
  -4  14  -2   27.57    2.81
  -4  14  -2   24.97    2.21
  -4  14  -2   26.65    2.44
  -4  14  -2   32.40    2.52
   4  14   2   28.83    2.48
   4  14   2   34.22    2.46
  -4  14  -2   23.31    2.15
   5 -14   2   26.69    2.18
  -5 -14  -2   27.40    1.99
  -5  14  -2   28.30    2.05
   5  14   2   22.69    2.05
  -5  14  -2   24.61    2.09
  -5  14  -2   25.41    1.82
   5  14   2   24.91    2.09
  -5  14  -2   24.96    1.93
  -5  14  -2   25.74    2.07
  -5 -15   2   81.61    3.00
   5  15  -2   80.61    3.24
   5  15  -2   89.40    3.35
  -5  15   2   65.73    4.14
   4 -15  -2    0.08    0.51
  -4 -15   2   -0.55    0.51
   4  15  -2    0.00    0.65
  -4  15   2    0.17    0.55
   4  15  -2    0.12    0.57
   4  15  -2    0.25    0.70
  -4  15   2   -0.20    0.64
  -3 -15   2   18.06    2.24
   3 -15  -2   16.66    2.93
  -3  15   2   16.59    1.92
   3  15  -2   17.03    1.92
   3  15  -2   16.04    1.92
   3  15  -2   20.17    2.76
  -3  15   2   18.40    2.03
   2 -15  -2   13.49    1.74
   2 -15  -2   13.54    1.74
  -2  15   2   14.36    1.97
  -2  15   2   12.59    1.93
  -2  15   2   13.11    1.89
   2  15  -2   14.59    2.19
   2  15  -2   14.94    1.94
   2  15  -2   14.87    1.98
   1 -15  -2    5.49    2.31
  -1 -15   2    2.90    0.99
   1 -15  -2    3.92    1.11
   1 -15  -2    2.15    0.83
   1  15  -2    4.98    1.31
  -1  15   2    5.41    1.28
  -1  15   2    2.91    1.14
  -1  15   2    3.75    1.19
   1  15  -2    4.55    1.35
   0 -15  -2   25.03    2.33
   0 -15   2   25.02    2.29
   0  15   2   23.50    2.51
   0  15  -2   17.80    2.61
   0  15   2   28.74    2.61
   0  15  -2   19.96    2.28
   0  15  -2   21.07    2.32
   0  15   2   23.80    2.41
   0  15  -2   21.14    2.48
   1 -15   2   14.16    1.79
  -1 -15  -2   14.28    1.85
   1  15   2    9.84    1.83
   1  15   2   15.34    1.95
   1  15   2   19.34    2.17
  -1  15  -2   13.72    1.80
  -1  15  -2   13.71    1.98
  -2 -15  -2    1.33    0.75
   2 -15   2    1.47    0.84
   2 -15   2    2.26    0.92
   2  15   2    3.86    1.13
  -2  15  -2    2.13    0.97
   2  15   2    1.73    0.91
  -2  15  -2    1.04    1.02
  -3 -15  -2   42.00    2.57
   3 -15   2   43.08    2.62
   3 -15   2   42.90    2.87
   3  15   2   48.49    3.76
  -3  15  -2   45.76    2.79
  -3  15  -2   37.87    2.50
   3  15   2   48.41    3.06
   3  15   2   44.50    3.76
  -4 -15  -2   31.36    1.81
  -4 -15  -2   28.20    1.93
  -4 -15  -2   28.55    1.90
   4 -15   2   30.21    2.03
   4 -15   2   32.42    2.39
   4  15   2   32.32    2.37
  -4  15  -2   31.10    3.10
   4  15   2   27.75    2.20
  -4  15  -2   27.10    2.11
   4 -16  -2   28.15    1.66
   4 -16  -2   25.55    1.50
  -4  16   2   29.83    1.79
   4  16  -2   30.71    1.78
   3 -16  -2  166.50    5.38
   3  16  -2  169.91    5.29
  -3  16   2  193.43    8.29
  -3  16   2  166.01    5.35
  -2 -16   2   29.97    2.77
   2 -16  -2   22.03    2.14
   2 -16  -2   25.55    1.98
  -2  16   2   26.74    2.11
  -2  16   2   23.71    2.01
  -2  16   2   27.66    2.15
   2  16  -2   23.72    2.07
   2  16  -2   24.44    2.18
  -1 -16   2   23.90    1.85
   1 -16  -2   23.17    2.05
   1 -16  -2   20.63    1.76
  -1  16   2   23.51    2.04
  -1  16   2   22.61    2.07
  -1  16   2   17.48    1.88
   1  16  -2   20.89    2.06
   1  16  -2   21.20    2.52
   0 -16   2   46.45    2.70
   0  16   2   41.49    2.84
   0  16   2   46.15    2.83
   1 -16   2   92.20    3.98
  -1 -16  -2   91.39    3.98
   1  16   2   85.54    3.84
  -1  16  -2   89.87    3.54
   1  16   2   87.06    4.73
   1  16   2   85.96    4.21
  -2 -16  -2  104.31    4.04
   2 -16   2   99.04    4.08
   2  16   2   98.21    4.30
   2  16   2  112.17    4.60
  -2  16  -2  100.31    4.34
  -2  16  -2  100.32    3.72
   3 -16   2   39.91    3.11
  -3 -16  -2   38.29    1.97
  -3  16  -2   38.52    2.37
   3  16   2   40.94    2.45
  -3  16  -2   36.66    1.93
   3  16   2   41.24    2.58
  -2  17   2   48.42    2.23
   2  17  -2   45.00    2.27
   1 -17  -2   51.03    3.35
  -1 -17   2   47.81    2.19
  -1  17   2   51.35    2.46
  -1  17   2   53.02    2.43
   0 -17   2  163.72    5.02
   0  17  -2  171.53    5.46
   0  17   2  165.88    5.26
   0  17   2  163.91    4.95
  -1 -17  -2   92.76    3.40
   1 -17   2   94.00    3.45
   1  17   2   87.25    3.49
 -10   0   3    0.62    0.68
 -10   0   3   -0.13    0.75
  -9   0   3    0.02    0.72
  -9   0   3   -0.30    0.66
  -9   0   3    0.09    0.67
  -9   0   3   -0.15    0.75
  -9   0   3   -0.96    0.77
  -8   0   3    0.24    0.76
  -8   0   3   -0.93    0.67
  -8   0   3    0.10    0.99
  -8   0   3    0.28    1.04
  -8   0   3    0.59    1.24
   8   0  -3    0.39    0.55
  -8   0   3    0.57    0.83
  -8   0   3   -0.06    0.86
   7   0  -3    1.17    1.22
  -7   0   3    2.61    1.32
  -7   0   3    0.88    1.37
  -7   0   3    0.81    1.00
  -7   0   3    0.46    0.79
   7   0  -3    1.10    0.55
  -7   0   3    1.20    1.04
   7   0  -3    0.44    0.47
  -7   0   3    0.50    0.91
  -7   0   3    0.42    0.87
  -7   0   3   -0.40    0.78
   6   0  -3    0.36    0.67
   6   0  -3   -0.22    0.26
   6   0  -3   -0.15    0.32
  -6   0   3    0.09    0.64
  -6   0   3    0.66    0.72
  -5   0   3  -11.66   57.18
   5   0  -3    0.40    0.31
  -5   0   3    9.21  129.57
  -5   0   3    0.62    0.51
   5   0  -3    0.09    0.28
   5   0  -3    0.41    0.49
  -5   0   3    0.58    0.76
  -4   0   3    3.22   59.53
  -4   0   3   60.90  156.78
   3   0  -3    0.28    0.33
  -3   0   3   -8.40   45.67
  -3   0   3    0.91    0.42
   3   0  -3    0.14    0.19
   3   0  -3    1.57    0.38
   2   0  -3    0.20    0.19
  -2   0   3   -1.26    3.71
  -2   0   3    0.01    0.20
   2   0  -3   -0.08    0.20
   2   0  -3    0.01    0.18
   1   0  -3  -53.75   40.60
  -1   0   3    1.21    4.25
   1   0  -3   -0.15    0.20
   1   0  -3    0.15    0.18
  -1   0   3   -0.07    0.17
   0   0  -3    8.22   35.87
  -1   0  -3    0.09    0.22
  -1   0  -3    0.02    0.19
   1   0   3    0.09    0.15
   1   0   3    0.87    0.21
  -1   0  -3  -48.91   30.82
   1   0   3    0.14    0.13
  -2   0  -3    4.39    2.89
  -2   0  -3    2.36    0.51
  -2   0  -3    0.09    0.25
   2   0   3    0.81    0.18
  -2   0  -3   -1.09    1.91
   2   0   3    0.01    0.16
  -3   0  -3   -0.14    0.23
  -3   0  -3    0.63    0.41
  -3   0  -3    0.08    0.27
   3   0   3    0.48    0.14
  -4   0  -3    0.19    0.37
  -4   0  -3    0.52    0.43
  -4   0  -3    0.06    0.30
  -5   0  -3    0.27    0.52
   5   0   3    0.49    0.52
  -5   0  -3   -0.17    0.53
   6   0   3    1.53    1.55
  -6   0  -3    0.17    0.68
  -6   0  -3    0.99    1.15
  -7   0  -3   -0.44    1.13
 -10  -1   3   42.51    2.31
 -10  -1   3   39.73    3.37
 -10  -1   3   46.18    2.91
 -10  -1   3   36.42    2.44
 -10   1   3   41.06    2.78
 -10   1   3   31.37    3.03
 -10   1   3   44.33    2.69
 -10   1   3   41.65    2.68
  -9  -1   3    9.54    1.76
  -9  -1   3    9.78    1.74
  -9  -1   3    8.07    1.72
  -9  -1   3    8.02    1.68
  -9  -1   3    7.70    1.47
  -9   1   3    9.42    2.40
  -9   1   3   10.88    1.83
  -9   1   3   11.44    2.03
  -9   1   3   11.42    1.97
  -9   1   3    9.92    1.77
  -9   1   3   10.08    1.89
  -8  -1   3   63.48    4.42
  -8  -1   3   66.85    4.42
   8  -1  -3   60.87    3.16
  -8  -1   3   65.24    4.27
  -8  -1   3   64.09    4.20
  -8  -1   3   62.93    4.40
  -8  -1   3   67.53    4.34
  -8   1   3   68.40    4.50
  -8   1   3   67.00    4.43
  -8   1   3   58.68    4.26
  -8   1   3   60.66    3.96
  -8   1   3   61.73    4.36
  -8   1   3   62.64    4.14
   8   1  -3   62.05    3.19
  -7  -1   3  316.98   10.82
  -7  -1   3  302.32    9.87
  -7  -1   3  311.45   10.95
   7  -1  -3  300.45    8.62
  -7  -1   3  310.02   10.72
  -7  -1   3  304.41   10.94
  -7  -1   3  306.39   10.39
  -7  -1   3  290.20   10.56
   7  -1  -3  296.99   11.04
  -7  -1   3  295.94   10.71
  -7   1   3  301.24   10.86
  -7   1   3  293.89   10.63
  -7   1   3  306.27   10.79
   7   1  -3  302.51    8.59
  -7   1   3  299.63   10.35
  -7   1   3  300.44   10.26
  -7   1   3  290.54   10.64
  -7   1   3  296.56   10.81
   7   1  -3  298.58   10.73
  -6  -1   3  742.53   19.20
  -6  -1   3  732.98   20.46
   6  -1  -3  750.99   19.76
   6  -1  -3  734.25   17.25
   6  -1  -3  744.65   17.23
  -6  -1   3  699.01   19.90
  -6  -1   3  628.33   24.08
  -6  -1   3  736.30   19.41
   6   1  -3  726.19   19.40
   6   1  -3  741.76   17.22
  -6   1   3  735.99   19.07
  -6   1   3  695.04   20.16
  -6   1   3  746.66   19.45
  -6   1   3  730.59   20.36
   6   1  -3  748.10   17.23
  -6   1   3  789.70   20.65
  -5  -1   3   80.88  137.74
  -5  -1   3   -8.08   62.80
  -5   1   3 -349.41  129.63
  -5   1   3  130.40   62.55
   4  -1  -3  287.26    7.23
  -4  -1   3  -39.35  159.94
   4  -1  -3  284.37    7.25
  -4  -1   3  275.25    8.19
  -4  -1   3  294.16   81.22
   4  -1  -3  278.68    8.39
  -4   1   3  276.89    8.24
   4   1  -3  287.64    7.19
  -4   1   3  274.71   80.18
  -4   1   3   24.45  156.15
   4   1  -3  283.59    7.24
   4   1  -3  288.48    8.36
   3  -1  -3  123.82    3.68
   3  -1  -3  122.07    3.65
  -3  -1   3  127.03    4.21
   3  -1  -3  124.09    4.32
  -3  -1   3  172.58   55.78
  -3   1   3  118.61    4.16
  -3   1   3  127.21    9.86
   3   1  -3  119.51    3.62
   3   1  -3  124.84    3.62
   3   1  -3  127.73    4.34
  -2  -1   3 1859.55  115.88
  -2   1   3 1992.90   50.39
  -1  -1   3 7031.81  226.22
   1  -1  -3 6914.51  225.40
   1   1  -3 6683.16  149.49
  -1   1   3 7099.67  149.88
   0  -1  -3  723.25   70.58
   0   1  -3  820.00   24.08
  -1  -1  -3    5.53    0.66
  -1  -1  -3   27.89   32.49
   1  -1   3    4.60    0.40
   1  -1   3    3.95    0.45
  -1  -1  -3    5.28    0.49
   1   1   3    4.92    0.44
  -1   1  -3    3.11    2.93
  -1   1  -3    5.35    0.63
  -1   1  -3    6.57    0.74
   1   1   3    4.66    0.49
  -2  -1  -3  157.47    4.71
  -2  -1  -3  158.47    4.13
  -2  -1  -3  238.49   40.63
   2  -1   3  156.98    3.81
  -2  -1  -3  154.59    8.59
   2  -1   3  152.33    3.51
   2  -1   3  159.35    3.63
   2   1   3  161.19    3.67
   2   1   3  151.93    3.57
  -2   1  -3  159.30    4.73
   2   1   3  155.46    4.31
  -2   1  -3  167.00    8.52
  -2   1  -3  158.80    3.92
   2   1   3  155.41    3.76
  -2   1  -3  157.11    4.68
  -2   1  -3  157.97    7.66
  -3  -1  -3  907.36   20.98
  -3  -1  -3  912.33   20.31
  -3   1  -3  960.66   20.30
  -3   1  -3  957.65   21.15
  -4  -1  -3  640.33   15.74
   4  -1   3  640.65   13.65
  -4  -1  -3  644.22   15.23
  -4   1  -3  643.39   15.83
   4   1   3  661.60   15.64
  -4   1  -3  662.36   15.93
  -4   1  -3  641.52   15.23
   4   1   3  674.67   13.67
  -5  -1  -3    5.63    1.23
  -5  -1  -3    8.13    1.71
   5  -1   3    7.02    0.49
  -5   1  -3    6.45    1.33
  -5   1  -3    6.81    1.22
  -5   1  -3    7.95    1.44
   5   1   3    7.03    1.27
   5   1   3    6.94    0.52
  -6  -1  -3  139.70    5.88
  -6  -1  -3  136.40    6.38
  -6  -1  -3  139.11    5.73
  -6  -1  -3  144.39    6.22
  -6   1  -3  138.31    6.51
   6   1   3  148.69    5.89
  -6   1  -3  148.21    6.37
  -6   1  -3  154.37    6.02
  -6   1  -3  132.17    6.13
   6   1   3  154.82    3.62
  -6   1  -3  139.79    6.05
   6   1   3  141.84    6.05
  -7  -1  -3   21.59    2.73
  -7  -1  -3   24.63    3.47
  -7  -1  -3   19.65    2.53
  -7  -1  -3   19.34    2.88
  -7  -1  -3   21.94    3.17
  -7   1  -3   19.78    2.65
  -7   1  -3   23.47    3.40
  -7   1  -3   18.31    2.69
  -8  -1  -3   -0.74    1.05
  -8  -1  -3   -1.27    1.02
 -10  -2   3   17.89    1.74
 -10  -2   3   17.68    2.03
 -10  -2   3   21.16    1.79
 -10   2   3   17.29    1.61
 -10   2   3   16.29    2.00
 -10   2   3   19.48    1.83
  -9  -2   3   48.82    3.45
  -9  -2   3   47.90    3.49
  -9  -2   3   50.47    3.59
  -9  -2   3   49.38    3.39
  -9  -2   3   53.65    3.42
  -9   2   3   49.81    3.25
  -9   2   3   55.07    3.68
  -9   2   3   46.79    3.38
  -9   2   3   50.85    3.53
  -9   2   3   51.20    3.43
  -9   2   3   47.47    3.42
  -8  -2   3   82.69    4.81
   8  -2  -3   79.08    3.75
  -8  -2   3   89.44    5.29
  -8  -2   3   82.66    4.97
  -8  -2   3   84.01    4.82
  -8  -2   3   81.08    4.96
  -8  -2   3   87.02    5.19
  -8   2   3   83.54    5.03
  -8   2   3   87.89    4.96
  -8   2   3   91.13    5.30
   8   2  -3   85.69    3.84
  -8   2   3   84.74    5.07
  -8   2   3   76.17    4.59
  -8   2   3   81.31    4.93
   7  -2  -3  304.85    8.78
  -7  -2   3  294.96   10.47
  -7  -2   3  309.92   10.85
  -7  -2   3  303.14   10.48
  -7  -2   3  287.49   10.73
  -7  -2   3  295.39   10.83
  -7  -2   3  311.39   11.02
   7  -2  -3  289.40   11.11
  -7  -2   3  315.51   11.06
   7  -2  -3  301.84    8.83
   7   2  -3  308.27    8.82
  -7   2   3  309.06   10.88
   7   2  -3  304.68    8.77
  -7   2   3  309.33   10.89
  -7   2   3  296.49   10.76
  -7   2   3  302.89   10.48
  -7   2   3  302.25   10.33
   7   2  -3  292.84   10.77
  -7   2   3  310.30   11.06
  -7   2   3  323.95   10.66
  -7   2   3  321.30   11.19
   6  -2  -3   18.00    1.56
  -6  -2   3   17.08    2.29
  -6  -2   3   16.93    2.07
  -6  -2   3   16.50    2.42
  -6  -2   3   17.97    2.13
   6  -2  -3   20.47    2.41
   6  -2  -3   17.64    1.55
  -6  -2   3   20.25    2.52
  -6  -2   3   18.51    2.43
  -6   2   3   20.55    2.35
   6   2  -3   17.70    1.50
   6   2  -3   15.72    1.96
  -6   2   3   17.26    2.44
   6   2  -3   17.17    1.49
  -6   2   3   16.41    2.37
  -6   2   3   18.11    2.14
  -6   2   3   18.92    2.40
  -6   2   3   18.65    2.16
   5  -2  -3    5.07    0.87
  -5  -2   3    6.80    1.44
  -5  -2   3   70.10   69.62
  -5  -2   3 -110.24  165.71
   5  -2  -3    7.76    1.56
  -5  -2   3    6.10    1.28
   5  -2  -3    7.57    0.96
  -5   2   3    8.89    1.58
   5   2  -3    5.57    0.81
   5   2  -3    6.82    0.88
   5   2  -3   10.14    1.44
  -5   2   3  127.37  154.55
  -5   2   3    6.78    1.53
  -5   2   3    1.64   65.47
   4  -2  -3  193.66    5.52
  -4  -2   3 -166.28  187.28
  -4  -2   3  294.43   73.43
  -4  -2   3  198.49    6.40
   4  -2  -3  176.90    5.32
   4  -2  -3  193.97    5.51
   4  -2  -3  195.28    6.57
  -4   2   3  202.04   13.24
   4   2  -3  197.89    6.40
  -4   2   3  185.27    6.34
  -4   2   3 -221.89  178.02
   4   2  -3  195.01    5.40
   4   2  -3  194.75    5.45
   3  -2  -3  222.08    6.51
  -3  -2   3  218.88   61.70
  -3  -2   3  220.30    6.32
   3  -2  -3  219.41    5.78
   3  -2  -3  223.10    5.81
  -3   2   3  212.61    6.32
   3   2  -3  204.41    5.59
   3   2  -3  206.86    5.62
   3   2  -3  211.91    6.31
  -3   2   3  225.14   13.40
  -2  -2   3 1158.38  102.32
  -2   2   3 1262.32   36.58
  -1  -2   3 1309.58   93.40
   1  -2  -3 1122.02   94.79
  -1   2   3 1154.23   34.32
   1   2  -3 1213.60   35.23
   0  -2  -3 2692.54  127.14
   0   2  -3 2897.31   67.30
  -1  -2  -3 1040.77   78.61
   1  -2   3  905.58   19.76
  -1   2  -3  940.86   20.27
  -1   2  -3  965.38   27.12
   1   2   3  899.49   19.70
   2  -2   3   74.68    2.11
  -2  -2  -3   78.10    9.42
  -2  -2  -3   79.41    2.11
   2  -2   3   72.05    2.28
  -2  -2  -3   76.93    2.98
   2  -2   3   75.04    2.35
  -2  -2  -3  109.32   39.59
  -2   2  -3   77.18    2.22
   2   2   3   77.50    2.30
  -2   2  -3   77.32    3.10
  -2   2  -3   76.81    6.83
   2   2   3   74.04    2.22
   2   2   3   75.43    2.76
  -2   2  -3   74.73    2.97
  -2   2  -3   82.15    8.18
   2   2   3   77.86    2.33
  -3  -2  -3  530.72   14.92
   3  -2   3  532.71   11.43
  -3  -2  -3  546.50   42.69
   3  -2   3  522.92   11.25
  -3  -2  -3  540.12   13.03
   3  -2   3  525.20   11.70
  -3  -2  -3  535.69   11.93
  -3   2  -3  542.72   13.12
  -3   2  -3  536.50   13.44
   3   2   3  520.05   11.39
  -3   2  -3  517.74   13.50
   3   2   3  534.79   11.45
   3   2   3  556.88   11.68
  -3   2  -3  540.84   12.17
   3   2   3  523.15   13.56
  -3   2  -3  557.27   13.31
   4  -2   3   34.27    1.45
   4  -2   3   39.43    1.25
   4  -2   3   34.97    1.11
  -4  -2  -3   31.70    2.11
  -4   2  -3   32.00    2.27
   4   2   3   37.77    1.92
   4   2   3   33.54    1.24
   4   2   3   35.80    1.46
   4   2   3   35.21    1.24
  -4   2  -3   35.87    2.01
  -4   2  -3   38.14    2.38
   4   2   3   34.95    2.23
   5  -2   3   54.99    2.00
   5  -2   3   54.98    1.64
  -5  -2  -3   51.95    3.23
  -5  -2  -3   53.30    3.05
   5   2   3   57.40    2.88
  -5   2  -3   52.03    2.90
   5   2   3   51.54    1.85
  -5   2  -3   50.79    3.10
   5   2   3   53.24    1.82
  -5   2  -3   50.88    3.26
   5   2   3   55.60    3.25
   5   2   3   53.48    2.09
   6  -2   3   91.22    2.70
  -6  -2  -3   85.96    5.07
  -6  -2  -3   89.89    4.57
  -6  -2  -3   96.28    5.35
   6  -2   3   90.88    2.58
  -6  -2  -3   91.19    5.14
  -6   2  -3   83.64    4.78
  -6   2  -3   91.77    5.40
  -6   2  -3   85.85    4.91
  -6   2  -3   85.47    4.76
   6   2   3   97.15    4.96
  -6   2  -3   85.81    5.19
   6   2   3   90.99    2.87
  -6   2  -3   91.80    4.98
  -6   2  -3   85.71    4.58
  -6   2  -3   91.72    4.55
  -7  -2  -3  384.03   12.81
   7  -2   3  345.99    7.97
   7  -2   3  348.95   12.05
  -7  -2  -3  361.61   11.91
  -7  -2  -3  356.42   11.08
  -7  -2  -3  348.28   12.04
  -7   2  -3  353.26   11.88
  -7   2  -3  319.42   14.90
  -7   2  -3  361.65   12.96
   7   2   3  343.55   15.78
   7   2   3  353.45    8.25
 -10  -3   3   25.68    2.63
 -10  -3   3   21.21    2.37
 -10  -3   3   18.15    1.72
 -10   3   3   21.32    1.82
 -10   3   3   22.13    1.77
  -9  -3   3   78.08    4.36
  -9  -3   3   78.92    4.21
  -9  -3   3   83.85    4.55
  -9  -3   3   79.20    4.52
  -9  -3   3   78.70    4.28
  -9  -3   3   80.61    4.07
  -9   3   3   79.12    4.46
  -9   3   3   77.68    4.34
  -9   3   3   77.98    4.07
  -9   3   3   78.14    4.01
  -9   3   3   82.32    4.35
  -9   3   3   86.72    4.56
  -8  -3   3    2.84    1.25
   8  -3  -3    2.53    0.89
  -8  -3   3    2.76    1.13
  -8  -3   3    3.66    1.31
  -8  -3   3    1.54    0.96
  -8  -3   3    4.72    1.57
  -8  -3   3    2.93    1.39
  -8   3   3    2.81    1.24
  -8   3   3    2.90    1.35
  -8   3   3    2.16    1.13
  -8   3   3    0.83    1.01
  -8   3   3    1.25    1.13
  -8   3   3    3.01    1.42
  -8   3   3    2.47    1.22
   8   3  -3    1.31    0.76
  -7  -3   3   24.32    2.65
  -7  -3   3   21.82    2.91
  -7  -3   3   18.44    2.65
  -7  -3   3   22.35    2.67
  -7  -3   3   23.55    2.90
   7  -3  -3   18.99    1.80
  -7  -3   3   17.06    2.64
  -7  -3   3   20.74    2.77
  -7   3   3   18.47    2.34
   7   3  -3   22.97    2.88
   7   3  -3   21.57    1.89
  -7   3   3   20.45    2.94
  -7   3   3   24.27    2.79
  -7   3   3   22.58    2.73
  -7   3   3   22.04    2.69
  -7   3   3   20.31    2.70
  -7   3   3   18.29    2.80
  -6  -3   3  222.56  137.62
   6  -3  -3  129.44    4.88
  -6  -3   3  121.61    6.13
  -6  -3   3  124.08    6.08
  -6  -3   3  127.12    6.33
   6  -3  -3  124.97    6.23
  -6  -3   3  122.46    5.97
  -6  -3   3  130.95    6.36
  -6  -3   3  189.02   72.54
  -6  -3   3  137.90    6.23
   6  -3  -3  133.31    4.89
  -6   3   3  131.65    6.30
  -6   3   3  131.65    6.25
   6   3  -3  124.72    5.87
  -6   3   3   77.96   40.60
   6   3  -3  134.74    4.87
  -6   3   3  129.82    6.33
  -6   3   3  101.60   44.49
   6   3  -3  143.36    4.92
  -6   3   3  131.64    6.35
  -6   3   3  123.51    6.12
  -6   3   3  131.25    6.25
  -6   3   3  136.27    6.25
  -5  -3   3  209.83  213.63
  -5  -3   3   30.51   82.82
  -5   3   3 -338.65  180.14
   4  -3  -3   31.01    2.32
   4  -3  -3   31.85    1.84
   4  -3  -3   31.40    1.83
  -4  -3   3   34.64    2.29
   4  -3  -3   28.67    1.86
  -4  -3   3   24.24   68.06
   4   3  -3   27.33    1.65
   4   3  -3   32.94    2.24
  -4   3   3   30.48    2.23
   4   3  -3   27.87    1.68
  -4   3   3   25.49    7.16
   3  -3  -3   15.35    1.16
   3  -3  -3   15.81    1.28
  -3  -3   3   19.49    1.48
   3  -3  -3   14.30    1.13
   3  -3  -3   15.08    1.40
  -3  -3   3   55.59   65.22
  -3   3   3   14.35    1.36
   3   3  -3   14.48    1.32
   3   3  -3   13.66    1.05
  -3   3   3   14.95    1.38
   3   3  -3   14.46    1.10
  -3   3   3   13.55    6.06
   2  -3  -3  850.88   18.46
   2  -3  -3  804.01   18.58
  -2  -3   3  775.74  102.95
  -2   3   3  838.80   19.39
   2   3  -3  854.06   18.31
  -2   3   3  838.32   18.82
  -2   3   3  852.86   29.10
  -1  -3   3   14.25    0.99
   1  -3  -3   18.55    1.13
   1  -3  -3   13.43    1.07
   1  -3  -3   12.80    0.94
  -1  -3   3   -6.02   63.76
   1  -3  -3   14.38    0.95
   1   3  -3   14.02    0.97
   1   3  -3   15.63    0.96
   1   3  -3   12.24    0.93
  -1   3   3   13.11    0.95
   1   3  -3   12.46    1.05
   1   3  -3   11.61    6.71
  -1   3   3   11.63    6.09
  -1   3   3   13.37    1.06
   0  -3  -3 2368.05  137.04
   0   3  -3 2349.79   59.41
   0   3   3 2375.67   60.82
  -1  -3  -3   96.41    3.42
  -1  -3  -3   59.51   48.24
   1  -3   3   98.37    2.93
   1   3   3   95.36    3.40
  -1   3  -3  106.50    3.76
   1   3   3  102.23    3.13
  -1   3  -3  102.20    3.43
  -1   3  -3  101.28    2.61
  -1   3  -3   94.18    8.80
  -2  -3  -3   48.27   42.07
   2  -3   3  142.41    4.16
  -2  -3  -3  142.97    4.66
   2  -3   3  149.69    3.85
  -2  -3  -3  125.87   14.36
  -2   3  -3  147.65    4.74
   2   3   3  150.57    4.16
   2   3   3  139.59    4.56
  -2   3  -3  144.58    4.94
  -2   3  -3  147.90   10.32
  -2   3  -3  191.20  117.77
   2   3   3  147.31    4.11
  -2   3  -3  151.27    3.85
  -3  -3  -3  369.43   17.01
   3  -3   3  375.93    8.94
   3  -3   3  379.99    8.58
  -3  -3  -3  391.86   57.85
  -3  -3  -3  386.07    9.97
  -3   3  -3  367.97   14.50
   3   3   3  372.31    8.35
  -3   3  -3  394.18   10.18
   3   3   3  372.87    8.99
   3   3   3  386.88   10.01
  -3   3  -3  396.00   14.62
   3   3   3  386.84    8.88
  -3   3  -3  378.45    9.14
  -3   3  -3  382.89   10.40
   4  -3   3  668.27   14.11
   4  -3   3  618.60   14.44
   4  -3   3  643.47   14.62
  -4  -3  -3  649.84   15.93
  -4   3  -3  641.56   16.52
  -4   3  -3  642.73   15.23
   4   3   3  680.52   14.41
   4   3   3  641.21   14.44
   4   3   3  640.74   16.12
  -4   3  -3  670.55   16.23
   4   3   3  651.66   14.68
   5  -3   3  127.45    3.66
  -5  -3  -3  130.92    5.45
  -5  -3  -3  129.35    5.12
   5  -3   3  126.93    4.15
  -5   3  -3  122.02    5.59
   5   3   3  126.73    5.45
   5   3   3  129.56    3.88
  -5   3  -3  127.72    5.34
  -6  -3  -3   15.12    2.48
   6  -3   3   16.59    1.15
  -6  -3  -3   17.76    2.20
  -6  -3  -3   18.34    2.53
  -6  -3  -3   14.36    2.51
   6  -3   3   14.09    1.12
  -6   3  -3   16.17    2.46
  -6   3  -3   13.80    1.89
  -6   3  -3   15.46    2.59
   6   3   3   14.33    1.20
  -6   3  -3   15.99    2.26
  -6   3  -3   11.98    2.31
   6   3   3   12.67    2.15
  -6   3  -3   12.34    2.30
  -6   3  -3   20.98    2.74
   7  -3   3   31.41    3.18
  -7  -3  -3   32.81    3.05
  -7  -3  -3   33.72    3.22
  -7  -3  -3   33.11    3.16
  -7  -3  -3   34.70    3.27
   7  -3   3   32.42    1.68
  -7   3  -3   34.07    3.07
  -7   3  -3   26.91    2.91
  -7   3  -3   43.09    3.33
   7   3   3   31.74    1.78
  -7   3  -3   34.85    3.15
  -7   3  -3   29.12    2.97
  -7   3  -3   35.81    3.21
  -8  -3  -3   57.81    3.77
  -8  -3  -3   54.50    3.74
  -8  -3  -3   52.14    3.45
  -8  -3  -3   54.94    3.66
  -8  -3  -3   55.41    3.76
  -8   3  -3   55.22    3.55
  -8   3  -3   50.10    3.42
  -8   3  -3   52.46    3.56
 -10  -4   3   41.14    2.23
 -10  -4   3   40.50    2.27
 -10  -4   3   36.19    2.46
 -10  -4   3   38.59    2.49
 -10   4   3   42.36    2.32
 -10   4   3   40.96    2.17
  -9  -4   3   -0.23    0.72
  -9  -4   3    0.87    0.73
  -9  -4   3   -0.21    0.82
  -9  -4   3    0.35    0.68
  -9  -4   3    0.36    0.74
  -9  -4   3    0.01    0.67
  -9   4   3    1.24    0.80
  -9   4   3   -0.43    0.90
  -9   4   3    0.48    0.76
  -9   4   3    1.28    0.88
  -9   4   3   -0.18    0.65
  -8  -4   3   19.76    2.84
  -8  -4   3   17.97    2.27
  -8  -4   3   15.88    2.26
  -8  -4   3   18.17    2.54
  -8  -4   3   16.57    2.35
  -8  -4   3   24.99    2.89
  -8   4   3   18.18    2.34
  -8   4   3   17.51    3.45
  -8   4   3   21.15    2.62
  -8   4   3   17.83    2.64
  -8   4   3   18.67    2.42
  -8   4   3   15.93    2.27
  -8   4   3   20.90    2.53
   7  -4  -3    7.63    1.41
  -7  -4   3    5.05    1.47
   7  -4  -3    4.65    1.11
  -7  -4   3    3.28    1.53
   7  -4  -3    3.76    1.65
   7   4  -3    5.86    1.26
   7   4  -3    3.89    1.70
  -7   4   3    2.14    1.31
  -7   4   3    4.11    1.79
  -7   4   3    7.64    1.80
   7   4  -3    7.38    1.38
   7   4  -3    6.72    2.05
   6  -4  -3    6.13    1.23
   6  -4  -3   12.18    2.33
   6  -4  -3    6.80    1.21
  -6  -4   3    8.96    1.86
  -6  -4   3  -84.20  152.88
  -6  -4   3    6.62    1.78
  -6  -4   3    7.20    1.78
  -6  -4   3    5.80    1.84
  -6  -4   3    7.14    1.83
  -6  -4   3  -55.45   85.70
  -6  -4   3    9.32    2.04
  -6   4   3    6.74    1.62
  -6   4   3    6.50    1.80
   6   4  -3    5.71    1.15
  -6   4   3    6.64    1.86
  -6   4   3    7.29    1.78
  -6   4   3  122.13  108.71
   6   4  -3    5.25    1.48
   6   4  -3    6.02    1.15
  -6   4   3    5.39    1.75
  -6   4   3    8.35    1.78
   6   4  -3    6.90    1.65
  -6   4   3   48.63   76.60
  -6   4   3    4.60    1.49
   5  -4  -3   53.97    2.84
  -5  -4   3   39.65   89.00
   5  -4  -3   52.72    2.82
   5  -4  -3   53.77    3.61
  -5  -4   3   49.76    3.26
   5  -4  -3   53.16    2.93
  -5   4   3   51.08    3.34
  -5   4   3   28.41    9.06
   5   4  -3   51.83    3.38
   5   4  -3   47.79    2.57
   5   4  -3   54.72    3.28
  -5   4   3   51.16    3.40
   5   4  -3   53.51    2.76
   4  -4  -3   50.03    2.53
   4  -4  -3   42.42    2.50
   4  -4  -3   46.71    2.97
  -4  -4   3   48.00    2.87
   4  -4  -3   50.76    2.53
  -4  -4   3  105.00   82.84
  -4   4   3   37.98    8.48
  -4   4   3   48.03    3.05
   4   4  -3   47.12    2.76
   4   4  -3   47.92    2.35
   4   4  -3   45.56    2.34
   4   4  -3   47.94    2.85
  -4   4   3   43.00    3.96
   3  -4  -3  122.29    4.12
   3  -4  -3  115.69    4.08
   3  -4  -3  112.16    4.20
  -3  -4   3  126.28   79.70
   3   4  -3  121.12    4.43
  -3   4   3  107.35   11.96
  -3   4   3  117.12    4.58
  -3   4   3  116.49    4.49
   3   4  -3  122.83    4.01
   3   4  -3  123.66    4.45
   3   4  -3  119.71    3.94
  -2  -4   3   -6.16   73.06
   2  -4  -3    1.46    0.49
   2  -4  -3    1.40    0.51
  -2   4   3    0.94    6.02
   2   4  -3   18.71   10.24
  -2   4   3    0.94    0.47
   2   4  -3    2.36    0.55
   2   4  -3    1.54    0.57
  -2   4   3    1.10    0.49
  -1  -4   3 1045.15   22.78
   1  -4  -3 1037.45   23.19
  -1  -4   3  970.34  107.14
   1  -4  -3 1037.33   22.80
   1  -4  -3  893.26  116.41
   1   4  -3 1074.01   36.04
  -1   4   3 1030.53   22.65
  -1   4   3 1074.42   35.89
   1   4  -3 1080.15   22.77
   0  -4   3  150.38  102.74
   0  -4  -3   25.85   54.20
   0   4  -3    9.56    1.03
   0   4  -3    2.61    5.42
   0   4   3   -1.37    7.62
  -1  -4  -3  124.25    4.26
   1  -4   3  128.57    3.77
  -1  -4  -3   87.16   51.86
  -1   4  -3  136.90   11.80
  -1   4  -3  126.83    4.18
  -1   4  -3  127.18    4.53
  -1   4  -3  124.73    3.48
   1   4   3  123.39    4.25
   1   4   3  126.41    3.94
  -2  -4  -3  104.63   18.96
   2  -4   3   86.52    2.87
   2  -4   3   81.86    3.17
  -2  -4  -3  156.44   57.36
  -2  -4  -3   88.73    3.51
  -2   4  -3  343.91  176.99
   2   4   3   84.07    3.21
  -2   4  -3   89.86    2.82
  -2   4  -3   88.43    3.79
   2   4   3   88.70    3.56
  -2   4  -3   94.71    3.62
   2   4   3   86.99    3.08
  -2   4  -3  100.53   10.77
  -3  -4  -3   30.75    2.08
   3  -4   3   29.67    1.50
   3  -4   3   30.37    1.81
  -3  -4  -3  103.69   51.98
  -3  -4  -3   36.61   10.25
   3   4   3   30.44    1.67
  -3   4  -3   36.91    2.28
  -3   4  -3   28.47    1.61
  -3   4  -3   29.61    2.25
   3   4   3   30.29    2.11
   3   4   3   30.11    1.82
  -3   4  -3   33.97    6.37
  -4  -4  -3  368.35   48.53
   4  -4   3  389.94    9.49
  -4  -4  -3  399.87   10.96
  -4   4  -3  410.49   11.26
  -4   4  -3  403.48   11.74
   4   4   3  398.27    9.81
   4   4   3  396.76   11.28
  -5  -4  -3  151.54    6.29
   5  -4   3  172.97    5.17
   5  -4   3  166.48    4.93
   5   4   3  161.49    5.11
   5   4   3  171.90    6.74
  -5   4  -3  166.93    7.08
  -5   4  -3  161.45    6.42
  -6  -4  -3   76.83    4.85
  -6  -4  -3   73.87    4.74
  -6  -4  -3   75.53    4.82
  -6  -4  -3   81.17    4.82
   6  -4   3   78.96    3.12
  -6  -4  -3   85.68    4.64
   6  -4   3   83.52    3.27
  -6   4  -3   81.07    4.89
  -6   4  -3   80.10    4.69
   6   4   3   80.44    3.37
  -6   4  -3   80.08    4.74
  -6   4  -3   83.37    4.55
  -6   4  -3   83.35    4.59
  -6   4  -3   77.02    4.65
  -6   4  -3   68.75    4.72
  -6   4  -3   83.87    5.11
   6   4   3   87.20    4.98
  -7  -4  -3  102.71    5.63
   7  -4   3  104.04    3.72
  -7  -4  -3  108.64    5.74
  -7  -4  -3  101.86    5.24
   7  -4   3  109.17    5.69
  -7  -4  -3  108.10    5.79
  -7  -4  -3  107.43    5.55
  -7   4  -3  116.32    5.84
  -7   4  -3  105.99    5.43
  -7   4  -3  106.18    5.58
   7   4   3  102.15    3.87
  -7   4  -3  100.15    5.24
  -7   4  -3  105.64    5.46
  -8  -4  -3   11.84    1.94
  -8  -4  -3    9.03    1.78
  -8  -4  -3    9.45    1.71
  -8  -4  -3   11.56    2.02
  -8  -4  -3    9.81    1.84
  -8   4  -3    6.71    1.58
  -8   4  -3   11.61    1.95
  -8   4  -3    8.09    1.69
  -8   4  -3    7.33    1.52
  -9  -4  -3    5.47    1.15
  -9  -4  -3    6.06    1.17
  -9   4  -3    5.84    1.15
  -9   4  -3    5.25    1.09
  -9  -5   3    9.24    1.72
  -9  -5   3    8.17    1.87
  -9  -5   3    5.18    1.33
  -9  -5   3   13.42    1.70
  -9   5   3    8.51    1.54
  -9   5   3    9.27    1.97
  -9   5   3    9.66    2.30
  -9   5   3    4.83    1.18
  -9   5   3    8.80    1.91
  -9   5   3    3.86    1.07
  -8  -5   3   -0.11    0.95
  -8  -5   3   -0.06    1.35
  -8  -5   3    0.82    0.98
  -8  -5   3    0.34    0.92
  -8  -5   3    0.39    0.68
  -8   5   3    0.85    1.19
  -8   5   3    0.04    1.57
  -8   5   3    0.36    0.92
  -8   5   3   -0.42    0.70
  -7  -5   3  262.29    9.48
  -7  -5   3  269.85   10.20
  -7  -5   3  265.48    9.87
  -7  -5   3  267.99   10.07
  -7  -5   3  262.10   10.00
  -7  -5   3  257.33    9.40
   7  -5  -3  260.73    8.52
   7   5  -3  260.27    8.46
  -7   5   3  262.49   10.10
  -7   5   3  277.10   10.16
  -7   5   3  257.10    9.48
  -7   5   3  276.45   10.12
  -7   5   3  265.90   10.03
  -7   5   3  252.89    9.86
   6  -5  -3   12.77    1.58
  -6  -5   3  -29.24  108.40
   6  -5  -3   14.54    1.69
  -6  -5   3   12.08    2.24
  -6  -5   3    9.56    2.03
  -6  -5   3   12.69    2.38
  -6  -5   3   15.46    2.76
   6  -5  -3   12.63    2.44
  -6  -5   3    8.21    1.91
  -6  -5   3   13.08    1.90
  -6  -5   3   11.41    2.20
  -6  -5   3 -110.71  211.81
  -6   5   3   10.48    2.14
   6   5  -3   13.06    2.23
  -6   5   3   14.81    2.48
  -6   5   3   11.81    2.27
   6   5  -3   15.07    1.65
  -6   5   3   15.74    2.72
  -6   5   3  143.87  157.74
   6   5  -3   11.55    1.55
  -6   5   3   10.47    2.15
  -6   5   3   16.20    2.32
  -6   5   3  -15.76  100.72
  -6   5   3   11.36    2.31
  -6   5   3    8.55    2.33
  -6   5   3   14.36    2.33
   6   5  -3   12.54    2.34
   5  -5  -3   13.59    1.94
  -5  -5   3   40.02   98.14
   5  -5  -3   11.25    1.65
  -5  -5   3   14.32    1.91
   5  -5  -3   11.51    1.42
   5  -5  -3   12.01    1.45
  -5   5   3   14.20    1.94
   5   5  -3   15.95    1.94
  -5   5   3   14.88    8.41
   5   5  -3   14.34    1.80
   5   5  -3   12.93    1.45
   5   5  -3   13.46    1.56
  -5   5   3   13.95    1.91
  -4  -5   3    1.00    0.70
   4  -5  -3    1.96    0.65
   4  -5  -3    1.86    0.74
   4  -5  -3    1.81    0.64
  -4  -5   3 -120.28   92.25
   4   5  -3    1.71    0.59
  -4   5   3    1.91    0.83
  -4   5   3    2.24    0.91
   4   5  -3    2.66    0.87
   4   5  -3    2.45    0.85
  -4   5   3    0.46    0.62
  -4   5   3    9.72    7.93
  -3  -5   3 -133.61   91.62
   3  -5  -3    6.27    1.04
   3   5  -3    5.14    1.02
  -3   5   3    6.91    1.28
  -3   5   3    1.20    7.06
   3   5  -3    6.10    0.98
   3   5  -3    5.54    1.09
   2  -5  -3  418.00  179.76
   2  -5  -3  339.33    9.38
   2  -5  -3  351.63    9.17
   2  -5  -3  358.87    9.19
  -2  -5   3  374.97  103.09
  -2  -5   3  308.88    8.89
  -2   5   3  357.23    9.35
   2   5  -3  343.26   32.22
  -2   5   3  342.80    9.58
   2   5  -3  356.91    9.24
  -2   5   3  366.07   21.43
   2   5  -3  356.82    9.00
   2   5  -3  360.01    9.40
   2   5  -3  352.31    9.01
  -1  -5   3 1385.75   29.70
  -1  -5   3 1313.64  141.77
  -1  -5   3 1356.02   29.85
   1  -5  -3 1836.27  189.61
  -1   5   3 1388.82   45.76
   1   5  -3 1430.52   46.54
  -1   5   3 1354.10   29.72
   0  -5   3  316.88  138.28
   0  -5  -3  -28.96   84.23
   0  -5  -3  105.98    2.88
   0  -5   3  107.78    3.70
   0  -5  -3  107.15    4.04
   0  -5  -3  105.30    3.67
   0  -5   3  111.59    3.89
   0  -5  -3  105.04    3.62
   0   5   3  108.51    4.10
   0   5  -3  113.58    4.16
   0   5  -3  101.86   13.70
   0   5  -3  108.74    3.72
   0   5   3  112.91    3.81
   0   5  -3  112.40    3.86
   0   5   3  138.25   17.81
   0   5  -3  109.60    3.59
  -1  -5  -3  104.48    4.00
   1  -5   3  104.88    3.57
  -1  -5  -3  115.21   74.12
  -1   5  -3  103.51    4.20
  -1   5  -3  105.17    3.93
  -1   5  -3  105.74    3.39
   1   5   3  105.32    4.08
   1   5   3  105.06    3.72
  -1   5  -3  112.13   12.84
  -2  -5  -3  178.01   75.49
   2  -5   3  147.91    4.86
  -2  -5  -3  148.35    5.17
   2   5   3  148.02    6.29
  -2   5  -3  154.30    5.23
  -2   5  -3  151.17    4.40
  -2   5  -3  143.97   14.12
   2   5   3  146.86    5.31
  -2   5  -3  144.67    5.47
  -3  -5  -3  501.14   96.63
   3  -5   3  464.41   11.15
  -3  -5  -3  473.09   12.21
   3   5   3  456.27   11.45
  -3   5  -3  434.45   20.88
  -3   5  -3  471.13   11.93
   3   5   3  464.08   12.48
  -3   5  -3  471.34   12.36
  -3   5  -3 -125.20  172.16
  -3   5  -3  452.88   12.79
   4  -5   3  329.43    8.60
  -4  -5  -3  323.25    9.66
  -4  -5  -3  294.43   19.28
  -4  -5  -3  365.73   76.34
  -4  -5  -3  295.59   12.80
  -4   5  -3  357.95   15.71
   4   5   3  340.93    8.97
  -4   5  -3  329.64   14.14
  -4   5  -3  350.85   10.81
  -4   5  -3  332.35   11.03
   4   5   3  324.17   10.14
   5  -5   3   70.62    3.12
   5  -5   3   71.88    4.54
  -5  -5  -3   70.02    4.38
  -5  -5  -3   63.91    3.65
  -5  -5  -3   70.31    4.51
  -5  -5  -3   67.76    4.50
  -5  -5  -3   80.24    4.30
  -5   5  -3   67.90    4.43
   5   5   3   77.03    4.42
  -5   5  -3   68.66    4.31
  -5   5  -3   68.09    4.03
  -5   5  -3   71.24    4.49
   5   5   3   68.40    3.21
  -5   5  -3   65.98    4.27
  -5   5  -3   65.09    4.33
  -6  -5  -3   -0.20    0.87
   6  -5   3    0.35    0.76
   6  -5   3   -0.17    0.50
  -6  -5  -3    1.00    0.94
  -6  -5  -3   -0.70    0.96
  -6  -5  -3   -0.69    1.41
  -6  -5  -3    2.50    1.38
  -6  -5  -3   -0.74    0.88
  -6   5  -3   -0.25    0.76
  -6   5  -3    0.26    0.86
  -6   5  -3    0.61    1.05
  -6   5  -3    1.24    1.27
  -6   5  -3   -1.17    0.81
  -6   5  -3   -1.53    1.03
   6   5   3    1.53    1.26
  -6   5  -3    0.25    1.00
  -6   5  -3    0.33    0.90
  -7  -5  -3   54.82    3.89
  -7  -5  -3   49.84    3.86
  -7  -5  -3   54.10    4.06
   7  -5   3   43.44    2.52
  -7  -5  -3   51.44    3.63
  -7  -5  -3   52.57    3.91
  -7   5  -3   46.87    3.61
  -7   5  -3   49.02    3.62
   7   5   3   50.06    2.79
  -7   5  -3   51.43    3.93
  -7   5  -3   46.77    3.66
  -7   5  -3   51.88    3.73
  -8  -5  -3  110.73    5.47
  -8  -5  -3  119.62    5.34
  -8  -5  -3  116.00    5.30
  -8  -5  -3  115.39    5.48
  -8  -5  -3  116.88    5.17
  -8   5  -3  126.20    5.48
  -8   5  -3  110.19    4.97
  -8   5  -3  114.34    5.35
  -8   5  -3  119.57    5.53
  -9  -5  -3   91.92    3.49
  -9  -5  -3   83.02    4.99
  -9  -5  -3   95.64    3.97
  -9   5  -3   89.91    3.60
  -9   5  -3   97.28    3.69
  -9  -6   3    5.87    1.72
  -9  -6   3   11.25    1.57
  -9  -6   3   11.53    1.65
  -9  -6   3   10.74    1.56
  -9  -6   3   11.89    1.59
  -9   6   3    7.97    1.56
  -9   6   3    8.29    1.46
  -9   6   3    7.72    1.41
  -9   6   3    7.19    1.32
  -9   6   3    7.69    1.45
  -9   6   3    8.04    1.45
  -8  -6   3    1.62    1.01
  -8  -6   3    0.96    0.83
  -8  -6   3    2.07    1.18
  -8  -6   3    1.64    1.06
  -8  -6   3    4.62    1.34
  -8  -6   3    3.15    1.20
  -8  -6   3    2.09    1.12
  -8   6   3    2.90    1.88
  -8   6   3    1.31    1.03
  -8   6   3    2.35    1.07
  -8   6   3    2.24    1.12
  -8   6   3    1.63    1.01
  -8   6   3    4.05    1.31
  -7  -6   3    3.87    1.51
  -7  -6   3    5.14    1.55
  -7  -6   3    3.08    1.22
  -7  -6   3    2.83    1.23
  -7  -6   3    5.48    1.82
   7  -6  -3    5.01    1.29
  -7  -6   3    5.87    1.67
  -7  -6   3    4.73    1.54
  -7   6   3    3.43    1.49
  -7   6   3    7.59    1.84
  -7   6   3    3.82    1.35
  -7   6   3    4.52    1.48
  -7   6   3    4.82    1.49
  -7   6   3    5.98    1.76
   7   6  -3    5.44    1.32
  -7   6   3    4.35    1.63
  -6  -6   3  343.33   11.65
   6  -6  -3  348.43   12.22
  -6  -6   3  324.70   11.45
   6  -6  -3  316.80   10.04
  -6  -6   3  273.70  140.91
  -6  -6   3  335.26   11.24
  -6  -6   3  324.23   11.37
  -6  -6   3  333.89   11.64
  -6  -6   3  340.04   11.09
  -6  -6   3  324.84   10.92
  -6   6   3  302.40   10.67
  -6   6   3  330.18   11.18
  -6   6   3  324.61   11.50
   6   6  -3  294.00   13.28
  -6   6   3  325.18   11.61
  -6   6   3  332.75   11.47
  -6   6   3  320.97   11.62
  -6   6   3  323.23   11.47
   6   6  -3  333.24   11.66
   6   6  -3  327.33   10.08
  -6   6   3  316.56   10.73
  -6   6   3   84.52  218.75
  -6   6   3  343.95   11.67
  -6   6   3  286.31  128.70
  -5  -6   3  406.11   13.04
  -5  -6   3  346.07  137.65
   5  -6  -3  436.22   13.53
  -5  -6   3  415.47   13.10
   5  -6  -3  438.54   11.92
  -5  -6   3  389.21   12.83
   5  -6  -3  426.44   11.78
  -5  -6   3  423.56   12.89
   5  -6  -3  423.68   12.01
  -5  -6   3  413.91   12.45
  -5  -6   3  408.91   12.96
   5   6  -3  396.82   11.97
  -5   6   3  411.70   13.16
  -5   6   3  411.39   13.26
  -5   6   3  423.58   12.78
   5   6  -3  390.69   13.73
   5   6  -3  418.98   11.54
  -5   6   3  409.88   13.08
  -5   6   3  433.95   25.14
  -5   6   3  396.87   13.00
  -5   6   3  388.29   12.81
   5   6  -3  431.90   11.71
  -5   6   3  416.88   13.11
  -4  -6   3   37.67    2.78
   4  -6  -3   41.67    2.66
  -4  -6   3    4.42  102.74
   4  -6  -3   42.31    2.83
   4  -6  -3   39.62    2.59
  -4   6   3   39.16    2.95
   4   6  -3   42.46    2.96
  -4   6   3   40.79    3.04
   4   6  -3   44.12    2.67
   4   6  -3   37.50    3.04
  -4   6   3   41.25    3.06
  -4   6   3   42.86   11.40
   4   6  -3   43.49    2.58
   3  -6  -3   76.62    3.52
   3  -6  -3   71.80    3.45
  -3  -6   3  200.15  118.90
   3  -6  -3   74.64    3.66
   3   6  -3   76.36    3.60
   3   6  -3   78.20    3.76
   3   6  -3   71.75    3.33
  -3   6   3   72.68    3.82
  -3   6   3   63.70    4.12
   3   6  -3   78.19    3.41
  -3   6   3   76.11    3.82
  -3   6   3   82.67   14.52
   2  -6  -3    4.48    1.00
   2  -6  -3    1.44    0.57
  -2  -6   3    2.31    0.65
   2  -6  -3    1.47    0.64
   2  -6  -3  -24.95  169.90
  -2  -6   3  -27.83  105.05
  -2   6   3    2.17    0.73
   2   6  -3    1.92    0.66
   2   6  -3    2.12    0.65
   2   6  -3    1.48    0.62
  -2   6   3    2.09    0.72
   2   6  -3    4.41    0.94
   2   6  -3    3.45   15.77
  -2   6   3   -5.59    8.00
  -1  -6   3    2.18    0.67
  -1  -6   3    2.23    0.69
   1  -6  -3    2.40    0.70
   1  -6  -3  158.59  124.24
   1  -6  -3    2.30    0.70
  -1  -6   3    4.36    0.82
   1  -6  -3    2.35    0.71
  -1  -6   3  -92.96  131.64
   1   6  -3    2.12    0.67
  -1   6   3    7.54    1.10
  -1   6   3   10.57    8.19
  -1   6   3    2.31    0.63
   1   6  -3   17.09   12.29
   1   6  -3    2.71    0.78
   0  -6  -3 2646.47   56.56
   0  -6   3 2425.14  276.20
   0  -6  -3 2549.31  211.24
   0   6  -3 2653.99   56.68
   0   6  -3 2771.10   76.13
   0   6   3 2836.03   79.54
   1  -6   3  213.14    6.45
  -1  -6  -3  376.52  110.86
  -1  -6  -3  219.36    6.93
   1  -6   3  232.01    7.00
  -1   6  -3  202.71   18.71
  -1   6  -3  219.95    7.20
   1   6   3  226.42    6.61
   1   6   3  154.44   29.44
  -1   6  -3  226.35    6.28
  -1   6  -3  219.22    6.82
   1   6   3  222.48    7.10
  -2  -6  -3   29.36    2.17
  -2  -6  -3  114.45   90.21
   2  -6   3   32.71    1.98
  -2   6  -3   33.59    2.32
  -2   6  -3   35.02    1.94
  -2   6  -3   30.10    2.36
   2   6   3   34.38    2.47
  -2   6  -3   25.09    8.96
   2   6   3   34.81    2.11
  -3  -6  -3   17.66    1.99
  -3  -6  -3   24.13    2.05
   3  -6   3   18.26    1.53
  -3  -6  -3   66.50   78.43
   3   6   3   21.51    2.04
   3   6   3   20.57    1.65
  -3   6  -3   20.24    1.93
  -3   6  -3   20.15    7.98
  -3   6  -3   18.36    2.00
  -4  -6  -3  133.38   86.25
   4  -6   3  289.25    8.25
  -4  -6  -3  282.55    9.33
  -4  -6  -3  280.65    9.00
   4  -6   3  290.81    8.92
  -4   6  -3  298.82   16.59
  -4   6  -3  274.48    9.99
   4   6   3  286.07    9.63
  -4   6  -3  302.91    9.58
   4   6   3  284.26    8.40
  -5  -6  -3  564.54   15.86
  -5  -6  -3  565.61   16.68
  -5  -6  -3  578.87   16.10
  -5  -6  -3  588.82   16.92
   5  -6   3  576.06   14.56
  -5  -6  -3  576.93   16.73
   5  -6   3  585.94   14.54
  -5  -6  -3  575.92   15.41
   5  -6   3  594.79   16.55
  -5   6  -3  579.13   16.38
   5   6   3  592.52   16.78
  -5   6  -3  574.06   16.78
   5   6   3  575.63   14.71
  -5   6  -3  600.16   17.25
  -5   6  -3  574.70   16.50
  -5   6  -3  572.97   16.80
  -5   6  -3  556.12   16.32
  -5   6  -3  578.14   16.15
  -6  -6  -3  186.63    8.45
   6  -6   3  189.58    7.79
   6  -6   3  184.42    6.23
  -6  -6  -3  187.72    8.45
   6  -6   3  181.93    6.16
  -6  -6  -3  178.48    7.83
  -6  -6  -3  184.20    7.49
  -6  -6  -3  188.78    8.61
  -6   6  -3  172.74    7.53
  -6   6  -3  183.32    8.38
   6   6   3  187.52    8.26
  -6   6  -3  165.73    8.14
  -6   6  -3  186.41    7.70
  -6   6  -3  183.28    8.41
  -6   6  -3  181.91    7.25
  -6   6  -3  188.40    7.98
   6   6   3  180.10    6.36
  -7  -6  -3    0.44    0.84
  -7  -6  -3    1.04    0.95
  -7  -6  -3    0.79    1.04
   7  -6   3   -1.51    1.04
  -7  -6  -3   -0.04    0.83
  -7  -6  -3    0.42    0.90
  -7   6  -3    0.27    0.87
  -7   6  -3    0.68    1.07
  -7   6  -3   -0.27    0.83
  -7   6  -3   -0.57    0.75
  -7   6  -3    2.11    0.97
  -7   6  -3    0.60    1.77
  -8  -6  -3    1.55    1.34
  -8  -6  -3    2.14    1.01
  -8  -6  -3    1.57    0.97
  -8  -6  -3    3.45    1.28
  -8  -6  -3    3.23    1.17
  -8   6  -3    1.74    1.18
  -8   6  -3    2.09    0.93
  -8   6  -3    3.61    1.09
  -8   6  -3    2.20    1.03
  -8   6  -3    1.71    0.82
  -9  -6  -3   41.57    2.21
  -9  -6  -3   46.01    3.02
  -9  -6  -3   46.93    2.52
  -9   6  -3   46.54    2.38
  -9   6  -3   52.39    2.48
  -9   6  -3   44.88    2.39
  -9  -7   3  109.84    4.58
  -9  -7   3  100.22    4.23
  -9  -7   3   94.85    4.21
  -9  -7   3  102.05    4.36
  -9   7   3  104.80    4.31
  -9   7   3   95.60    4.71
  -9   7   3   95.35    3.97
  -9   7   3   97.52    4.34
  -8  -7   3  165.57    6.77
  -8  -7   3  150.83    6.70
  -8  -7   3  145.88    6.44
  -8  -7   3  146.56    6.09
  -8  -7   3  150.73    6.47
  -8  -7   3  146.60    6.36
   8  -7  -3  159.55    5.86
  -8   7   3  155.16    6.58
  -8   7   3  152.40    6.32
  -8   7   3  151.02    6.59
  -8   7   3  158.24    6.74
  -8   7   3  149.57    6.57
  -8   7   3  154.63    6.55
  -7  -7   3    5.01    1.52
   7  -7  -3    3.79    1.28
  -7  -7   3    5.45    1.46
  -7  -7   3    8.25    2.02
  -7  -7   3    6.84    1.69
  -7  -7   3    4.57    1.63
  -7  -7   3    8.39    1.96
  -7  -7   3    6.08    1.69
  -7   7   3    6.14    1.66
  -7   7   3    6.97    1.90
  -7   7   3    3.26    1.45
  -7   7   3    6.58    1.71
  -7   7   3    4.31    1.42
  -7   7   3    7.26    1.80
   7   7  -3    4.75    1.35
  -7   7   3    6.79    1.69
   6  -7  -3  138.34    6.07
  -6  -7   3  177.21  157.20
  -6  -7   3  150.71    6.94
   6  -7  -3  142.75    7.03
  -6  -7   3  141.31    6.62
  -6  -7   3  151.05    7.11
   6  -7  -3  141.09    7.35
  -6  -7   3  141.53    6.51
  -6  -7   3  138.40    6.90
  -6  -7   3  136.06    6.70
   6  -7  -3  147.73    6.16
  -6  -7   3  139.74    6.92
   6   7  -3  139.29    5.98
  -6   7   3  137.82    6.87
  -6   7   3  135.97    6.39
  -6   7   3  144.05    6.99
   6   7  -3  148.57    6.26
  -6   7   3  153.09    7.16
  -6   7   3  153.44    6.95
  -6   7   3  138.75    7.16
  -6   7   3  147.52    7.01
  -6   7   3  154.20    7.38
  -5  -7   3 1128.28   28.69
   5  -7  -3 1174.44   29.05
   5  -7  -3 1162.17   27.55
  -5  -7   3 1179.43   28.18
  -5  -7   3 1108.17   28.26
   5  -7  -3 1160.96   27.32
  -5  -7   3  758.66  166.86
  -5  -7   3 1135.60   28.33
  -5  -7   3 1145.98   28.66
   5  -7  -3 1154.39   27.28
  -5  -7   3 1153.37   28.77
  -5   7   3 1149.02   28.72
  -5   7   3 1157.65   28.37
  -5   7   3 1136.97   28.60
  -5   7   3 1159.91   45.50
  -5   7   3 1137.93   28.70
  -5   7   3 1091.17   28.49
   5   7  -3 1146.55   27.59
   5   7  -3 1155.39   27.05
  -5   7   3 1149.31   28.98
  -5   7   3 1115.03   28.70
  -5   7   3 1163.61   28.28
   5   7  -3 1150.50   27.20
   4  -7  -3  162.96    6.33
  -4  -7   3   76.05  172.81
  -4  -7   3  146.28    6.28
   4  -7  -3  157.52    6.05
   4  -7  -3  151.02    5.98
  -4   7   3  152.82    6.67
   4   7  -3  163.41    6.03
  -4   7   3  151.43    6.48
  -4   7   3  154.66    6.71
   4   7  -3  157.64    6.06
   3  -7  -3  230.07    7.42
  -3  -7   3  311.52  118.74
   3  -7  -3  231.24    7.37
   3  -7  -3  218.22    7.52
  -3  -7   3  208.52    7.45
   3   7  -3  229.48    9.91
   3   7  -3  217.48    7.08
  -3   7   3  224.19   22.41
   3   7  -3  214.67    7.51
  -3   7   3  213.80    7.85
   3   7  -3  203.58    7.12
  -3   7   3  212.73    7.74
  -3   7   3  223.78    7.76
   2  -7  -3  154.23    5.66
  -2  -7   3  198.12  162.75
  -2  -7   3  154.31    5.11
   2  -7  -3  162.97    5.72
   2  -7  -3  153.18    5.83
   2   7  -3  153.97    5.54
  -2   7   3  154.81    6.14
   2   7  -3  191.86   35.67
  -2   7   3  150.80    5.54
   2   7  -3  153.67    5.69
  -2   7   3  143.40    5.90
   2   7  -3  155.74    5.47
   2   7  -3  161.34    5.72
  -2   7   3  186.57   21.04
   1  -7  -3  108.73    4.27
  -1  -7   3  109.37    4.72
   1  -7  -3  106.05    4.31
   1  -7  -3   23.61  186.77
   1  -7  -3  110.98    4.65
  -1  -7   3  -37.26  120.57
  -1   7   3   98.65   20.19
  -1   7   3  108.93    4.71
   1   7  -3  108.49    4.29
   1   7  -3  105.35    4.45
   1   7  -3  103.53    4.24
  -1   7   3  107.40    3.91
   1   7  -3  114.95   20.82
   0  -7   3  840.29  197.85
   0  -7   3  725.50   17.11
   0  -7  -3  707.20   17.62
   0  -7   3  696.14   17.16
   0  -7  -3  914.13  156.51
   0  -7   3  712.39   17.22
   0   7  -3  710.10   17.70
   0   7   3  735.54   17.85
   0   7  -3  682.73   34.04
   0   7  -3  721.64   16.95
   0   7   3  711.08   17.07
   0   7   3  689.51   38.10
   1  -7   3  576.76   14.65
  -1  -7  -3  551.01   14.63
  -1  -7  -3  637.05  142.83
   1  -7   3  578.99   14.26
   1  -7   3  584.39   14.23
  -1   7  -3  556.62   14.90
  -1   7  -3  575.11   31.21
  -1   7  -3  539.68   13.78
   1   7   3  567.20   14.87
   1   7   3  590.91   14.31
   2  -7   3  133.63    5.86
   2  -7   3  126.54    4.81
  -2  -7  -3  126.83    5.34
  -2  -7  -3  124.52    5.17
   2  -7   3  132.96    5.42
  -2  -7  -3  209.61   95.71
  -2   7  -3  127.82    5.56
   2   7   3  136.45    4.99
   2   7   3  128.05    5.45
  -2   7  -3  145.59   16.78
  -2   7  -3  124.73    4.62
   3  -7   3  128.07    5.01
   3  -7   3  124.39    4.84
  -3  -7  -3  132.63    5.68
  -3  -7  -3   96.70   95.16
   3  -7   3  125.55    5.60
  -3  -7  -3  122.99    5.30
   3   7   3  133.64    5.09
  -3   7  -3  118.45    5.69
  -3   7  -3  134.83   16.84
  -3   7  -3  133.84    5.61
   3   7   3  120.12    5.64
  -4  -7  -3   75.56    4.32
   4  -7   3   71.41    4.28
  -4  -7  -3   74.70    4.57
  -4  -7  -3  162.76  105.78
  -4  -7  -3   70.41    4.43
   4  -7   3   73.87    3.60
  -4  -7  -3   71.04    3.99
   4  -7   3   73.76    3.67
  -4  -7  -3   73.42    4.57
  -4   7  -3   76.14    4.61
  -4   7  -3   69.01    4.51
  -4   7  -3   57.49   11.25
   4   7   3   77.57    4.61
  -4   7  -3   71.80    4.44
  -4   7  -3   68.53    4.38
  -4   7  -3   74.80    4.63
  -4   7  -3   70.24    4.19
   4   7   3   85.14    3.91
  -5  -7  -3   50.34    3.74
  -5  -7  -3   51.98    3.71
   5  -7   3   46.88    2.99
  -5  -7  -3   51.94    3.96
  -5  -7  -3   57.85    4.12
  -5  -7  -3   51.90    4.00
   5  -7   3   55.11    3.15
  -5  -7  -3   50.06    3.99
   5  -7   3   52.27    3.87
  -5   7  -3   50.16    3.78
  -5   7  -3   49.56    4.02
  -5   7  -3   46.07    3.57
  -5   7  -3   42.83    3.61
   5   7   3   53.17    4.05
  -5   7  -3   56.34    4.04
  -5   7  -3   49.81    3.94
   5   7   3   58.20    3.33
  -5   7  -3   52.90    3.94
  -6  -7  -3   73.54    4.74
  -6  -7  -3   75.35    4.52
  -6  -7  -3   62.54    4.47
   6  -7   3   76.49    3.83
   6  -7   3   72.44    4.70
  -6  -7  -3   80.47    4.99
  -6  -7  -3   71.83    4.73
  -6   7  -3   80.25    4.90
  -6   7  -3   73.76    4.84
  -6   7  -3   69.57    4.56
  -6   7  -3   73.05    4.57
  -6   7  -3   71.37    4.31
  -6   7  -3   70.15    4.64
   6   7   3   79.89    4.01
   7  -7   3   27.58    2.99
  -7  -7  -3   30.64    2.94
  -7  -7  -3   30.62    3.20
  -7  -7  -3   31.42    2.90
  -7  -7  -3   33.06    4.22
  -7   7  -3   32.64    4.08
  -7   7  -3   36.41    3.59
  -7   7  -3   33.51    3.05
  -7   7  -3   28.74    2.56
  -8  -7  -3    0.29    0.64
  -8  -7  -3    1.52    0.90
  -8  -7  -3    1.57    0.94
  -8  -7  -3   -0.37    0.62
  -8  -7  -3    0.55    0.69
  -8   7  -3    1.12    0.86
  -8   7  -3   -0.32    0.85
  -8   7  -3   -0.39    0.55
  -8   7  -3   -0.97    0.45
  -9  -7  -3    8.31    1.48
  -9  -7  -3    8.17    1.13
  -9  -7  -3    7.49    1.08
  -9   7  -3    8.39    1.08
  -9   7  -3    7.23    1.01
  -9   7  -3    7.63    1.50
  -9  -8   3    3.17    0.77
  -9  -8   3    1.56    1.03
  -9  -8   3    2.68    0.81
  -9  -8   3    2.23    0.72
  -9  -8   3    2.23    0.78
  -9   8   3    2.72    0.98
  -9   8   3    2.53    0.77
  -9   8   3    3.12    0.86
  -9   8   3    1.86    0.69
  -9   8   3    3.40    0.82
   8  -8  -3  120.16    4.70
  -8  -8   3  116.59    5.46
  -8  -8   3  115.39    5.29
  -8  -8   3  110.93    5.16
  -8  -8   3  120.13    5.67
  -8  -8   3  118.05    5.27
  -8  -8   3  119.17    5.30
  -8   8   3  108.92    5.28
  -8   8   3  111.95    5.22
  -8   8   3  112.59    5.33
  -8   8   3  118.64    5.16
  -8   8   3  114.44    5.30
  -8   8   3  112.70    5.46
  -7  -8   3    3.94    1.32
  -7  -8   3    4.43    1.49
  -7  -8   3    7.37    2.10
  -7  -8   3    5.27    1.55
  -7  -8   3    5.99    1.64
  -7   8   3    5.65    1.59
  -7   8   3    7.09    1.84
   7   8  -3    6.09    1.41
  -7   8   3    3.37    1.22
  -7   8   3    6.67    1.74
  -7   8   3    6.76    1.61
  -7   8   3    5.55    1.52
  -6  -8   3   23.90    2.79
   6  -8  -3   23.86    2.46
  -6  -8   3   21.85    2.63
  -6  -8   3  -55.83  179.06
  -6  -8   3   19.17    2.42
  -6  -8   3   21.64    2.74
  -6  -8   3   21.14    2.72
  -6  -8   3   21.64    2.60
  -6  -8   3   18.87    2.60
  -6   8   3   22.49    2.78
  -6   8   3   18.17    2.49
  -6   8   3   20.81    2.69
  -6   8   3   20.41    2.45
   6   8  -3   21.76    2.35
  -6   8   3   24.34    2.76
  -6   8   3   26.09    2.90
  -6   8   3   20.42    2.83
  -5  -8   3   26.68    2.88
   5  -8  -3   27.70    2.64
   5  -8  -3   23.54    2.46
  -5  -8   3   24.64    2.80
  -5  -8   3   26.56    2.98
  -5  -8   3   32.25    3.18
   5  -8  -3   23.11    2.56
  -5  -8   3  -15.80  155.26
  -5  -8   3   22.59    2.55
   5  -8  -3   26.34    2.99
  -5  -8   3   30.16    2.98
  -5  -8   3   25.66    2.99
   5   8  -3   24.54    2.44
  -5   8   3   29.45    3.13
   5   8  -3   27.08    3.03
   5   8  -3   23.10    2.47
  -5   8   3   22.69    2.75
  -5   8   3   31.93    3.34
  -5   8   3   27.61    3.05
  -5   8   3   26.82    2.87
  -5   8   3   27.19   13.72
  -5   8   3   25.21    2.78
  -5   8   3   25.86    2.98
  -5   8   3   29.27    3.13
   4  -8  -3  153.31    6.40
  -4  -8   3  139.84    6.45
   4  -8  -3  150.08    6.08
   4  -8  -3  153.63    6.26
  -4  -8   3  104.20  159.61
  -4  -8   3  150.84    6.66
  -4  -8   3  153.10    6.56
  -4  -8   3  140.90    6.83
  -4  -8   3  150.97    6.93
  -4  -8   3  143.17    6.86
  -4  -8   3  145.82    6.70
  -4   8   3  172.77   24.41
  -4   8   3  151.45    6.88
   4   8  -3  148.93    6.07
  -4   8   3  138.74    6.52
   4   8  -3  151.47    6.21
  -4   8   3  137.91    6.86
  -4   8   3  150.18    6.71
   4   8  -3  151.67    6.23
  -4   8   3  158.38    7.00
  -4   8   3  143.25    6.58
  -4   8   3  150.72    6.77
  -4   8   3  149.56    6.86
  -3  -8   3  537.33  171.95
   3  -8  -3  554.54   14.70
   3  -8  -3  566.45   15.19
  -3  -8   3  549.96   15.07
   3  -8  -3  558.69   14.86
  -3   8   3  600.12   36.13
  -3   8   3  534.25   15.31
   3   8  -3  547.79   14.77
   3   8  -3  541.43   14.60
   3   8  -3  576.82   15.43
  -3   8   3  546.60   15.81
   3   8  -3  529.13   14.50
  -3   8   3  523.13   14.98
  -2  -8   3  157.92    6.03
  -2  -8   3  188.23  166.82
   2  -8  -3  147.96    5.78
  -2  -8   3  146.62    5.23
   2  -8  -3  133.74    5.44
  -2   8   3  147.40    5.58
   2   8  -3  147.93    5.92
   2   8  -3  147.86    5.72
  -2   8   3  149.38    6.21
  -2   8   3  143.33   22.80
  -2   8   3  141.98    6.13
   2   8  -3  147.41    5.67
   1  -8  -3   68.15    3.72
  -1  -8   3   62.37    3.16
   1  -8  -3   48.51  248.66
  -1  -8   3  218.29  156.31
   1   8  -3   32.15   17.88
   1   8  -3   61.61    3.32
   1   8  -3   60.71    3.47
  -1   8   3   62.39    3.68
  -1   8   3   50.82   18.38
  -1   8   3   63.59    2.94
  -1   8   3   60.49    3.62
   0  -8   3 -152.42  271.53
   0  -8   3  119.17    4.77
   0  -8   3  115.20    4.72
   0  -8  -3  114.33    5.01
   0  -8  -3  -24.83  175.13
   0  -8   3  111.96    4.75
   0   8   3  114.46    5.11
   0   8  -3  108.88    4.52
   0   8  -3  113.43    5.00
   0   8   3   77.35   24.34
   0   8   3  114.74    5.10
   0   8   3  113.40    4.66
   1  -8   3   11.77    1.56
   1  -8   3   11.09    1.47
   1  -8   3   10.23    1.40
  -1  -8  -3  136.17  109.08
  -1  -8  -3    9.58    1.39
  -1   8  -3    7.68    1.49
  -1   8  -3   16.57   11.03
   1   8   3    9.52    1.35
  -1   8  -3    8.79    1.46
   1   8   3    8.37    1.59
   2  -8   3  265.42    8.28
   2  -8   3  264.71    8.17
  -2  -8  -3  111.54  126.68
  -2  -8  -3  255.75    8.65
   2  -8   3  256.99    8.66
  -2   8  -3  223.07    7.62
  -2   8  -3  284.51   25.07
   2   8   3  269.19    9.04
   2   8   3  261.31    8.18
  -2   8  -3  255.13    8.92
   3  -8   3  260.43    9.24
  -3  -8  -3  261.44    9.09
   3  -8   3  264.58    8.56
  -3  -8  -3  156.61  118.04
   3  -8   3  277.95    8.61
  -3  -8  -3  282.61    9.20
   3   8   3  259.09    9.41
  -3   8  -3  278.49   22.31
   3   8   3  271.46    8.61
  -3   8  -3  269.55    9.66
   4  -8   3   39.37    2.83
  -4  -8  -3    4.55  129.74
  -4  -8  -3   41.28    3.10
  -4  -8  -3   42.63    3.46
  -4  -8  -3   41.79    3.31
  -4  -8  -3   41.65    3.60
   4  -8   3   41.49    3.34
  -4  -8  -3   46.09    3.59
   4  -8   3   42.44    2.88
  -4  -8  -3   40.17    3.43
  -4   8  -3   40.84    3.40
  -4   8  -3   38.09    3.75
  -4   8  -3   27.73   11.01
  -4   8  -3   43.47    3.41
  -4   8  -3   41.64    3.48
   4   8   3   37.71    3.37
  -4   8  -3   42.19    3.53
   4   8   3   42.84    2.94
  -4   8  -3   36.27    3.20
  -4   8  -3   43.91    3.66
  -5  -8  -3   90.75    5.07
  -5  -8  -3   87.29    5.26
   5  -8   3   87.70    4.30
   5  -8   3   91.44    5.20
  -5  -8  -3   80.03    4.98
  -5  -8  -3   87.67    4.83
  -5  -8  -3   84.26    5.15
   5  -8   3   83.52    4.51
  -5  -8  -3   85.72    5.13
  -5   8  -3   83.37    5.05
  -5   8  -3   85.98    5.01
  -5   8  -3   87.59    4.85
  -5   8  -3   83.35    5.07
  -5   8  -3   82.27    5.52
  -5   8  -3   84.61    5.11
  -5   8  -3   84.78    4.94
   5   8   3   81.64    4.31
  -6  -8  -3   29.31    3.05
  -6  -8  -3   38.97    3.41
   6  -8   3   33.38    2.59
  -6  -8  -3   33.08    3.17
  -6  -8  -3   27.93    2.94
  -6  -8  -3   31.98    2.95
   6  -8   3   26.07    3.15
  -6   8  -3   27.57    2.82
  -6   8  -3   28.93    2.81
  -6   8  -3   26.55    2.88
  -6   8  -3   37.21    3.37
  -6   8  -3   28.99    3.01
  -6   8  -3   32.55    3.09
   6   8   3   32.91    2.62
  -7  -8  -3  283.53    9.40
   7  -8   3  277.14    9.80
  -7  -8  -3  283.73    9.91
  -7  -8  -3  291.89    9.92
  -7  -8  -3  279.95    9.73
  -7  -8  -3  281.26    9.61
  -7   8  -3  293.34    9.96
  -7   8  -3  282.94    9.48
  -7   8  -3  292.12    9.98
  -7   8  -3  291.05    9.47
  -7   8  -3  285.29    8.75
  -7   8  -3  293.17    9.85
  -8  -8  -3   74.01    3.51
  -8  -8  -3   77.30    3.87
  -8  -8  -3   76.79    3.81
  -8  -8  -3   74.11    3.78
  -8   8  -3   75.79    3.76
   8   8   3   70.87    3.57
  -8   8  -3   70.96    3.67
  -8   8  -3   78.29    3.57
  -8   8  -3   73.25    3.73
  -8   8  -3   68.96    3.21
   8  -9  -3    8.32    1.73
  -8  -9   3   10.03    1.52
  -8  -9   3    8.84    1.43
  -8  -9   3   11.43    1.60
  -8  -9   3    7.92    1.61
  -8  -9   3   11.65    1.60
  -8  -9   3    9.54    1.78
  -8   9   3   11.78    1.72
  -8   9   3    9.45    1.75
  -8   9   3   10.22    1.77
  -8   9   3   11.14    1.69
  -8   9   3   10.95    1.57
  -8   9   3    8.54    1.48
  -7  -9   3   14.75    2.12
  -7  -9   3   17.05    2.13
  -7  -9   3   15.76    2.10
  -7  -9   3   13.88    2.01
  -7  -9   3   18.14    2.36
  -7   9   3   12.45    2.15
  -7   9   3   14.36    1.99
  -7   9   3   15.99    2.26
  -7   9   3   18.02    2.40
   7   9  -3   14.98    2.54
  -7   9   3   17.80    2.28
  -7   9   3   18.55    2.29
  -7   9   3   14.57    2.07
  -6  -9   3    5.49    1.59
  -6  -9   3    7.75    1.96
  -6  -9   3  216.46  307.29
  -6  -9   3    5.89    1.64
  -6  -9   3    6.16    1.60
  -6  -9   3    5.82    1.67
  -6  -9   3    6.74    1.69
   6  -9  -3    6.00    1.75
   6  -9  -3    6.17    1.58
  -6   9   3    9.22    2.19
  -6   9   3   11.93    2.13
   6   9  -3    8.09    1.78
  -6   9   3    7.84    1.83
  -6   9   3    7.58    1.81
  -6   9   3    7.18    1.69
   6   9  -3    7.19    1.69
  -6   9   3    9.37    2.00
  -6   9   3    6.59    1.75
  -5  -9   3    1.83    1.07
  -5  -9   3    1.10    1.06
   5  -9  -3    3.72    1.61
   5  -9  -3    0.44    0.97
  -5  -9   3    1.43    1.23
  -5  -9   3 -109.98  196.49
   5  -9  -3    0.28    0.93
   5  -9  -3    1.48    1.26
  -5   9   3    0.51    1.34
  -5   9   3    1.34    1.09
   5   9  -3    2.06    1.12
  -5   9   3    1.56    1.15
   5   9  -3    3.26    1.38
   5   9  -3    3.12    1.64
  -5   9   3    3.35    2.13
  -5   9   3   -0.34    0.80
  -5   9   3   33.38   17.24
   4  -9  -3  323.19   10.71
  -4  -9   3  314.88   10.69
  -4  -9   3  328.25   10.89
  -4  -9   3  321.84   11.24
  -4  -9   3  315.73   10.80
  -4  -9   3  340.18   10.89
   4  -9  -3  285.50    9.91
  -4  -9   3  324.54   11.28
   4  -9  -3  316.51   10.85
   4  -9  -3  310.73   10.43
  -4  -9   3  210.84  179.13
  -4   9   3  325.83   11.13
  -4   9   3  311.95   10.88
  -4   9   3  330.20   11.15
  -4   9   3  316.65   10.78
  -4   9   3  314.86   10.79
   4   9  -3  316.02   11.13
  -4   9   3  312.22   44.58
   4   9  -3  307.77   10.54
  -4   9   3  309.20   10.76
  -4   9   3  324.78   11.26
  -4   9   3  311.83   11.37
   4   9  -3  316.54   11.19
  -4   9   3  318.02   11.32
  -3  -9   3  156.85    7.04
   3  -9  -3  160.10    6.69
   3  -9  -3  156.84    6.33
  -3  -9   3  139.30    6.36
  -3  -9   3  154.90    7.02
  -3  -9   3  490.07  208.71
  -3  -9   3  158.05    6.58
  -3   9   3  162.68    6.85
  -3   9   3  154.41    7.01
  -3   9   3  129.79    7.18
   3   9  -3  157.69    6.43
  -3   9   3  154.91    6.77
  -3   9   3  200.58   28.47
   3   9  -3  155.84    6.40
  -3   9   3  147.18    7.06
   3   9  -3  155.00    6.85
  -3   9   3  143.22    9.09
  -2  -9   3    4.11    1.22
   2  -9  -3    1.82    0.80
   2  -9  -3    0.58    0.74
  -2  -9   3   74.75  222.69
  -2  -9   3    0.04    0.62
   2  -9  -3    0.04    0.80
   2   9  -3    2.94    1.09
  -2   9   3    3.55    1.12
   2   9  -3    2.07    0.95
   2   9  -3    0.52    0.71
  -2   9   3   -4.13   17.35
  -2   9   3    1.91    1.03
  -2   9   3    3.23    1.21
   1  -9  -3  314.43  373.73
  -1  -9   3   -0.45  253.63
   1   9  -3   -8.52   23.38
   0  -9  -3  384.05  182.04
   0  -9  -3  128.03    5.64
   0  -9   3  123.16    5.93
   0  -9   3  392.29  285.72
   0   9   3   80.59   26.02
   0   9  -3  101.82   23.01
   0   9   3  129.60    5.76
   0   9  -3  134.23    5.33
   0   9   3  129.31    5.83
   0   9  -3  125.07    5.31
   0   9  -3  133.31    5.72
  -1  -9  -3  369.46  200.74
   1  -9   3  738.56   18.78
  -1  -9  -3  760.14   19.06
   1  -9   3  729.22   18.59
  -1   9  -3  719.45   40.80
  -1   9  -3  729.23   18.15
  -1   9  -3  692.21   18.08
   1   9   3  728.51   19.03
  -1   9  -3  719.61   19.07
   1   9   3  729.10   18.40
   1   9   3  737.98   19.39
  -2  -9  -3  310.92  213.44
   2  -9   3  275.94   10.02
  -2  -9  -3  297.34    9.68
  -2  -9  -3  283.51    9.59
   2  -9   3  291.02    9.74
   2  -9   3  276.19    9.20
  -2   9  -3  285.68    9.91
   2   9   3  309.48   12.88
   2   9   3  282.51    9.68
   2   9   3  275.92    9.81
  -2   9  -3  274.17   26.71
  -3  -9  -3 -149.27  142.81
   3  -9   3   28.76    2.57
   3  -9   3   33.33    2.66
  -3  -9  -3   30.06    3.21
  -3  -9  -3   26.12    2.91
  -3  -9  -3   30.18    2.75
  -3  -9  -3   26.88    2.82
   3  -9   3   33.58    2.95
  -3  -9  -3   32.22    2.85
  -3   9  -3   27.00    2.78
   3   9   3   30.73    2.56
  -3   9  -3   27.49   13.83
   3   9   3   28.38    2.91
  -3   9  -3   22.84    2.56
  -3   9  -3   29.01    2.90
  -3   9  -3   28.31    2.95
  -3   9  -3   24.29    2.78
  -4  -9  -3   36.40    3.13
  -4  -9  -3   37.27    3.32
  -4  -9  -3   30.33    2.93
   4  -9   3   36.56    3.03
   4  -9   3   31.83    3.01
  -4  -9  -3   27.41    2.84
   4  -9   3   35.25    2.89
  -4  -9  -3   34.11    3.09
  -4  -9  -3   38.39    3.43
  -4  -9  -3  100.60  160.26
  -4  -9  -3   31.50    3.11
  -4   9  -3   39.30    3.31
  -4   9  -3   30.41    2.95
   4   9   3   32.46    2.76
  -4   9  -3   36.70    3.20
  -4   9  -3   36.75    3.30
  -4   9  -3   33.59    3.31
  -4   9  -3   31.86    3.19
   4   9   3   37.72    3.47
   4   9   3   34.22    3.37
  -4   9  -3   32.34    3.39
  -4   9  -3   31.67   13.24
  -5  -9  -3   85.56    5.13
  -5  -9  -3   87.83    4.99
  -5  -9  -3   86.36    4.79
  -5  -9  -3   88.18    5.15
  -5  -9  -3   87.49    5.25
   5  -9   3   84.26    4.49
  -5  -9  -3   88.36    5.25
   5  -9   3   88.30    5.23
  -5   9  -3   90.49    5.12
  -5   9  -3   80.69    4.98
  -5   9  -3   88.29    4.94
  -5   9  -3   96.74    5.48
  -5   9  -3   91.19    5.31
   5   9   3   88.61    4.62
  -5   9  -3   86.21    5.09
  -6  -9  -3  269.22    9.80
  -6  -9  -3  279.54    9.88
  -6  -9  -3  269.91    9.81
   6  -9   3  263.37    9.73
  -6  -9  -3  264.20    9.66
  -6  -9  -3  256.91    9.32
  -6   9  -3  285.95    9.96
  -6   9  -3  260.40    9.41
  -6   9  -3  266.11    9.60
  -6   9  -3  283.20   10.07
  -7  -9  -3   85.60    4.29
  -7  -9  -3   82.59    4.41
  -7  -9  -3   87.75    4.62
  -7  -9  -3   87.43    4.60
  -7  -9  -3   85.99    4.53
  -7   9  -3   89.07    4.64
  -7   9  -3   84.34    4.49
  -7   9  -3   81.37    4.22
  -7   9  -3   85.16    3.85
  -7   9  -3   89.51    4.69
  -8  -9  -3    0.88    0.61
  -8  -9  -3    0.93    0.59
  -8  -9  -3    1.19    0.64
  -8  -9  -3    1.18    0.62
  -8   9  -3    1.75    0.74
  -8   9  -3    1.33    0.69
  -8   9  -3    1.27    0.61
   8   9   3    0.14    0.90
  -8 -10   3   11.65    1.57
   8 -10  -3    9.06    1.23
  -8 -10   3    9.46    1.34
  -8 -10   3    8.59    1.86
  -8 -10   3   10.26    1.33
  -8 -10   3    7.88    1.31
  -8  10   3    9.08    1.44
  -8  10   3   11.58    1.53
  -8  10   3   12.56    1.42
  -8  10   3   10.39    2.10
  -8  10   3   10.90    1.39
  -7 -10   3   65.80    4.06
  -7 -10   3   69.42    3.96
  -7 -10   3   70.57    4.04
  -7 -10   3   70.43    3.92
  -7 -10   3   73.11    4.08
  -7 -10   3   74.51    4.03
  -7  10   3   65.24    3.97
  -7  10   3   71.16    5.28
  -7  10   3   68.83    4.04
  -7  10   3   69.97    3.99
  -7  10   3   69.93    3.97
  -7  10   3   70.98    3.75
  -7  10   3   68.78    4.11
  -6 -10   3   28.82    3.81
  -6 -10   3   29.84    2.84
   6 -10  -3   26.15    3.04
  -6 -10   3   30.04    2.84
  -6 -10   3   27.20    3.04
  -6 -10   3   29.33    3.50
  -6  10   3   26.40    2.88
  -6  10   3   35.50    3.14
  -6  10   3   27.42    2.79
   6  10  -3   30.58    2.95
  -6  10   3   33.02    4.34
  -5 -10   3   22.31    2.66
  -5 -10   3 -294.53  232.57
   5 -10  -3   21.25    2.50
  -5  10   3   20.51    2.54
  -5  10   3   49.08   20.93
  -5  10   3   25.64    3.07
  -5  10   3   23.27    2.82
  -5  10   3   25.12    2.76
  -5  10   3   20.36    2.65
   5  10  -3   25.00    3.30
   5  10  -3   25.79    2.87
  -4 -10   3  120.03    6.29
   4 -10  -3  104.67    7.83
   4 -10  -3  116.18    5.76
   4 -10  -3  114.52    5.44
  -4 -10   3  118.30    5.94
   4 -10  -3  117.01    5.89
  -4 -10   3  123.24    6.01
  -4 -10   3  115.33    6.11
  -4 -10   3  157.16  213.28
  -4 -10   3  111.51    5.79
   4 -10  -3  131.25    9.21
  -4 -10   3  114.18    5.71
   4  10  -3  113.88    5.88
  -4  10   3  118.71    6.23
  -4  10   3  124.76    6.19
  -4  10   3  116.72    5.83
  -4  10   3  126.59    6.23
  -4  10   3  109.84    5.72
  -4  10   3  116.82    5.93
  -4  10   3  109.93    6.91
  -4  10   3  118.96    6.42
   4  10  -3  116.98    5.90
   4  10  -3  109.30    7.09
  -4  10   3  121.76   24.00
   3 -10  -3   87.29    5.08
  -3 -10   3  103.40    5.77
   3 -10  -3  110.13    5.65
  -3 -10   3  108.42    5.93
   3 -10  -3  111.85    5.42
  -3 -10   3 -176.67  193.90
   3 -10  -3  113.79    5.69
   3 -10  -3  105.81    5.26
  -3 -10   3  114.49    5.66
  -3 -10   3  112.01    5.50
  -3 -10   3  116.40    5.95
  -3  10   3  118.38   24.98
  -3  10   3  115.08    6.11
  -3  10   3  103.15    5.52
  -3  10   3  110.27    6.08
  -3  10   3  114.02    5.78
   3  10  -3  112.56    5.71
  -3  10   3  114.00    5.67
  -3  10   3  108.36    5.68
  -3  10   3  113.56    5.75
  -3  10   3  124.17    6.29
  -3  10   3  112.22    5.99
   3  10  -3  108.49    5.75
  -2 -10   3  198.02    7.96
   2 -10  -3  183.09    7.76
  -2 -10   3  190.13    7.52
  -2 -10   3  -32.95  190.62
  -2 -10   3  188.58    8.29
   2 -10  -3  197.61    7.77
  -2 -10   3  200.56    7.46
  -2 -10   3  188.26    7.21
  -2  10   3  197.65    8.14
  -2  10   3  173.68    7.78
  -2  10   3  191.12   36.51
   2  10  -3  195.32    8.47
   2  10  -3  183.05    7.72
  -2  10   3  165.79   11.20
  -2  10   3  195.23    8.27
   2  10  -3  194.80    7.85
  -2  10   3  206.91    8.01
  -1 -10   3   18.94    2.42
   1 -10  -3 -481.72  470.55
  -1 -10   3   18.15    1.99
   1 -10  -3   22.08    2.37
   1 -10  -3   17.54    2.25
  -1 -10   3 -182.54  319.54
   1  10  -3   21.50    2.33
  -1  10   3   29.65   27.08
  -1  10   3   21.21    2.67
   1  10  -3   18.10    2.10
   1  10  -3   18.55    2.40
  -1  10   3   18.74    2.51
   1  10  -3    7.54   29.98
   1  10  -3   18.00    2.12
   1  10  -3   20.78    2.63
  -1  10   3   20.11    2.32
  -1  10   3   18.08    2.37
   0 -10   3  171.88    6.61
   0 -10  -3  174.17    7.06
   0 -10  -3  267.72  278.22
   0 -10  -3  144.04    6.55
   0  10  -3  165.52    6.49
   0  10  -3  161.21    6.71
   0  10  -3  173.63    7.64
   0  10   3  166.81    7.32
   0  10   3  167.13    6.94
   0  10  -3  160.35    6.35
   0  10  -3  160.35    7.23
   0  10  -3  150.91    6.87
   0  10  -3  129.39   27.93
   0  10   3  163.57    7.18
  -1 -10  -3  -61.73  218.94
  -1 -10  -3   21.79    2.62
  -1 -10  -3   15.79    2.32
  -1 -10  -3   17.18    2.11
   1 -10   3   17.45    2.10
  -1 -10  -3   16.29    2.24
  -1  10  -3   29.14   18.43
  -1  10  -3   15.32    2.21
  -1  10  -3   20.32    2.97
  -1  10  -3   14.97    2.02
   1  10   3   13.89    2.41
  -1  10  -3   16.27    2.55
  -1  10  -3   13.16    2.17
  -1  10  -3   20.15    2.50
  -2 -10  -3  487.35   14.25
   2 -10   3  483.85   18.14
   2 -10   3  470.25   13.71
  -2 -10  -3  473.58   13.93
  -2 -10  -3  468.52   14.55
  -2 -10  -3  493.28   14.23
  -2 -10  -3  522.28  195.43
   2 -10   3  482.87   14.24
  -2 -10  -3  454.26   13.73
  -2 -10  -3  471.56   14.82
   2  10   3  456.87   13.88
  -2  10  -3  483.90   14.59
  -2  10  -3  484.13   14.16
  -2  10  -3  478.23   14.54
   2  10   3  488.87   14.82
  -2  10  -3  478.68   14.45
  -2  10  -3  483.13   37.26
  -2  10  -3  460.46   13.83
  -2  10  -3  465.68   13.76
   2  10   3  482.56   14.30
   2  10   3  490.44   13.84
  -3 -10  -3  203.52    8.03
  -3 -10  -3  204.31    8.44
   3 -10   3  190.57    7.66
  -3 -10  -3  201.47    7.95
  -3 -10  -3  209.65    8.31
  -3 -10  -3  195.23    7.90
   3 -10   3  196.63    8.10
  -3 -10  -3  202.67    8.03
   3 -10   3  202.25    7.72
  -3 -10  -3   69.11  181.07
   3  10   3  209.00    8.24
   3  10   3  198.53    7.62
  -3  10  -3  194.77    7.80
  -3  10  -3  201.14    8.30
   3  10   3  184.44    7.58
  -3  10  -3  183.36   26.64
  -3  10  -3  196.71    7.95
  -3  10  -3  205.82    8.09
  -3  10  -3  202.35    8.31
   3  10   3  198.21    8.47
  -3  10  -3  199.66    7.96
  -3  10  -3  192.89    8.41
  -4 -10  -3  -87.93  195.63
   4 -10   3   16.83    2.34
  -4 -10  -3   16.92    2.25
  -4 -10  -3   19.94    2.67
  -4 -10  -3   14.61    3.09
  -4 -10  -3   17.96    2.50
   4 -10   3   15.64    2.22
  -4 -10  -3   18.11    2.48
   4 -10   3   15.36    2.08
  -4 -10  -3   17.89    2.97
  -4 -10  -3   13.29    2.28
   4  10   3   13.65    3.24
  -4  10  -3   19.68    2.44
  -4  10  -3   12.34    2.86
  -4  10  -3   25.17   15.57
   4  10   3   13.14    2.12
  -4  10  -3   15.69    2.87
  -4  10  -3   15.25    2.66
   4  10   3   20.24    2.45
   4  10   3   19.73    2.81
  -4  10  -3   16.25    2.71
  -4  10  -3   12.23    2.16
  -4  10  -3   18.91    2.42
  -5 -10  -3    7.11    1.75
  -5 -10  -3    6.68    1.68
  -5 -10  -3    7.93    1.87
   5 -10   3    8.33    1.68
  -5 -10  -3    7.07    1.66
  -5 -10  -3    8.21    1.88
  -5 -10  -3    7.87    1.68
   5 -10   3    6.89    1.93
   5  10   3    9.09    1.99
  -5  10  -3    5.34    1.54
  -5  10  -3    9.58    1.99
  -5  10  -3    9.03    1.94
  -5  10  -3    7.37    1.79
  -5  10  -3    7.72    1.75
   5  10   3    7.27    1.62
  -5  10  -3    8.50    1.72
  -6 -10  -3   50.77    3.67
  -6 -10  -3   51.37    3.63
  -6 -10  -3   49.18    4.24
  -6 -10  -3   56.93    3.82
  -6 -10  -3   51.46    3.69
  -6  10  -3   58.25    3.50
  -6  10  -3   54.22    3.75
  -6  10  -3   57.21    3.67
  -6  10  -3   57.68    3.90
  -6  10  -3   52.24    3.62
  -6  10  -3   54.63    3.67
  -7 -10  -3   67.77    3.72
  -7 -10  -3   68.48    3.62
  -7 -10  -3   70.15    3.77
  -7 -10  -3   72.46    3.86
  -7  10  -3   71.24    3.56
  -7  10  -3   68.62    3.73
  -7  10  -3   64.70    3.60
  -7  10  -3   69.82    4.32
  -8  10  -3   90.37    3.53
  -8  10  -3   84.20    3.11
  -8  10  -3   86.57    3.40
  -8 -11   3   -0.51    0.42
  -8 -11   3    1.29    0.55
  -8 -11   3    0.41    0.51
  -8 -11   3   -0.14    0.46
  -8  11   3    0.01    0.44
  -8  11   3    0.26    0.45
   8  11  -3    0.75    0.51
  -8  11   3   -0.05    0.47
  -8  11   3    0.24    0.40
  -7 -11   3   40.76    2.65
  -7 -11   3   41.92    2.99
   7 -11  -3   43.34    2.69
  -7 -11   3   46.15    2.92
  -7 -11   3   41.24    2.70
  -7 -11   3   46.36    3.05
  -7 -11   3   43.22    3.29
  -7  11   3   42.03    2.77
   7  11  -3   44.34    2.91
  -7  11   3   41.73    4.04
  -7  11   3   43.67    2.76
  -7  11   3   34.05    3.94
  -7  11   3   42.83    2.79
  -7  11   3   43.65    2.79
  -6 -11   3   73.29    4.32
  -6 -11   3   70.58    4.32
  -6 -11   3   71.18    4.16
  -6 -11   3   70.14    3.96
  -6 -11   3   63.63    3.91
  -6 -11   3   70.49    4.12
  -6  11   3   72.90    4.15
  -6  11   3   72.88    4.28
  -6  11   3   75.06    4.12
  -6  11   3   64.89    4.21
  -6  11   3   73.18    4.23
  -6  11   3   73.02    4.06
  -6  11   3   71.91    4.40
  -5 -11   3 -204.13  301.79
  -5  11   3   38.54   22.38
  -4 -11   3   26.52    2.91
   4 -11  -3   27.35    2.74
  -4 -11   3   23.12    2.78
  -4 -11   3   29.19    3.05
  -4 -11   3   24.35    2.76
  -4 -11   3   29.00    2.88
  -4 -11   3   25.03    2.67
  -4 -11   3  133.53  261.88
   4 -11  -3   28.46    3.04
   4  11  -3   25.98    2.91
  -4  11   3   23.75    2.76
  -4  11   3   23.18    2.68
  -4  11   3    6.75   24.45
  -4  11   3   29.80    2.92
  -4  11   3   29.74    2.89
  -4  11   3   23.02    2.64
  -4  11   3   25.33    2.93
  -4  11   3   20.32    2.74
  -3 -11   3   38.60    3.20
  -3 -11   3   40.56    3.58
  -3 -11   3  171.29  282.52
  -3 -11   3   42.49    3.46
   3 -11  -3   38.09    3.15
  -3 -11   3   39.30    3.25
  -3 -11   3   39.11    3.47
   3 -11  -3   44.59    3.48
   3  11  -3   36.08    3.25
   3  11  -3   38.22    3.63
  -3  11   3   31.38    3.06
  -3  11   3   41.45    3.50
  -3  11   3   39.22    3.43
   3  11  -3   40.84    3.52
  -3  11   3   35.64    3.62
  -3  11   3   41.15    3.39
  -3  11   3   38.02    3.27
  -3  11   3   37.54    3.61
  -3  11   3  -21.51   23.34
  -3  11   3   33.76    3.32
   3  11  -3   39.39    3.30
  -2 -11   3  123.21    5.80
  -2 -11   3  117.12    5.99
   2 -11  -3  116.02    5.74
  -2 -11   3  219.63  407.97
   2 -11  -3  136.70    6.31
  -2 -11   3  126.05    5.63
   2  11  -3  111.41    5.79
  -2  11   3  131.51    6.16
   2  11  -3  116.92    5.86
  -2  11   3  121.40    6.10
  -2  11   3  124.07    6.18
   2  11  -3  125.64    5.81
  -2  11   3  122.85    6.48
  -2  11   3  112.45    5.70
  -2  11   3  123.02    6.43
   2  11  -3  123.59    6.26
  -1 -11   3    2.46    1.27
  -1 -11   3  241.85  482.34
   1 -11  -3    1.94    0.92
  -1 -11   3    2.35    1.08
   1 -11  -3    3.56    1.31
   1 -11  -3    3.89    1.37
  -1 -11   3    2.51    1.44
  -1 -11   3    6.11    1.40
   1  11  -3    1.14    1.16
  -1  11   3    3.02    1.55
  -1  11   3    2.39    1.25
   1  11  -3    3.25    1.20
  -1  11   3    2.16    1.24
   1  11  -3    3.24    1.40
   1  11  -3    4.24    1.48
  -1  11   3  -17.48   36.12
  -1  11   3    1.57    1.73
  -1  11   3    3.65    1.36
   1  11  -3    2.25    1.40
   0 -11  -3   38.60    3.19
   0 -11  -3  169.88  337.12
   0 -11   3   33.91    2.85
   0 -11  -3   35.44    3.11
   0 -11  -3   34.28    3.22
   0 -11  -3   32.79    3.03
   0  11  -3   39.72    3.07
   0  11  -3   32.66    3.11
   0  11   3   36.59    3.27
   0  11  -3   33.33    3.14
   0  11   3   37.78    3.40
   0  11   3   39.39    3.45
   0  11  -3   40.32    3.13
   0  11  -3   32.80    3.07
   0  11  -3   34.12    3.11
   0  11  -3   66.17   30.89
   0  11   3   40.16    3.28
   1 -11   3  598.21   17.63
  -1 -11  -3  637.31   18.71
  -1 -11  -3  584.98   16.21
  -1 -11  -3  536.13  292.30
  -1 -11  -3  601.46   16.73
  -1 -11  -3  582.58   16.63
  -1  11  -3  621.75   16.86
  -1  11  -3  538.04   46.43
   1  11   3  596.07   16.96
  -1  11  -3  562.96   16.79
   1  11   3  600.92   17.51
  -1  11  -3  591.69   16.91
  -1  11  -3  598.74   17.14
   1  11   3  570.40   16.53
   1  11   3  631.46   17.86
  -1  11  -3  571.84   16.13
  -2 -11  -3  200.75    7.76
  -2 -11  -3  193.28    7.63
   2 -11   3  207.87    8.28
  -2 -11  -3  205.80    8.58
  -2 -11  -3  683.52  247.63
  -2 -11  -3  207.49    8.15
  -2 -11  -3  216.11    8.34
   2 -11   3  218.91    8.30
  -2 -11  -3  212.22    8.22
   2 -11   3  197.97    8.24
  -2  11  -3  203.72   32.43
  -2  11  -3  207.45    7.79
  -2  11  -3  209.11    7.92
   2  11   3  198.38    7.91
   2  11   3  208.28    8.32
  -2  11  -3  197.48    8.38
  -2  11  -3  199.68    7.86
  -2  11  -3  207.77    8.18
  -2  11  -3  220.35    8.79
  -2  11  -3  205.23    8.32
   2  11   3  199.77    8.69
  -3 -11  -3    4.13    1.35
   3 -11   3    0.60    1.43
  -3 -11  -3    1.99    1.11
  -3 -11  -3  234.20  219.48
  -3 -11  -3    2.65    1.33
   3 -11   3    3.69    1.27
   3 -11   3    1.71    1.16
  -3 -11  -3    1.12    1.02
   3  11   3    3.09    1.55
  -3  11  -3   -0.85    0.89
  -3  11  -3    3.11    1.25
  -3  11  -3    2.06    1.42
   3  11   3    2.15    1.06
   3  11   3    0.80    1.03
  -3  11  -3    6.52   18.30
  -3  11  -3    1.94    1.15
  -3  11  -3    3.06    1.36
  -4 -11  -3 -249.47  237.18
   4 -11   3    3.96    1.38
  -4 -11  -3    5.79    1.45
  -4 -11  -3    6.35    1.72
   4 -11   3    5.93    1.62
  -4 -11  -3    4.87    1.62
  -4 -11  -3    4.65    1.53
  -4 -11  -3    5.41    1.72
  -4 -11  -3    3.14    1.21
  -4  11  -3    3.44   17.15
  -4  11  -3    3.19    1.29
   4  11   3    6.99    1.76
   4  11   3    5.09    1.54
  -4  11  -3    5.83    1.52
  -4  11  -3    5.59    1.59
  -4  11  -3    5.82    1.60
   4  11   3    4.24    1.59
  -4  11  -3    3.88    1.46
  -4  11  -3    3.37    1.50
   5 -11   3  192.53    7.94
  -5 -11  -3  188.96    7.06
  -5 -11  -3  194.38    9.05
   5  11   3  188.26    7.63
  -5  11  -3  197.16    7.82
  -5  11  -3  196.64    7.63
  -6 -11  -3  329.59   10.43
  -6 -11  -3  335.99   10.38
  -6 -11  -3  341.48   10.55
  -6 -11  -3  331.35   10.60
  -6  11  -3  347.10   10.54
  -6  11  -3  343.68   10.42
  -6  11  -3  342.05   10.42
  -6  11  -3  332.67   10.55
   6  11   3  334.39   10.45
  -6  11  -3  338.24    9.76
  -6  11  -3  342.38   10.38
  -7 -11  -3   74.16    3.55
  -7 -11  -3   69.71    3.38
   7 -11   3   68.33    2.77
  -7 -11  -3   74.46    3.49
  -7  11  -3   71.24    3.43
  -7  11  -3   64.69    3.36
  -7  11  -3   72.55    3.41
  -7  11  -3   68.43    3.28
   7  11   3   69.23    3.38
  -7  11  -3   72.94    3.15
  -7 -12   3   21.44    2.34
   7 -12  -3   20.35    1.64
  -7 -12   3   16.44    1.74
  -7 -12   3   19.00    1.56
  -7  12   3   16.34    1.92
  -7  12   3   19.82    1.90
   7  12  -3   21.45    2.01
   7  12  -3   18.28    1.77
  -7  12   3   20.18    2.17
  -7  12   3   22.61    1.74
  -6 -12   3   42.34    3.03
  -6 -12   3   47.48    2.86
   6 -12  -3   46.71    3.06
  -6 -12   3   47.59    3.06
  -6  12   3   44.71    2.99
  -6  12   3   52.25    3.38
  -6  12   3   43.53    2.98
  -6  12   3   46.50    3.89
  -6  12   3   46.99    3.43
   6  12  -3   49.97    3.25
  -5 -12   3   18.78    2.24
  -5 -12   3   20.87    2.30
   5 -12  -3   19.43    2.17
  -5 -12   3   21.93    2.35
   5 -12  -3   18.98    2.49
  -5 -12   3   19.93    2.43
  -5  12   3   17.07    2.12
  -5  12   3   17.79    2.21
  -5  12   3   19.87    2.40
  -5  12   3   15.20    2.12
   5  12  -3   18.54    2.37
  -5  12   3   18.59    2.17
  -5  12   3   20.42    2.38
   5  12  -3   20.03    2.40
  -5  12   3   18.08    2.17
  -4 -12   3 -636.63  321.15
  -4  12   3   -3.75   28.63
   3 -12  -3   49.35    3.49
  -3 -12   3   53.01    3.89
   3 -12  -3   46.87    3.75
  -3 -12   3   48.19    3.54
  -3 -12   3  162.02  328.73
  -3  12   3   54.86    3.90
  -3  12   3   42.56    3.41
  -3  12   3   49.65    3.70
  -3  12   3   42.74    3.44
   3  12  -3   46.82    3.61
  -3  12   3   46.25    3.86
  -3  12   3   44.94    3.79
  -3  12   3   68.53   30.95
   3  12  -3   48.46    3.87
   3  12  -3   44.83    3.44
   2 -12  -3    6.67    1.61
  -2 -12   3    3.12    1.27
   2 -12  -3    6.67    1.63
   2 -12  -3    5.63    1.57
  -2 -12   3  592.27  432.37
  -2 -12   3    6.69    1.55
  -2 -12   3    6.07    1.66
  -2  12   3    4.83    1.75
   2  12  -3    3.28    1.40
  -2  12   3    0.90   34.42
   2  12  -3    5.83    1.65
  -2  12   3    5.92    1.66
  -2  12   3    4.75    2.09
  -2  12   3    6.73    1.79
   1 -12  -3   11.94    2.19
  -1 -12   3   13.54    3.16
  -1 -12   3   17.31    2.32
   1 -12  -3   16.82    4.02
   1 -12  -3   10.33    2.92
  -1 -12   3   12.86    2.14
  -1  12   3   13.18    2.45
  -1  12   3   10.75    2.27
   1  12  -3   13.55    2.43
   1  12  -3    9.27    2.07
   1  12  -3   11.46    2.09
  -1  12   3   13.70    2.40
   1  12  -3   13.69    2.21
   0 -12   3   48.10    3.74
   0 -12  -3   47.39    3.52
   0 -12  -3   48.95    3.74
   0 -12   3   49.25    3.56
   0 -12  -3   52.75    4.03
   0 -12  -3 -205.29  769.38
   0 -12  -3   43.40    3.45
   0  12  -3   46.50    3.40
   0  12  -3   49.19    4.14
   0  12  -3   40.30    3.76
   0  12   3   50.49    4.16
   0  12   3   48.74    3.79
   0  12  -3   44.56    3.58
   0  12   3   48.09    3.70
   0  12   3   50.61    4.28
   1 -12   3    4.58    1.39
  -1 -12  -3    6.58    1.93
  -1 -12  -3 -272.18  342.86
  -1 -12  -3    4.93    2.05
  -1 -12  -3    6.02    1.63
  -1  12  -3    6.00    2.60
   1  12   3    5.09    2.35
  -1  12  -3    4.08    1.63
  -1  12  -3    0.09    1.16
  -1  12  -3   22.54   27.31
   1  12   3    6.09    1.60
   1  12   3    8.19    1.94
  -1  12  -3    4.92    1.66
  -1  12  -3    5.66    1.74
   2 -12   3  158.54    9.13
  -2 -12  -3  155.82    6.93
  -2 -12  -3  151.22    6.81
  -2 -12  -3  162.43    6.59
  -2 -12  -3   14.13  285.49
  -2 -12  -3  161.16    7.37
   2  12   3  162.53    7.20
  -2  12  -3  163.80    7.16
  -2  12  -3  158.13    7.92
  -2  12  -3  162.93    7.01
   2  12   3  159.68    6.80
  -2  12  -3  164.67    6.88
  -2  12  -3  151.47    6.33
  -2  12  -3  120.61   28.28
   2  12   3  157.29    7.52
  -2  12  -3  156.55    7.20
  -3 -12  -3    6.69    1.61
  -3 -12  -3    6.26    1.70
  -3 -12  -3    5.39    1.52
  -3 -12  -3  103.79  310.49
  -3 -12  -3    9.05    1.86
  -3 -12  -3    6.69    1.69
   3 -12   3    7.46    1.94
   3 -12   3    8.91    3.07
  -3 -12  -3    7.51    1.76
   3  12   3    8.26    1.79
  -3  12  -3    8.86    1.77
  -3  12  -3   24.89   21.50
  -3  12  -3    8.80    1.71
  -3  12  -3   10.96    2.08
  -3  12  -3    8.75    1.77
   3  12   3    6.73    1.54
  -3  12  -3    8.04    1.76
  -3  12  -3    8.53    1.89
  -4 -12  -3   -1.22    0.65
  -4 -12  -3   -0.57    0.84
  -4 -12  -3    1.85    1.09
   4 -12   3    0.77    1.09
  -4 -12  -3   -0.13    1.10
  -4  12  -3   -0.87    0.61
  -4  12  -3    1.13    0.90
   4  12   3   -2.11    0.99
   4  12   3    0.82    0.77
  -4  12  -3    0.00    0.72
  -4  12  -3    2.05    1.30
  -5 -12  -3  123.78    5.00
  -5 -12  -3  123.84    5.35
  -5 -12  -3  115.89    5.32
  -5 -12  -3  122.99    5.69
   5 -12   3  119.33    5.87
  -5 -12  -3  118.07    5.50
   5  12   3  124.52    5.63
  -5  12  -3  121.28    5.58
  -5  12  -3  123.95    5.46
  -5  12  -3  112.72    5.33
  -5  12  -3  119.92    5.17
  -5  12  -3  124.65    5.34
  -5  12  -3  117.61    5.58
  -6 -12  -3   13.64    1.68
  -6 -12  -3   14.45    1.67
  -6 -12  -3   15.13    1.77
   6 -12   3   15.25    1.60
  -6 -12  -3   15.02    1.73
  -6  12  -3   15.72    2.09
  -6  12  -3   16.26    1.86
  -6  12  -3   16.36    1.73
  -6  12  -3   13.44    1.63
  -6  12  -3   16.82    1.85
  -7 -12  -3   43.63    2.24
  -7 -12  -3   41.88    2.17
  -7  12  -3   42.61    2.26
  -7  12  -3   37.60    2.13
  -7  12  -3   35.84    2.04
   7  12   3   42.03    2.17
  -7  12  -3   40.26    2.11
  -6 -13   3    9.74    1.56
  -6 -13   3    7.63    1.33
  -6 -13   3    9.02    1.42
   6 -13  -3    6.17    1.14
  -6  13   3    7.05    1.17
  -6  13   3    8.55    1.38
  -6  13   3   10.07    1.32
   6  13  -3    8.20    1.30
  -6  13   3    8.60    1.58
   6  13  -3    7.67    1.37
  -6  13   3    9.77    1.50
  -5 -13   3   94.22    4.41
   5 -13  -3   88.71    3.80
   5 -13  -3   88.25    4.35
  -5 -13   3   82.85    4.31
  -5 -13   3   93.03    4.03
  -5  13   3   82.45    4.11
  -5  13   3   84.93    4.47
  -5  13   3   85.81    4.45
  -5  13   3   84.33    3.89
   5  13  -3   83.07    4.37
  -5  13   3   75.41    3.78
  -4 -13   3  332.02   10.50
  -4 -13   3  353.54   11.00
   4 -13  -3  333.17   10.08
   4 -13  -3  332.06   10.76
   4 -13  -3  279.36   13.83
   4  13  -3  344.64   10.64
  -4  13   3  348.55   10.47
  -4  13   3  344.20   11.18
   4  13  -3  348.88   11.12
  -4  13   3  346.57   10.95
  -4  13   3  345.88   10.19
  -4  13   3  342.92   11.10
   3 -13  -3  108.29    5.52
   3 -13  -3  128.31    6.20
   3 -13  -3  116.79    5.41
  -3 -13   3  130.74    7.78
  -3  13   3  123.54    6.08
   3  13  -3  123.27    5.39
  -3  13   3  111.53    5.20
  -3  13   3  119.21    6.04
   3  13  -3  121.95    5.96
   3  13  -3  119.64    5.57
  -3  13   3  113.83    5.75
  -2 -13   3 -282.33  595.02
  -2 -13   3    6.86    1.55
   2 -13  -3    3.15    1.13
  -2 -13   3    6.09    1.47
   2 -13  -3    6.04    1.67
   2 -13  -3    5.67    1.49
   2  13  -3    4.23    1.46
  -2  13   3   69.23   44.55
   2  13  -3    3.77    1.27
   2  13  -3    5.82    1.51
  -2  13   3    3.55    1.41
  -2  13   3    7.37    1.90
   2  13  -3    5.61    1.58
  -2  13   3    6.96    1.72
  -1 -13   3    1.67    1.02
  -1 -13   3    1.37    1.36
  -1 -13   3    2.18    1.26
   1 -13  -3    0.86    0.89
   1 -13  -3    2.50    1.12
   1 -13  -3    1.73    1.05
   1  13  -3    2.33    1.12
   1  13  -3   -0.14    0.87
   1  13  -3    2.45    1.26
  -1  13   3    1.82    1.20
  -1  13   3    1.24    1.00
  -1  13   3    1.51    0.99
   1  13  -3    2.98    1.16
   0 -13  -3  192.24    7.44
   0 -13  -3  198.12    7.88
   0 -13   3  191.00    8.38
   0 -13   3  204.22    7.82
   0 -13  -3  198.04    8.21
   0  13   3  197.87    7.94
   0  13   3  208.86    8.56
   0  13   3  214.24    8.28
   0  13  -3  210.68    8.40
   0  13  -3  205.69    7.89
  -1 -13  -3  -21.56  562.86
   1 -13   3  139.88    6.33
  -1 -13  -3  131.14    6.03
  -1 -13  -3  147.75    6.50
  -1  13  -3  135.70    6.32
  -1  13  -3  136.38    5.88
  -1  13  -3  142.42    6.68
   1  13   3  151.74    6.50
   1  13   3  154.71    6.83
   1  13   3  144.78    6.98
  -1  13  -3  105.32   49.74
   2 -13   3  256.41    9.54
  -2 -13  -3 -337.50  339.19
   2 -13   3  260.60    9.27
  -2 -13  -3  245.24    9.23
  -2 -13  -3  262.19    9.23
  -2 -13  -3  261.22    9.15
  -2  13  -3  254.01    9.17
  -2  13  -3  274.88    9.54
  -2  13  -3  265.41    9.61
  -2  13  -3  259.78    8.83
   2  13   3  254.57    9.44
   2  13   3  265.91    9.89
   2  13   3  255.44    8.98
  -2  13  -3  329.39   47.88
  -3 -13  -3    2.20    1.01
  -3 -13  -3    1.73    1.02
  -3 -13  -3   -0.65    0.67
  -3 -13  -3   -2.59    1.07
   3 -13   3   -0.40    0.81
  -3  13  -3    0.15    1.11
  -3  13  -3    0.97    1.03
  -3  13  -3   -0.69    0.73
  -3  13  -3    1.47    1.05
   3  13   3    0.26    0.97
   3  13   3    0.35    0.73
  -4 -13  -3   15.50    2.01
  -4 -13  -3   17.76    2.03
  -4 -13  -3   16.53    2.13
  -4 -13  -3   14.71    1.95
   4 -13   3   15.98    1.96
  -4 -13  -3   18.55    2.13
   4 -13   3   20.06    2.53
   4  13   3   18.27    2.27
  -4  13  -3   18.31    2.01
  -4  13  -3   16.11    1.96
  -4  13  -3   18.27    2.25
  -4  13  -3   18.15    2.10
   4  13   3   18.21    2.16
  -4  13  -3   19.45    2.20
  -4  13  -3   14.57    1.96
   4  13   3   20.06    3.36
  -5 -13  -3   30.96    2.28
  -5 -13  -3   37.02    2.70
  -5 -13  -3   44.55    2.69
  -5  13  -3   34.97    2.47
  -5  13  -3   39.24    2.77
  -5  13  -3   36.03    2.46
  -5  13  -3   39.17    2.76
  -5  13  -3   36.33    2.60
   5  13   3   36.24    2.68
   5  13   3   34.25    2.76
  -6 -13  -3   77.86    3.37
  -6 -13  -3   79.72    3.21
   6 -13   3   78.16    3.02
  -6 -13  -3   78.70    3.33
   6  13   3   74.68    3.44
  -6  13  -3   76.78    3.33
   6  13   3   72.69    3.49
  -6  13  -3   77.29    3.15
  -6 -14   3    8.51    1.00
   6 -14  -3    4.79    1.05
   6 -14  -3    3.85    0.74
  -6  14   3    4.95    0.86
   6  14  -3    7.55    1.05
   6  14  -3    5.89    0.95
  -5 -14   3   12.60    1.49
  -5 -14   3   10.18    1.41
   5 -14  -3   10.84    1.47
   5 -14  -3   10.98    1.44
   5  14  -3    9.72    1.43
  -5  14   3    9.18    1.42
   5  14  -3   11.94    1.53
  -5  14   3    8.85    1.91
   5  14  -3    9.84    2.20
  -5  14   3   11.42    1.51
   4 -14  -3   44.30    2.96
   4 -14  -3   42.92    3.22
  -4 -14   3   42.95    2.86
  -4  14   3   47.00    4.51
  -4  14   3   37.89    2.89
  -4  14   3   43.98    3.08
  -4  14   3   41.39    2.68
   4  14  -3   41.81    2.90
   4  14  -3   42.50    3.07
   3 -14  -3  199.28    7.18
   3 -14  -3  187.07    7.53
  -3 -14   3  175.89    6.59
   3 -14  -3  174.75    6.63
  -3  14   3  180.91    7.06
   3  14  -3  185.41    7.31
   3  14  -3  183.66    6.96
  -3  14   3  190.55    7.29
  -3  14   3  188.38    7.40
   3  14  -3  195.58    6.94
  -2 -14   3   32.92    2.61
   2 -14  -3   32.11    3.04
  -2 -14   3   37.82    2.89
   2 -14  -3   36.68    2.91
   2 -14  -3   35.70    2.83
  -2  14   3   36.74    3.10
   2  14  -3   33.88    2.92
   2  14  -3   34.19    2.81
   2  14  -3   31.87    2.75
   2  14  -3   38.44    3.20
  -2  14   3   34.64    3.11
  -2  14   3   40.43    3.31
   1 -14  -3    0.01    0.75
  -1 -14   3    2.05    0.91
   1 -14  -3    0.22    0.91
   1  14  -3    0.16    0.99
  -1  14   3    1.80    0.99
   1  14  -3   -0.52    0.97
   1  14  -3    0.36    0.94
  -1  14   3    0.62    0.92
   0 -14   3   -0.98    1.18
   0 -14  -3    0.69    0.95
   0 -14   3    0.41    1.16
   0 -14  -3   -1.35    0.75
   0 -14  -3    0.75    0.76
   0  14  -3   -0.23    1.21
   0  14  -3    0.73    0.87
   0  14   3    1.62    1.65
   0  14   3    0.48    0.93
   0  14  -3    1.17    1.09
   0  14   3    0.65    0.85
   0  14  -3   -0.29    1.16
  -1 -14  -3   71.41    4.00
  -1 -14  -3   72.85    4.54
   1 -14   3   68.48    4.36
   1 -14   3   77.71    4.27
  -1 -14  -3   82.10    4.70
   1  14   3   77.80    5.99
   1  14   3   75.58    4.51
  -1  14  -3   76.30    4.04
   1  14   3   75.12    4.26
  -1  14  -3   82.56    4.43
  -1  14  -3   76.50    4.79
  -2 -14  -3    0.64    0.74
   2 -14   3    0.29    0.68
  -2 -14  -3   -0.84    1.08
  -2 -14  -3    0.02    0.91
  -2  14  -3    1.26    0.89
   2  14   3    0.19    0.71
   2  14   3    1.81    1.05
  -2  14  -3    0.70    0.86
  -2  14  -3    1.00    0.91
   3 -14   3   87.71    4.38
  -3 -14  -3   85.69    4.23
  -3 -14  -3   88.17    4.30
  -3 -14  -3   90.21    4.03
  -3  14  -3   93.34    4.71
   3  14   3   90.79    4.21
  -3  14  -3   85.45    4.39
   3  14   3   94.16    4.85
   3  14   3   79.92    4.40
  -3  14  -3   93.03    4.31
  -4 -14  -3   44.18    2.76
  -4 -14  -3   41.84    2.54
   4 -14   3   44.18    2.88
  -4 -14  -3   44.11    2.59
  -4  14  -3   48.78    4.08
   4  14   3   45.36    3.06
  -4  14  -3   46.36    3.31
  -4  14  -3   43.03    3.50
  -4  14  -3   43.83    2.71
   4  14   3   42.73    3.01
  -5 -14  -3    0.98    0.65
   5 -14   3    1.56    0.73
   5  14   3    2.17    0.80
  -5  14  -3    1.01    0.73
  -5  14  -3    1.83    0.71
  -5  14  -3    1.04    0.77
  -5  14  -3    1.49    0.62
   5  14   3    1.67    0.72
  -5  14  -3    0.63    0.63
  -5 -15   3   24.57    1.54
   5 -15  -3   27.32    1.72
  -5  15   3   25.77    1.75
  -5  15   3   22.09    2.06
   5  15  -3   26.75    1.92
   5  15  -3   24.33    1.73
  -4 -15   3  160.82    6.29
   4 -15  -3  163.66    5.50
   4  15  -3  145.70    5.25
  -4  15   3  167.88    5.72
  -4  15   3  155.42    5.40
   4  15  -3  166.59    5.77
   3 -15  -3  133.24    5.26
   3 -15  -3  131.23    4.98
  -3  15   3  132.41    6.87
   3  15  -3  124.32    4.83
   3  15  -3  126.15    5.12
  -3  15   3  138.02    5.47
   3  15  -3  128.74    5.60
  -3  15   3  133.69    5.34
  -2 -15   3  189.55    6.17
   2 -15  -3  195.97    6.71
   2 -15  -3  193.04    6.77
   2  15  -3  196.67    7.19
   2  15  -3  191.26    6.51
  -2  15   3  194.55    6.99
   2  15  -3  176.45    6.31
  -2  15   3  190.78    6.99
  -2  15   3  190.53    7.12
  -1 -15   3    1.12    0.79
   1 -15  -3    0.51    0.77
   1 -15  -3    1.22    0.76
   1  15  -3    0.35    0.79
   1  15  -3    1.06    1.11
  -1  15   3    2.08    0.92
  -1  15   3    0.71    0.80
   1  15  -3    1.90    0.99
  -1  15   3    0.67    0.82
   0 -15  -3  151.30    5.40
   0 -15  -3  162.75    6.31
   0 -15   3  151.16    5.93
   0  15   3  155.77    6.11
   0  15  -3  157.56    5.85
   0  15   3  158.23    6.65
   0  15  -3  162.35    6.53
   0  15   3  156.25    6.40
  -1 -15  -3  282.50    9.17
   1 -15   3  297.28    9.23
   1  15   3  305.68    9.96
  -1  15  -3  289.53    8.99
  -1  15  -3  299.04    9.60
   1  15   3  304.32    9.68
  -2 -15  -3   72.42    3.72
   2 -15   3   70.80    3.67
  -2  15  -3   65.47    3.78
   2  15   3   75.68    3.61
   2  15   3   67.39    3.92
   2  15   3   69.59    3.85
  -3 -15  -3    1.92    0.68
   3 -15   3    1.29    0.61
   3  15   3    1.66    1.10
  -3  15  -3    1.46    0.81
   3  15   3    2.43    0.91
   3  15   3    0.80    0.99
  -3  15  -3    0.96    1.01
  -3  15  -3    2.69    0.82
   4 -15   3    4.92    1.08
  -4 -15  -3    7.87    1.17
  -4 -15  -3    4.28    0.85
  -4  15  -3    4.45    0.87
   4  15   3    7.67    1.50
   4  15   3    6.01    1.16
   4  15   3    5.36    1.37
  -4  15  -3    5.46    0.99
   3 -16  -3   13.24    1.48
   3 -16  -3   12.40    1.92
  -3  16   3   12.57    1.40
  -3  16   3   11.39    1.65
   3  16  -3   14.80    2.00
   2 -16  -3   44.70    2.55
  -2 -16   3   35.42    2.59
  -2  16   3   43.72    2.70
  -2  16   3   49.56    2.80
   1 -16  -3   97.72    4.15
   1 -16  -3   93.13    3.50
  -1  16   3   96.25    4.19
   1  16  -3   93.46    4.24
  -1  16   3   87.57    4.45
  -1  16   3  101.00    4.40
   0 -16  -3  155.89    5.61
   0 -16   3  159.39    5.42
   0  16   3  156.41    5.79
   0  16   3  152.90    5.85
   0  16  -3  159.47    5.84
   0  16  -3  152.71    4.97
   1 -16   3   24.56    1.90
  -1 -16  -3   24.02    1.96
   1  16   3   18.81    2.08
  -1  16  -3   26.22    2.14
   1  16   3   23.29    2.04
   1  16   3   25.79    2.15
   2 -16   3    0.32    0.50
  -2  16  -3    1.48    0.68
   2  16   3    0.43    0.60
  -2  16  -3    0.14    0.69
   2  16   3    0.75    0.68
   3 -16   3   -0.09    0.37
  -3 -16  -3    0.54    0.48
   3  16   3    0.09    0.43
   3  16   3   -0.78    0.67
  -3  16  -3    0.13    0.56
  -3  16  -3   -0.77    0.42
   1 -17  -3    2.74    0.64
  -1  17   3    1.69    0.64
   1  17  -3    2.50    0.70
   0 -17   3   17.21    1.29
   0 -17  -3   19.36    1.71
   0  17   3   18.30    1.52
  -1 -17  -3   90.81    3.30
   1 -17   3   94.78    3.27
  -1  17  -3   95.51    3.55
   1  17   3   92.29    3.54
 -10   0   4   -0.28    0.64
 -10   0   4    1.05    0.68
  -9   0   4   22.07    2.39
  -9   0   4   23.68    2.41
  -9   0   4   20.25    2.39
  -9   0   4   22.70    2.56
  -9   0   4   21.53    2.31
  -8   0   4  119.58    5.54
   8   0  -4  126.56    5.08
  -8   0   4  135.97    6.45
  -8   0   4  133.80    6.43
  -8   0   4  130.98    6.53
  -8   0   4  125.61    6.09
  -8   0   4  135.71    6.61
  -8   0   4  126.85    5.94
   7   0  -4  709.39   19.78
   7   0  -4  710.75   17.15
  -7   0   4  696.74   19.33
  -7   0   4  690.96   19.43
  -7   0   4  713.00   19.62
  -7   0   4  697.33   18.94
  -7   0   4  678.30   18.43
  -7   0   4  653.93   19.23
   7   0  -4  686.71   17.03
  -7   0   4  671.29   19.14
  -7   0   4  663.34   18.86
  -6   0   4  210.70    7.80
  -6   0   4  201.54    8.09
  -6   0   4  201.75    8.04
  -6   0   4  202.35    8.06
   6   0  -4  204.47    6.52
   6   0  -4  194.07    7.95
  -6   0   4  199.61    8.12
  -6   0   4  153.57  153.09
   6   0  -4  210.41    7.12
  -6   0   4   26.56   86.83
  -6   0   4  206.03    8.15
   5   0  -4  135.43    4.62
  -5   0   4  141.69    5.72
   5   0  -4  136.49    5.79
  -5   0   4   60.38   75.98
  -5   0   4  127.65    5.42
   5   0  -4  139.00    4.71
  -4   0   4  774.71  103.57
   4   0  -4  937.93   21.03
   4   0  -4  959.38   21.08
  -4   0   4  960.91   22.17
   4   0  -4  949.59   22.37
  -3   0   4  178.04   61.23
   3   0  -4  221.74    5.98
   3   0  -4  227.25    6.01
  -3   0   4  224.41    6.51
   3   0  -4  217.82    6.67
  -2   0   4  541.09   21.12
   2   0  -4  522.53   11.79
   2   0  -4  514.21   12.31
  -2   0   4  485.86   11.91
   2   0  -4  529.14   11.82
  -1   0   4  381.30    8.72
   1   0  -4  393.41    9.24
   1   0  -4  364.45   70.68
  -1   0   4  380.64    8.87
  -1   0   4  390.73   17.91
   1   0  -4  373.38    8.86
   1   0  -4  381.14    8.90
   0   0  -4 1318.92  100.81
   1   0   4    4.98    0.51
  -1   0  -4    5.99    0.74
  -1   0  -4    5.89    0.70
   1   0   4    6.38    0.37
   1   0   4    5.23    0.58
   2   0   4   94.51    2.59
  -2   0  -4  106.50    7.16
   2   0   4   90.27    2.63
  -2   0  -4   98.11    3.56
   2   0   4   90.31    2.72
   2   0   4   94.35    2.73
  -2   0  -4   93.98    3.21
  -2   0  -4  101.50    9.08
   3   0   4  952.51   20.07
   3   0   4  970.21   20.31
  -3   0  -4  979.71   21.50
   3   0   4  958.79   21.00
   4   0   4  411.10    8.88
   4   0   4  415.07    8.87
  -4   0  -4  420.72   11.30
   4   0   4  400.99   10.46
   4   0   4  420.13    9.20
  -4   0  -4  420.48   10.82
   5   0   4   72.73    2.03
   5   0   4   77.12    2.26
  -5   0  -4   77.89    4.16
   5   0   4   75.11    2.07
   5   0   4   79.10    3.79
  -5   0  -4   74.56    3.88
  -6   0  -4   64.82    4.20
  -6   0  -4   59.46    4.24
  -6   0  -4   57.94    3.63
  -7   0  -4   -1.07    1.28
  -7   0  -4    1.90    1.26
  -7   0  -4    0.62    1.29
 -10  -1   4    0.50    0.61
 -10  -1   4    1.07    0.99
 -10  -1   4    0.01    0.85
 -10  -1   4    0.57    0.91
 -10  -1   4    1.18    0.63
 -10   1   4    0.79    0.66
 -10   1   4    1.03    0.59
 -10   1   4    1.63    0.83
 -10   1   4    0.55    0.74
  -9  -1   4   47.49    3.33
  -9  -1   4   43.63    3.24
  -9  -1   4   48.92    3.56
  -9  -1   4   59.39    3.76
  -9  -1   4   51.06    3.58
  -9   1   4   51.38    3.48
  -9   1   4   48.27    3.42
  -9   1   4   58.14    3.69
  -9   1   4   53.15    3.66
  -9   1   4   45.77    3.13
  -9   1   4   46.97    3.46
  -8  -1   4    4.53    1.40
   8  -1  -4    4.20    1.11
  -8  -1   4    4.92    1.44
  -8  -1   4    3.77    1.43
  -8  -1   4    6.75    1.81
  -8  -1   4    4.34    1.47
  -8  -1   4    5.73    1.58
  -8   1   4    3.96    1.40
  -8   1   4    4.71    1.45
  -8   1   4    4.28    1.34
  -8   1   4    2.69    1.32
  -8   1   4    7.91    1.92
  -8   1   4    4.95    1.40
   8   1  -4    6.07    1.30
  -7  -1   4  142.42    6.87
   7  -1  -4  133.76    5.25
  -7  -1   4  141.51    6.88
  -7  -1   4  150.68    6.99
   7  -1  -4  136.95    5.36
   7  -1  -4  132.44    6.94
  -7  -1   4  140.94    6.84
  -7  -1   4  130.11    6.54
  -7  -1   4  137.10    6.42
  -7  -1   4  145.90    6.79
  -7  -1   4  138.39    6.13
   7   1  -4  137.45    6.89
  -7   1   4  136.29    6.78
   7   1  -4  139.06    5.39
  -7   1   4  141.40    6.76
  -7   1   4  135.81    6.39
  -7   1   4  137.95    6.45
  -7   1   4  144.70    6.82
  -7   1   4  142.32    6.87
  -7   1   4  137.40    6.87
   7   1  -4  144.91    5.36
  -7   1   4  130.29    6.30
  -6  -1   4  -56.76  162.16
  -6  -1   4   88.75   95.57
  -6   1   4 -247.95  150.58
  -6   1   4  -15.27   81.62
   5  -1  -4   59.11    2.82
  -5  -1   4    1.98   71.62
   5  -1  -4   62.70    3.74
   5  -1  -4   62.41    2.90
  -5  -1   4   56.60    3.40
  -5  -1   4   60.97    3.54
   5   1  -4   61.70    2.84
   5   1  -4   61.38    3.65
  -5   1   4   63.91    3.63
  -5   1   4   93.33   75.13
   5   1  -4   63.90    2.93
  -5   1   4   66.72    3.73
  -4  -1   4  143.16    5.23
   4  -1  -4  137.04    5.33
   4  -1  -4  138.89    4.51
  -4  -1   4  182.80   73.53
   4  -1  -4  135.44    4.45
   4   1  -4  141.87    4.52
  -4   1   4  136.40   70.18
   4   1  -4  138.24    4.45
  -4   1   4  147.55    5.34
   4   1  -4  142.95    5.38
   3  -1  -4  742.52   16.63
   3  -1  -4  747.73   16.62
  -3  -1   4  595.26   97.83
  -3  -1   4  755.49   17.18
   3  -1  -4  722.17   17.40
   3   1  -4  722.55   17.37
  -3   1   4  735.59   17.21
   3   1  -4  760.69   16.60
   3   1  -4  735.29   16.58
  -3   1   4  758.16   27.80
   2  -1  -4  504.68   11.94
  -2  -1   4  483.97   11.54
   2  -1  -4  503.79   11.47
   2  -1  -4  484.90   11.43
  -2  -1   4  566.26   77.70
   2   1  -4  513.61   11.50
   2   1  -4  507.28   12.07
   2   1  -4  503.67   11.43
  -2   1   4  467.89   11.60
  -2   1   4  517.42   24.88
   1  -1  -4  259.73    6.58
  -1  -1   4  262.72    6.18
  -1  -1   4  260.38    6.39
   1  -1  -4  257.32    6.40
   1  -1  -4  315.95   83.13
  -1  -1   4  293.05   82.49
   1  -1  -4  259.90    6.44
   1   1  -4  253.78    6.76
  -1   1   4  257.53    6.40
  -1   1   4  266.59    6.41
   1   1  -4  246.05   14.58
  -1   1   4  256.83   14.90
   1   1  -4  255.51    6.37
   1   1  -4  262.07    6.43
   0  -1  -4 2653.04  136.74
   0   1  -4 2701.85   65.23
  -1  -1  -4  468.82   63.71
  -1  -1  -4  472.52   11.44
   1  -1   4  475.19   10.87
  -1  -1  -4  480.96   10.84
  -1   1  -4  493.06   11.43
   1   1   4  478.55   10.88
  -1   1  -4  491.51   11.53
   1   1   4  486.87   10.67
  -1   1  -4  487.62   17.79
  -2  -1  -4    7.19    0.88
   2  -1   4    7.53    0.50
  -2  -1  -4   -0.14    5.42
   2  -1   4    6.33    0.61
   2  -1   4    7.40    0.56
   2  -1   4    6.13    0.60
  -2  -1  -4    8.26    0.71
  -2  -1  -4    3.58   32.78
  -2   1  -4    6.99    5.19
   2   1   4    9.45    0.66
  -2   1  -4    8.11    0.91
   2   1   4    6.81    0.63
  -2   1  -4    5.95    0.84
   2   1   4    8.16    0.66
   2   1   4    6.94    0.70
  -2   1  -4    7.97    3.52
  -3  -1  -4  675.56   16.13
  -3  -1  -4  688.12   15.20
   3  -1   4  663.41   14.50
   3  -1   4  663.84   14.38
  -3  -1  -4  694.27   16.23
   3  -1   4  663.77   14.88
  -3  -1  -4  648.07   16.42
   3  -1   4  680.41   14.23
   3   1   4  673.68   15.41
   3   1   4  665.98   14.53
  -3   1  -4  687.90   15.24
   3   1   4  681.61   14.35
  -3   1  -4  672.36   15.92
   3   1   4  660.45   14.37
  -3   1  -4  696.01   16.22
  -3   1  -4  655.63   15.24
  -4  -1  -4   38.25    2.12
   4  -1   4   37.80    1.47
   4  -1   4   36.09    1.24
  -4  -1  -4   40.50    2.51
   4  -1   4   35.14    2.02
   4  -1   4   37.23    1.37
  -4   1  -4   38.37    2.47
   4   1   4   38.14    1.35
  -4   1  -4   37.94    2.40
   4   1   4   39.18    1.52
   4   1   4   37.63    2.27
   4   1   4   36.84    1.36
   5  -1   4   25.15    1.01
   5  -1   4   27.16    2.15
   5  -1   4   26.55    1.16
  -5  -1  -4   27.41    2.27
   5   1   4   28.77    2.17
   5   1   4   27.23    1.30
  -5   1  -4   22.71    2.12
   5   1   4   25.85    1.15
  -5   1  -4   26.28    2.29
   5   1   4   25.68    1.14
   6  -1   4 1398.53   28.96
  -6  -1  -4 1480.84   39.28
  -6  -1  -4 1431.35   32.63
  -6  -1  -4 1384.70   33.25
  -6  -1  -4 1364.01   33.09
  -6  -1  -4 1402.27   33.06
  -6  -1  -4 1386.92   33.11
  -6   1  -4 1400.16   33.00
   6   1   4 1463.81   29.20
  -6   1  -4 1452.25   32.83
  -6   1  -4 1384.44   34.07
   6   1   4 1332.05   33.48
  -6   1  -4 1381.19   32.77
  -6   1  -4 1396.53   32.59
  -7  -1  -4   17.54    2.29
  -7  -1  -4   13.04    2.19
  -7   1  -4   12.83    2.14
  -7   1  -4   12.39    2.08
  -7   1  -4   15.05    2.42
 -10  -2   4    7.62    1.25
 -10  -2   4    7.65    1.31
 -10  -2   4    6.06    1.01
 -10  -2   4    8.47    1.32
 -10   2   4    5.69    1.11
 -10   2   4    4.73    1.05
 -10   2   4    5.17    1.13
  -9  -2   4    0.39    0.84
  -9  -2   4    0.28    0.69
  -9  -2   4    0.21    0.66
  -9  -2   4    1.69    0.85
  -9  -2   4    0.51    0.76
  -9   2   4    0.07    0.70
  -9   2   4    0.41    0.69
  -9   2   4   -0.99    0.64
  -9   2   4    1.02    0.87
  -9   2   4    1.38    0.95
   8  -2  -4  178.57    6.36
  -8  -2   4  172.06    7.40
  -8  -2   4  176.73    7.81
  -8  -2   4  185.60    7.94
  -8  -2   4  185.36    7.77
  -8  -2   4  181.48    7.57
  -8  -2   4  192.86    7.93
  -8   2   4  180.83    7.40
  -8   2   4  172.47    7.66
  -8   2   4  197.72    8.17
  -8   2   4  185.60    7.66
  -8   2   4  161.44    7.45
   8   2  -4  176.27    6.38
  -8   2   4  179.94    7.77
  -7  -2   4  341.14   11.78
  -7  -2   4  322.65   11.06
  -7  -2   4  335.02   11.55
  -7  -2   4  333.86   11.65
  -7  -2   4  336.17   11.46
   7  -2  -4  331.35    9.77
   7  -2  -4  285.93   16.13
  -7  -2   4  341.26   11.82
  -7   2   4  335.81   11.63
   7   2  -4  344.61    9.82
  -7   2   4  346.38   11.86
  -7   2   4  334.88   11.03
  -7   2   4  339.14   11.24
  -7   2   4  339.33   11.34
  -7   2   4  343.34   11.77
   7   2  -4  314.75   12.38
  -7   2   4  346.69   11.89
  -6  -2   4   77.41    4.68
   6  -2  -4   91.42    3.95
   6  -2  -4   86.55    5.05
  -6  -2   4   80.06    4.84
   6  -2  -4   95.22    3.98
  -6  -2   4  118.42  107.50
  -6  -2   4   94.86    5.31
  -6  -2   4   85.00    4.77
  -6  -2   4   91.38    5.07
  -6  -2   4   91.11    5.10
  -6  -2   4   68.02  192.11
   6   2  -4   86.12    4.97
  -6   2   4   83.09    4.76
  -6   2   4   74.71    4.78
   6   2  -4   86.73    3.80
  -6   2   4   86.03    4.98
  -6   2   4   87.45    5.02
  -6   2   4   79.66    4.71
   6   2  -4   85.80    3.80
  -6   2   4  -58.17   87.97
  -6   2   4   82.81    5.05
  -6   2   4 -247.97  170.69
  -5  -2   4   -0.50   75.26
   5  -2  -4    1.04    0.50
  -5  -2   4   -0.14    0.42
   5  -2  -4    1.10    0.49
   5  -2  -4    1.64    0.76
  -5  -2   4    0.92    0.76
   5   2  -4    1.66    0.78
   5   2  -4    1.66    0.56
  -5   2   4   14.96   70.48
  -5   2   4    1.04    0.67
  -5   2   4    0.28    0.67
   5   2  -4    1.21    0.47
  -4  -2   4   29.04    2.09
   4  -2  -4   23.64    1.62
   4  -2  -4   25.89    2.10
   4  -2  -4   24.64    1.65
  -4  -2   4   29.70   64.88
   4   2  -4   24.23    1.99
  -4   2   4   22.63    1.92
   4   2  -4   23.11    1.57
   4   2  -4   25.47    1.63
  -4   2   4   19.36    6.97
  -3  -2   4  576.87   13.77
   3  -2  -4  570.80   14.03
   3  -2  -4  576.50   13.33
  -3  -2   4  574.36  103.67
   3  -2  -4  561.08   13.28
   3   2  -4  574.36   13.18
   3   2  -4  577.71   13.26
   3   2  -4  560.02   14.05
  -3   2   4  569.78   24.04
  -3   2   4  561.46   13.85
   2  -2  -4  514.02   12.04
  -2  -2   4  453.33   91.43
   2  -2  -4  522.37   11.70
   2  -2  -4  509.98   11.66
  -2  -2   4  498.65   11.69
   2  -2  -4  484.36   11.50
   2  -2  -4  610.84  120.87
   2   2  -4  496.30   12.13
   2   2  -4  499.79   24.93
  -2   2   4  504.83   11.93
   2   2  -4  500.20   11.57
  -2   2   4  458.97   21.45
   2   2  -4  489.98   11.51
  -1  -2   4  457.21   10.29
   1  -2  -4  440.27   10.72
  -1  -2   4  601.38  107.68
   1  -2  -4  460.10   10.67
   1  -2  -4  465.45   10.69
   1  -2  -4  461.90   10.65
  -1  -2   4  469.13   10.63
   1  -2  -4  388.69   94.60
   1   2  -4  448.78   10.57
   1   2  -4  484.15   11.21
   1   2  -4  501.59   21.43
  -1   2   4  458.63   21.11
   1   2  -4  456.05   10.61
  -1   2   4  456.38   10.74
  -1   2   4  452.12   10.58
   0  -2  -4 1113.79  102.49
   0   2  -4 1165.48   34.72
  -1  -2  -4   -7.72   47.10
  -1  -2  -4    9.32    0.59
   1  -2   4   11.24    0.78
  -1  -2  -4    9.68    0.97
   1   2   4    8.95    0.82
   1   2   4    9.96    0.79
  -1   2  -4   14.20    4.81
  -1   2  -4    8.92    1.00
  -1   2  -4   10.45    0.98
  -2  -2  -4  602.16   23.38
  -2  -2  -4  634.17   13.28
  -2  -2  -4  600.93   65.55
  -2  -2  -4  636.22   14.84
   2  -2   4  605.40   12.93
   2  -2   4  599.89   13.84
  -2   2  -4  635.32   15.01
   2   2   4  602.99   14.27
  -2   2  -4  650.37   22.76
  -2   2  -4  640.05   14.82
   2   2   4  619.70   13.86
  -2   2  -4  656.76   21.33
   3  -2   4 1340.45   29.34
  -3  -2  -4 1415.30   35.27
  -3  -2  -4 1413.44   29.26
  -3  -2  -4 1419.39   30.94
   3  -2   4 1406.42   29.43
  -3   2  -4 1367.84   33.33
  -3   2  -4 1400.91   29.25
  -3   2  -4 1419.39   34.12
   3   2   4 1389.47   29.26
   4  -2   4  405.31    9.59
   4  -2   4  413.96    9.67
  -4  -2  -4  413.47   11.35
   4  -2   4  420.58    9.30
   4   2   4  423.29    9.61
   4   2   4  413.05    9.55
  -4   2  -4  422.63   11.52
  -4   2  -4  427.04   11.59
   4   2   4  424.84   11.17
   4   2   4  413.48    9.72
   4   2   4  412.14   10.07
  -5  -2  -4   46.84    3.01
   5  -2   4   42.81    3.08
   5  -2   4   50.65    2.00
   5  -2   4   48.75    1.75
  -5  -2  -4   43.69    3.38
  -5   2  -4   49.97    3.25
  -5   2  -4   47.71    3.10
   5   2   4   47.35    2.10
   5   2   4   45.65    1.90
   5   2   4   43.56    2.95
  -6  -2  -4   75.99    4.69
  -6  -2  -4   76.47    4.76
   6  -2   4   72.67    2.33
  -6  -2  -4   74.02    4.46
  -6  -2  -4   72.89    4.09
  -6  -2  -4   70.32    4.14
   6   2   4   75.20    4.51
  -6   2  -4   75.10    4.23
  -6   2  -4   71.90    4.40
  -6   2  -4   81.98    4.93
  -6   2  -4   75.33    4.50
  -6   2  -4   77.75    4.55
  -6   2  -4   71.18    4.22
  -6   2  -4   68.10    4.19
  -7  -2  -4   58.12    4.07
  -7  -2  -4   56.82    3.93
  -7  -2  -4   51.79    3.70
  -7   2  -4   58.71    4.04
  -7   2  -4   53.59    3.59
  -7   2  -4   55.47    3.84
  -7   2  -4   53.62    3.80
   7   2   4   51.99    1.87
  -7   2  -4   48.09    3.62
 -10  -3   4    0.90    0.75
 -10  -3   4   -0.14    0.65
 -10  -3   4   -0.36    0.57
 -10   3   4   -0.04    0.53
 -10   3   4   -0.61    0.52
  -9  -3   4   54.64    3.64
  -9  -3   4   52.26    3.28
  -9  -3   4   54.69    3.58
  -9  -3   4   52.00    3.58
  -9  -3   4   54.26    3.46
  -9   3   4   53.07    3.56
  -9   3   4   53.77    3.47
  -9   3   4   53.85    3.46
  -9   3   4   52.43    3.82
  -9   3   4   58.29    3.68
  -9   3   4   58.65    3.75
  -8  -3   4  124.39    6.00
  -8  -3   4  113.71    5.99
  -8  -3   4  128.19    6.38
  -8  -3   4  119.66    6.20
  -8  -3   4  123.12    5.99
  -8  -3   4  130.22    6.28
  -8   3   4  115.18    5.95
  -8   3   4  126.81    6.41
  -8   3   4  119.59    6.12
  -8   3   4  116.03    5.85
  -8   3   4  121.00    5.99
  -8   3   4  120.86    6.18
   7  -3  -4    1.24    0.81
   7  -3  -4   -0.38    1.11
   7  -3  -4    1.12    0.71
  -7  -3   4    0.82    1.04
  -7  -3   4    0.50    0.80
  -7  -3   4    0.84    1.14
  -7  -3   4    1.24    1.50
  -7  -3   4   -0.31    0.82
  -7  -3   4    1.04    0.96
  -7  -3   4    0.36    1.09
  -7   3   4    0.43    0.95
   7   3  -4    2.16    1.45
  -7   3   4   -0.13    0.99
   7   3  -4    0.08    0.69
   7   3  -4    0.04    1.04
  -7   3   4    0.16    0.94
  -7   3   4    0.62    1.22
   7   3  -4    0.68    0.64
  -7   3   4    0.27    0.78
  -7   3   4    1.56    1.15
  -7   3   4    0.70    0.92
  -7   3   4   -0.92    1.00
  -6  -3   4   38.85    3.16
  -6  -3   4   61.18  389.33
  -6  -3   4   28.68    3.11
  -6  -3   4  244.18  110.68
   6  -3  -4   33.71    3.20
  -6  -3   4   38.62    3.55
   6  -3  -4   32.64    2.35
  -6  -3   4   39.73    3.59
   6  -3  -4   34.64    2.44
  -6  -3   4   39.77    3.09
   6   3  -4   32.65    3.05
  -6   3   4   34.43    3.36
  -6   3   4   60.66   95.48
  -6   3   4   34.17    3.20
   6   3  -4   36.51    2.45
  -6   3   4   35.74    3.52
  -6   3   4   37.26    3.18
  -6   3   4 -172.35  210.63
  -6   3   4   39.52    3.42
   6   3  -4   32.22    2.28
  -6   3   4   32.64    3.49
  -6   3   4   41.58    3.25
  -5  -3   4   97.83   94.40
   4  -3  -4  469.86   12.63
   4  -3  -4  439.38   11.14
   4  -3  -4  463.07   11.49
  -4  -3   4  452.21   93.19
   4  -3  -4  465.31   11.47
  -4  -3   4  453.22   12.17
  -4   3   4  442.03   12.30
  -4   3   4  442.79   22.57
   4   3  -4  457.28   11.34
   4   3  -4  464.88   11.31
   4   3  -4  428.79   12.18
   3  -3  -4  323.21    8.56
   3  -3  -4  334.64    9.29
   3  -3  -4  332.85    8.66
  -3  -3   4  312.60   91.04
  -3  -3   4  342.73    9.05
   3  -3  -4  335.45    8.70
   3   3  -4  337.24    9.29
  -3   3   4  331.93   19.23
   3   3  -4  334.61    8.54
   3   3  -4  335.03    8.57
  -3   3   4  331.25    9.25
   2  -3  -4   97.42    3.45
   2  -3  -4  104.63    3.54
  -2  -3   4   20.49   80.10
   2  -3  -4  100.09    3.64
   2  -3  -4  134.45  104.79
   2  -3  -4   95.42    3.47
  -2  -3   4   98.62    3.44
   2   3  -4  103.63    3.43
   2   3  -4  100.88    3.79
  -2   3   4   95.70   12.07
   2   3  -4  105.99    3.46
  -2   3   4  104.20    3.78
   2   3  -4   92.92   16.71
   1  -3  -4  115.91   93.92
   1  -3  -4   89.70    3.27
  -1  -3   4   87.03    3.02
  -1  -3   4  150.01   71.92
   1  -3  -4   92.10    3.12
   1  -3  -4   91.97    3.12
   1  -3  -4   86.76    2.96
  -1   3   4   87.35    3.04
  -1   3   4   85.41   12.05
   1   3  -4  111.58   12.53
   1   3  -4   87.48    3.06
   1   3  -4   95.53    2.85
   1   3  -4   87.80    3.03
  -1   3   4   90.17    3.26
   0  -3  -4  338.40    8.91
   0  -3   4  398.94   94.49
   0  -3   4  358.41    8.53
   0  -3  -4  322.70   83.03
   0  -3  -4  352.15    8.50
   0  -3  -4  355.47    7.97
   0   3  -4  364.98    9.24
   0   3  -4  358.54   17.88
   0   3   4  349.79    8.76
   0   3   4  362.23    8.62
   0   3  -4  349.58    7.80
   0   3  -4  359.95    9.22
   0   3   4  362.91   20.85
   0   3  -4  350.67    8.52
  -1  -3  -4 1834.28  126.07
  -1   3  -4 1942.77   51.31
   2  -3   4 1781.15   38.84
  -2  -3  -4 1818.10  116.30
  -2   3  -4 1916.19   49.20
  -2   3  -4 1856.60   50.59
  -3  -3  -4  182.21    5.99
   3  -3   4  179.52    4.72
  -3  -3  -4  205.99   51.94
  -3  -3  -4  185.41   14.37
   3  -3   4  174.09    5.14
   3   3   4  175.56    5.10
  -3   3  -4  172.08   11.76
  -3   3  -4  185.15    6.29
  -3   3  -4  172.63    5.93
  -3   3  -4  179.64   11.02
   3   3   4  175.50    5.76
   3   3   4  176.36    5.00
   4  -3   4   57.69    2.52
   4  -3   4   58.59    2.16
  -4  -3  -4   60.59    3.23
   4   3   4   58.16    2.38
  -4   3  -4   61.34    3.34
   4   3   4   55.70    3.13
  -4   3  -4   58.96    3.45
   5  -3   4    8.09    0.81
  -5  -3  -4    5.08    1.22
  -5  -3  -4   10.46    1.92
   5   3   4    9.15    1.68
  -5   3  -4    8.47    1.59
   5   3   4    9.05    0.94
  -6  -3  -4   37.05    3.42
   6  -3   4   41.44    1.98
  -6  -3  -4   46.28    3.70
  -6  -3  -4   43.55    3.48
  -6  -3  -4   42.91    3.08
  -6  -3  -4   49.72    3.46
   6  -3   4   37.23    1.84
  -6  -3  -4   34.33    3.06
  -6  -3  -4   38.32    3.76
  -6   3  -4   36.96    3.25
  -6   3  -4   40.17    3.60
  -6   3  -4   43.91    3.32
   6   3   4   38.62    3.46
  -6   3  -4   47.67    3.33
  -6   3  -4   41.45    3.52
   6   3   4   40.06    2.04
  -6   3  -4   44.14    3.52
  -6   3  -4   41.65    3.51
  -7  -3  -4  265.79    9.54
  -7  -3  -4  254.22    9.24
   7  -3   4  253.45    6.59
  -7  -3  -4  267.27    9.66
  -7   3  -4  267.48    9.36
  -7   3  -4  258.37    9.28
   7   3   4  245.73    6.64
  -7   3  -4  272.44    9.40
  -7   3  -4  272.55    9.68
  -7   3  -4  259.47    8.76
  -7   3  -4  262.67    9.06
  -8  -3  -4   50.12    3.45
  -8  -3  -4   55.63    3.42
  -8  -3  -4   50.56    3.44
  -8   3  -4   50.69    3.42
  -8   3  -4   49.74    3.28
  -8   3  -4   53.07    3.37
 -10  -4   4    6.20    1.07
 -10  -4   4    6.33    1.09
 -10  -4   4    6.27    1.06
 -10   4   4    5.67    0.99
 -10   4   4    5.10    0.96
 -10   4   4    5.37    1.01
  -9  -4   4    3.07    1.04
  -9  -4   4    4.45    1.21
  -9  -4   4    6.49    1.45
  -9  -4   4    5.13    1.36
  -9  -4   4    4.18    1.04
  -9   4   4    5.95    1.38
  -9   4   4    4.89    1.39
  -9   4   4    3.78    1.14
  -8  -4   4   43.37    3.37
  -8  -4   4   42.32    3.53
  -8  -4   4   44.25    3.57
  -8  -4   4   45.79    3.54
  -8  -4   4   43.74    3.81
  -8   4   4   43.32    3.56
  -8   4   4   35.17    3.13
  -8   4   4   41.35    3.49
  -8   4   4   43.89    3.50
  -8   4   4   34.19    3.21
  -8   4   4   37.65    3.39
  -8   4   4   39.86    3.38
  -7  -4   4  278.77    9.66
  -7  -4   4  282.22   10.49
  -7  -4   4  284.45   10.53
  -7  -4   4  275.76   10.08
  -7  -4   4  279.57   10.39
  -7  -4   4  296.99   10.52
   7  -4  -4  266.59    8.83
  -7  -4   4  284.71   10.07
  -7   4   4  289.07   10.19
  -7   4   4  293.17   10.59
  -7   4   4  271.12   10.26
  -7   4   4  281.32   10.22
  -7   4   4  277.13   10.26
   7   4  -4  279.58   10.62
  -7   4   4  253.69    9.90
  -7   4   4  278.24   10.40
  -6  -4   4  146.85    6.96
   6  -4  -4  149.01    7.16
   6  -4  -4  144.80    5.71
  -6  -4   4  168.92  117.55
  -6  -4   4  149.87    7.00
  -6  -4   4  153.05    6.92
  -6  -4   4  158.13    6.72
  -6  -4   4  160.72    7.11
  -6  -4   4  137.18    9.41
  -6  -4   4  149.95    6.94
  -6   4   4  152.78    6.67
  -6   4   4  159.71    7.19
  -6   4   4  144.70    6.90
  -6   4   4  142.05    6.77
  -6   4   4  145.33    6.83
   6   4  -4  142.54    5.64
   6   4  -4  146.16    6.80
  -6   4   4   42.63  114.71
  -6   4   4  158.45    7.10
   6   4  -4  156.30    6.82
  -6   4   4  148.90    6.86
  -6   4   4  152.23    6.92
   5  -4  -4    3.60    0.96
  -5  -4   4  135.90   99.52
  -5  -4   4    4.51    1.30
   5  -4  -4    3.29    0.90
   5  -4  -4    4.26    1.81
  -5  -4   4    3.34    1.06
  -5   4   4    4.53    8.52
  -5   4   4    3.65    1.18
   5   4  -4    3.32    0.87
   5   4  -4    2.97    1.10
   5   4  -4    3.67    1.09
   5   4  -4    3.82    0.88
   4  -4  -4   39.82    2.39
   4  -4  -4   39.48    2.36
   4  -4  -4   42.89    2.91
  -4  -4   4   37.33    2.61
  -4  -4   4   38.07    2.73
  -4  -4   4   66.41   82.36
   4  -4  -4   36.18    2.33
  -4   4   4   39.23    2.75
   4   4  -4   40.47    2.34
   4   4  -4   37.97    2.56
   4   4  -4   39.32    2.71
  -4   4   4   40.31    2.75
  -4   4   4   39.61   10.38
   4   4  -4   38.52    2.21
   3  -4  -4  409.32   10.42
   3  -4  -4  389.65   10.37
   3  -4  -4  403.97   10.89
   3  -4  -4  408.84   10.37
  -3  -4   4  467.63  110.59
  -3  -4   4  388.29   10.53
  -3   4   4  413.99   10.96
   3   4  -4  407.30   10.84
   3   4  -4  409.08   10.62
  -3   4   4  356.32   21.79
   3   4  -4  403.20   10.19
   3   4  -4  383.66   10.82
   2  -4  -4  578.69  144.10
   2  -4  -4  529.69   13.12
   2  -4  -4  523.42   13.16
   2  -4  -4  544.60   13.03
  -2  -4   4  658.30  103.66
  -2   4   4  546.80   13.54
   2   4  -4  541.67   29.30
   2   4  -4  565.10   13.60
  -2   4   4  567.46   26.45
   2   4  -4  546.76   13.01
   2   4  -4  547.17   12.95
  -1  -4   4  133.28   81.50
   1  -4  -4  264.46  116.53
   1  -4  -4  130.76    4.18
   1  -4  -4  126.44    4.09
   1  -4  -4  126.37    3.85
   1  -4  -4  123.73    4.31
  -1  -4   4  129.98    4.10
   1   4  -4  124.80    4.06
   1   4  -4  127.87    3.84
   1   4  -4  125.49    4.05
   1   4  -4  128.54   12.98
  -1   4   4  132.96    4.44
  -1   4   4  133.00   15.03
   1   4  -4  124.97    4.46
   1   4  -4  121.40    3.82
  -1   4   4  120.35    4.00
   0  -4  -4   91.08   88.27
   0  -4  -4  138.75    4.21
   0  -4   4  162.37  119.41
   0  -4  -4  132.92    3.41
   0  -4   4  146.32    4.29
   0  -4  -4  135.89    4.60
   0   4   4  131.70   16.90
   0   4  -4  152.27   13.62
   0   4  -4  133.22    4.19
   0   4  -4  138.79    4.34
   0   4   4  139.20    5.05
   0   4   4  136.17    4.28
   0   4  -4  136.87    3.76
   0   4  -4  135.88    4.75
   1  -4   4  112.82    3.64
  -1  -4  -4  -12.13   64.62
  -1  -4  -4  108.91    4.12
  -1   4  -4  106.02   11.42
  -1   4  -4  113.70    4.44
  -1   4  -4  112.43    2.89
   1   4   4  116.61    3.84
   1   4   4  118.55    4.19
  -1   4  -4  118.41    4.08
  -2  -4  -4  777.97  100.08
  -2  -4  -4  729.21   17.04
   2  -4   4  702.17   16.23
  -2   4  -4  732.11   17.56
  -2   4  -4  678.67   15.02
   2   4   4  717.26   17.67
  -2   4  -4  725.37   16.96
   2   4   4  691.43   16.92
  -2   4  -4  703.84   26.72
   3  -4   4  790.39   17.63
  -3  -4  -4  787.93   95.25
  -3  -4  -4  818.27   19.18
  -3   4  -4  802.81   19.15
  -3   4  -4  802.54   19.69
  -3   4  -4  770.62   28.49
   3   4   4  787.67   19.06
  -3   4  -4  829.18   27.32
   3   4   4  761.43   17.96
  -4  -4  -4  134.50    5.47
  -4  -4  -4  137.79    5.64
   4  -4   4  143.85    4.40
  -4   4  -4  139.53    5.73
   4   4   4  150.11    5.80
   4   4   4  139.66    4.62
  -4   4  -4  155.33    6.24
  -5  -4  -4  231.46    8.90
  -5  -4  -4  242.45    8.90
  -5  -4  -4  235.81    9.06
  -5  -4  -4  215.02    7.95
  -5  -4  -4  233.08    8.02
   5  -4   4  239.88    6.52
  -5   4  -4  218.51    8.04
   5   4   4  233.63    6.82
  -5   4  -4  238.44    8.87
  -5   4  -4  239.73    9.09
  -5   4  -4  224.07    8.39
  -5   4  -4  234.33    8.80
  -5   4  -4  235.25    8.25
  -6  -4  -4   80.58    5.00
  -6  -4  -4   83.49    4.54
  -6  -4  -4   69.42    4.28
  -6  -4  -4   80.51    5.04
  -6  -4  -4   73.62    4.67
   6  -4   4   82.68    3.21
  -6  -4  -4   79.04    4.86
  -6   4  -4   77.94    4.56
   6   4   4   80.84    4.74
   6   4   4   84.90    5.20
  -6   4  -4   70.21    4.60
  -6   4  -4   86.12    5.21
  -6   4  -4   85.34    5.16
  -6   4  -4   82.06    4.80
  -6   4  -4   86.70    4.81
  -6   4  -4   83.46    4.59
  -7  -4  -4  183.80    7.73
  -7  -4  -4  173.81    7.23
  -7  -4  -4  164.26    6.78
   7  -4   4  175.41    5.29
  -7  -4  -4  184.78    7.56
  -7  -4  -4  185.93    7.66
  -7   4  -4  173.18    6.85
  -7   4  -4  182.45    7.47
  -7   4  -4  177.08    7.54
  -7   4  -4  186.78    7.40
  -7   4  -4  185.23    7.25
   7   4   4  176.14    5.40
  -8  -4  -4  276.78    9.20
  -8  -4  -4  271.32    9.04
  -8  -4  -4  288.40    9.07
  -8   4  -4  275.80    8.97
  -8   4  -4  272.17    9.13
  -8   4  -4  271.49    8.68
  -8   4  -4  290.06    8.83
  -9  -4  -4   56.19    2.68
  -9  -5   4    3.13    0.90
  -9  -5   4    5.23    1.68
  -9  -5   4    3.59    1.20
  -9  -5   4    3.19    1.05
  -9  -5   4    3.15    1.06
  -9   5   4    1.78    0.86
  -9   5   4    4.45    1.25
  -9   5   4    2.17    1.14
  -9   5   4    2.12    0.90
  -9   5   4    3.05    1.13
  -8  -5   4   18.89    2.39
  -8  -5   4   16.44    2.37
  -8  -5   4   17.47    2.46
  -8  -5   4   17.23    2.19
  -8  -5   4   20.69    2.55
  -8  -5   4   20.79    2.36
  -8  -5   4   18.12    2.27
  -8   5   4   19.38    2.36
  -8   5   4   17.52    2.33
  -8   5   4   15.89    2.42
  -8   5   4   21.57    2.70
  -8   5   4   21.58    2.44
  -8   5   4   22.71    2.64
  -8   5   4   22.53    2.54
  -7  -5   4  221.88    8.92
  -7  -5   4  215.25    8.68
  -7  -5   4  211.74    8.36
   7  -5  -4  201.83    7.45
  -7  -5   4  215.64    8.43
  -7  -5   4  199.30    8.54
  -7  -5   4  218.54    8.95
  -7  -5   4  201.36    8.07
  -7   5   4  221.18    9.07
   7   5  -4  210.18    7.51
  -7   5   4  211.93    8.75
  -7   5   4  206.62    8.64
  -7   5   4  210.17    8.43
  -7   5   4  216.23    8.75
  -7   5   4  213.41    8.78
  -7   5   4  226.08    8.66
  -6  -5   4  447.11   13.32
  -6  -5   4  427.67   13.73
   6  -5  -4  430.92   12.36
   6  -5  -4  437.06   12.35
  -6  -5   4  431.59   13.72
  -6  -5   4  436.50   13.45
  -6  -5   4  437.74   13.97
  -6  -5   4  422.79   13.71
  -6  -5   4  472.75  147.16
  -6  -5   4  436.26   13.49
   6  -5  -4  423.48   14.14
  -6   5   4  437.45   13.77
  -6   5   4  436.11   13.85
  -6   5   4  425.65   13.43
   6   5  -4  436.34   12.27
   6   5  -4  434.96   12.17
  -6   5   4  418.95   12.87
  -6   5   4  429.80   13.85
  -6   5   4  211.05  133.10
  -6   5   4  460.75   13.64
  -6   5   4  431.35   14.01
  -6   5   4  433.36   13.92
   6   5  -4  419.70   13.24
   6   5  -4  437.45   13.77
  -6   5   4  428.21   13.93
   5  -5  -4  328.80    9.90
  -5  -5   4  343.82   12.09
  -5  -5   4  363.45  143.01
   5  -5  -4  344.55   10.10
   5  -5  -4  331.84   10.02
  -5  -5   4  337.58   10.74
   5  -5  -4  352.45   11.51
  -5  -5   4  330.67   11.78
  -5   5   4  349.98   11.05
  -5   5   4  333.62   12.09
  -5   5   4  357.41   12.30
   5   5  -4  342.71    9.99
   5   5  -4  347.47   10.84
  -5   5   4  351.36   11.28
   5   5  -4  342.30   10.99
  -5   5   4  373.07   24.00
   4  -5  -4   34.12    2.34
  -4  -5   4  144.93  110.47
  -4  -5   4   35.77    2.86
   4  -5  -4   28.96    2.53
   4  -5  -4   31.76    2.29
   4  -5  -4   32.93    2.35
   4   5  -4   29.93    2.38
   4   5  -4   33.50    2.50
  -4   5   4   33.04    2.62
  -4   5   4   33.87    2.67
   4   5  -4   36.59    2.31
  -4   5   4   22.70   10.14
   3  -5  -4   40.58    2.61
   3  -5  -4   42.74    2.48
  -3  -5   4   25.53   91.58
   3  -5  -4   45.03    2.53
   3  -5  -4   40.95    2.52
  -3   5   4   34.45   10.44
   3   5  -4   41.76    2.66
   3   5  -4   41.44    2.33
   3   5  -4   42.72    2.55
   3   5  -4   44.09    2.44
  -3   5   4   44.21    2.79
   2  -5  -4  609.38   15.04
   2  -5  -4  650.93   15.17
  -2  -5   4  560.76  139.47
   2  -5  -4  624.18   15.06
   2  -5  -4  617.68  204.86
   2  -5  -4  624.30   15.46
   2   5  -4  633.28   35.22
  -2   5   4  665.51   30.01
   2   5  -4  611.49   14.87
   2   5  -4  628.99   14.97
   2   5  -4  642.59   15.59
   2   5  -4  607.40   14.91
  -2   5   4  652.32   15.71
  -1  -5   4 2084.73  205.02
   1  -5  -4 2028.07  223.71
   1   5  -4 2144.11   63.97
  -1   5   4 2151.22   64.88
   0  -5   4  217.66  123.13
   0  -5  -4  225.14    5.12
   0  -5  -4  206.82    6.37
   0  -5  -4  227.88    7.59
   0  -5   4  243.20    6.53
   0  -5  -4  223.85    6.37
   0  -5  -4  203.44  113.29
   0   5  -4  228.91    6.46
   0   5  -4  235.01    6.00
   0   5  -4  226.05    7.06
   0   5   4  228.32    6.54
   0   5  -4  220.47   17.81
   0   5   4  227.84    6.90
   0   5  -4  225.48    6.49
   0   5   4  230.78   22.99
  -1  -5  -4   65.59    3.10
   1  -5   4   61.66    2.61
  -1  -5  -4  101.69   86.28
  -1   5  -4   47.51    9.29
   1   5   4   55.76    2.64
   1   5   4   62.55    3.04
  -1   5  -4   53.91    2.74
  -1   5  -4   57.12    2.09
  -1   5  -4   60.33    3.22
  -2  -5  -4   31.87    2.24
   2  -5   4   35.66    1.93
  -2  -5  -4  -15.63   67.80
  -2   5  -4   35.62    2.57
   2   5   4   35.92    2.39
  -2   5  -4   36.05    2.31
  -2   5  -4   45.93    9.61
   2   5   4   33.63    2.01
  -3  -5  -4   37.59   73.11
  -3  -5  -4   65.65    3.47
   3  -5   4   63.72    2.73
  -3  -5  -4    6.28   17.79
  -3   5  -4   66.63    3.48
  -3   5  -4   27.31   13.70
   3   5   4   58.86    3.37
  -3   5  -4   54.41   10.63
  -3   5  -4   61.07    3.65
   3   5   4   66.28    2.98
  -4  -5  -4  631.46   16.13
  -4  -5  -4  599.89   16.07
  -4  -5  -4  813.07   93.14
  -4   5  -4  619.04   18.60
  -4   5  -4  590.48   19.01
   4   5   4  624.66   16.49
  -4   5  -4  586.08   16.82
  -4   5  -4  627.49   16.30
  -5  -5  -4  173.20    6.74
  -5  -5  -4  175.01    6.92
  -5  -5  -4  168.61    6.88
   5  -5   4  174.34    5.69
  -5  -5  -4  178.84    7.72
  -5  -5  -4  177.84    7.50
  -5  -5  -4  174.94    7.46
   5  -5   4  174.05    5.75
   5   5   4  170.36    7.37
  -5   5  -4  172.53    7.57
  -5   5  -4  166.73    7.11
  -5   5  -4  171.55    7.41
   5   5   4  178.71    5.93
  -5   5  -4  173.46    7.57
  -5   5  -4  176.76    7.07
  -6  -5  -4    5.43    1.74
  -6  -5  -4    5.79    1.53
   6  -5   4    5.26    1.03
   6  -5   4    4.43    0.97
  -6  -5  -4    2.64    1.60
   6  -5   4    4.41    1.46
  -6  -5  -4    7.85    1.81
  -6  -5  -4    5.49    1.61
  -6  -5  -4    5.45    1.49
  -6   5  -4    4.15    1.47
  -6   5  -4    6.59    1.74
  -6   5  -4    4.91    1.59
  -6   5  -4    5.56    1.61
  -6   5  -4    5.48    1.59
  -6   5  -4    3.55    1.51
  -6   5  -4    2.81    1.33
   6   5   4    4.59    1.01
  -6   5  -4    1.50    1.41
  -7  -5  -4    0.31    0.85
  -7  -5  -4    2.05    1.14
  -7  -5  -4    2.26    1.16
  -7  -5  -4    1.31    1.17
   7  -5   4   -0.59    1.02
  -7  -5  -4    2.14    1.08
  -7   5  -4    1.67    1.04
  -7   5  -4   -0.43    0.88
  -7   5  -4    3.83    1.40
  -7   5  -4    1.11    0.96
  -7   5  -4    1.63    1.02
  -8  -5  -4   30.01    2.64
  -8  -5  -4   29.85    2.65
  -8  -5  -4   30.53    2.68
  -8   5  -4   30.48    2.67
  -8   5  -4   29.59    2.53
  -8   5  -4   30.06    2.46
  -9  -5  -4   83.47    3.27
  -9   5  -4   71.20    3.17
  -9  -6   4   64.14    3.50
  -9  -6   4   57.29    3.41
  -9  -6   4   57.07    3.28
  -9  -6   4   57.05    3.40
  -9  -6   4   65.20    3.43
   9   6  -4   62.56    2.95
  -9   6   4   61.61    3.33
  -9   6   4   60.33    3.46
  -9   6   4   58.16    4.33
  -9   6   4   57.30    3.36
  -9   6   4   60.34    3.31
  -9   6   4   61.25    3.39
  -8  -6   4    1.16    1.01
  -8  -6   4    3.25    1.21
  -8  -6   4    2.63    1.15
  -8  -6   4    3.20    1.26
  -8  -6   4    2.84    1.80
  -8  -6   4    3.20    1.31
  -8  -6   4    3.88    1.29
  -8   6   4    2.73    1.21
  -8   6   4    4.32    1.30
  -8   6   4    1.42    0.96
  -8   6   4    0.86    0.83
  -8   6   4    2.12    1.04
  -8   6   4    3.68    1.34
  -7  -6   4   77.84    4.92
  -7  -6   4   80.83    4.76
  -7  -6   4   85.74    5.18
  -7  -6   4   72.57    4.53
   7  -6  -4   78.35    4.29
  -7  -6   4   84.35    4.84
  -7  -6   4   81.54    5.15
  -7  -6   4   81.16    5.07
  -7   6   4   88.39    4.99
  -7   6   4   82.74    5.10
  -7   6   4   84.40    4.98
   7   6  -4   85.57    4.42
  -7   6   4   78.48    4.99
  -7   6   4   80.26    5.02
  -7   6   4   80.19    5.02
  -7   6   4   78.51    5.07
  -6  -6   4  120.43    6.21
  -6  -6   4  112.71    5.64
   6  -6  -4  101.95    5.02
  -6  -6   4  112.48    5.83
   6  -6  -4  115.38    6.41
  -6  -6   4  114.42    6.01
  -6  -6   4   22.73  285.11
  -6  -6   4  108.59    5.74
   6  -6  -4  111.28    5.21
  -6  -6   4  112.13    6.04
  -6  -6   4  112.85    6.12
  -6   6   4  118.32    5.97
   6   6  -4  101.32    5.73
   6   6  -4  109.41    5.14
   6   6  -4  106.83    5.04
  -6   6   4  104.14    5.86
  -6   6   4  -89.93  175.99
   6   6  -4  114.92    6.12
  -6   6   4  105.40    5.69
  -6   6   4  108.03    5.55
  -6   6   4  106.58    6.10
  -6   6   4  111.69    6.19
  -6   6   4  119.04    6.21
  -6   6   4  104.70    5.85
  -6   6   4  105.53    5.95
  -5  -6   4  263.37  133.97
   5  -6  -4  167.37    6.32
  -5  -6   4  139.15    9.73
  -5  -6   4  165.59    7.08
   5  -6  -4  155.92    7.13
  -5  -6   4  167.44    7.20
   5  -6  -4  169.77    6.40
  -5  -6   4  156.83    6.88
  -5  -6   4  159.21    6.98
   5  -6  -4  152.87    6.17
  -5   6   4  150.51    6.90
  -5   6   4  174.52   20.97
  -5   6   4  158.87    7.09
  -5   6   4  144.28   10.08
   5   6  -4  153.04    6.58
  -5   6   4  154.22    7.32
  -5   6   4  158.46    7.00
   5   6  -4  160.99    6.09
  -5   6   4  129.88    9.51
   5   6  -4  161.85    6.97
  -5   6   4  160.72    6.90
   5   6  -4  152.49    6.10
  -5   6   4  156.13    6.77
  -4  -6   4   33.83  118.22
   4  -6  -4    0.74    0.67
  -4  -6   4    0.63    0.76
   4  -6  -4    0.98    0.87
   4  -6  -4    0.02    0.47
   4  -6  -4    0.11    0.63
   4   6  -4    1.80    0.87
  -4   6   4    0.99    0.77
  -4   6   4    0.77    0.74
   4   6  -4    0.18    0.49
  -4   6   4   12.20   10.03
   4   6  -4    1.21    0.61
   4   6  -4    0.48    0.68
  -3  -6   4  382.26  144.09
   3  -6  -4   36.88    2.44
   3  -6  -4   34.55    2.38
   3  -6  -4   34.93    2.51
   3  -6  -4   34.38    2.49
   3   6  -4   32.45    2.22
   3   6  -4   35.27    2.47
  -3   6   4   31.74    2.52
  -3   6   4   44.12   12.24
   3   6  -4   35.69    2.38
   3   6  -4   37.51    2.61
  -3   6   4   29.80    2.50
   2  -6  -4  546.16  205.31
   2  -6  -4  315.63    8.89
   2  -6  -4  305.31    8.64
   2  -6  -4  313.41    9.18
   2  -6  -4  302.66    8.77
  -2  -6   4  501.78  130.16
   2   6  -4  319.64    8.81
   2   6  -4  299.96    8.59
  -2   6   4  302.75    9.30
   2   6  -4  308.67    9.12
   2   6  -4  302.57    8.68
  -2   6   4  311.36   24.33
   2   6  -4  334.14   29.86
   1  -6  -4   16.04    1.58
   1  -6  -4   14.53    1.43
   1  -6  -4   75.38  124.68
   1  -6  -4   16.42    1.23
  -1  -6   4  204.59  164.37
  -1  -6   4   16.09    1.38
   1  -6  -4   14.80    1.47
   1   6  -4   13.40    1.50
   1   6  -4   13.97    1.41
   1   6  -4   14.90    1.36
  -1   6   4   16.23    1.62
  -1   6   4   18.66    1.57
   1   6  -4   10.89   12.69
  -1   6   4   16.54   11.76
   0  -6   4  381.79   10.28
   0  -6  -4  361.35  136.66
   0  -6   4  407.07  227.44
   0  -6   4  388.94   10.13
   0  -6  -4  383.22   10.62
   0   6  -4  379.31   10.77
   0   6   4  375.82   10.11
   0   6   4  355.69   31.21
   0   6  -4  389.18   25.04
   0   6  -4  384.58   10.84
   0   6   4  391.33   10.70
   0   6  -4  386.21    9.62
  -1  -6  -4   50.99    2.94
  -1  -6  -4    4.56   84.35
   1  -6   4   55.64    2.68
  -1   6  -4   55.04    2.31
  -1   6  -4   59.35    3.01
   1   6   4   54.66    3.03
  -1   6  -4   44.60   14.15
   1   6   4   50.80    2.70
  -1   6  -4   51.89    3.13
  -2  -6  -4  127.03   93.70
  -2  -6  -4  157.94    5.80
   2  -6   4  154.80    5.15
  -2   6  -4  156.98    5.76
   2   6   4  154.62    5.89
  -2   6  -4  146.43   16.98
  -2   6  -4  152.33    6.23
   2   6   4  151.81    5.30
  -3  -6  -4  387.07   11.29
   3  -6   4  399.60   10.31
  -3  -6  -4  384.60   11.42
  -3  -6  -4  211.87   95.45
  -3   6  -4  361.92   21.46
  -3   6  -4  398.81   11.43
  -3   6  -4  382.10   11.88
   3   6   4  391.01   11.67
   3   6   4  396.28   10.61
  -4  -6  -4   52.44    3.40
   4  -6   4   57.59    2.97
  -4  -6  -4   89.10   84.38
  -4  -6  -4    9.26   13.58
  -4  -6  -4   52.30    5.99
  -4  -6  -4   50.05    3.43
   4   6   4   52.88    2.97
   4   6   4   53.65    4.12
  -4   6  -4   48.59    8.56
  -4   6  -4   55.90    3.92
  -4   6  -4   57.45    3.62
  -5  -6  -4   43.38    3.60
  -5  -6  -4   42.06    3.62
   5  -6   4   43.63    2.69
  -5  -6  -4   39.81    3.56
  -5  -6  -4   41.32    3.62
   5  -6   4   46.76    2.74
  -5  -6  -4   36.10    3.21
  -5  -6  -4   42.83    3.32
   5  -6   4   43.45    3.46
  -5  -6  -4   45.85    3.29
  -5   6  -4   43.62    3.56
  -5   6  -4   33.20    3.44
   5   6   4   47.17    2.83
  -5   6  -4   44.73    3.46
   5   6   4   46.55    3.72
  -5   6  -4   39.79    3.54
  -5   6  -4   42.89    3.64
  -5   6  -4   39.82    3.27
  -5   6  -4   42.41    3.70
  -5   6  -4   46.29    3.55
  -6  -6  -4   44.96    3.71
   6  -6   4   37.84    3.34
  -6  -6  -4   39.29    3.28
  -6  -6  -4   47.62    3.88
  -6  -6  -4   42.44    3.60
   6  -6   4   42.12    2.63
  -6  -6  -4   43.84    3.65
  -6   6  -4   47.90    3.77
  -6   6  -4   48.60    3.70
  -6   6  -4   43.91    3.72
  -6   6  -4   38.66    3.49
   6   6   4   44.30    2.77
  -6   6  -4   43.96    3.46
  -6   6  -4   44.14    3.58
  -7  -6  -4   99.40    4.90
  -7  -6  -4  102.05    5.53
   7  -6   4   98.15    5.31
  -7  -6  -4   96.35    5.07
  -7  -6  -4   99.79    5.33
  -7  -6  -4  100.31    6.70
  -7   6  -4   97.18    5.34
  -7   6  -4  103.53    5.37
  -7   6  -4   98.56    7.40
  -7   6  -4   98.79    4.74
  -8  -6  -4   24.01    2.28
  -8  -6  -4   24.85    2.33
  -8  -6  -4   24.40    2.66
  -8   6  -4   25.30    2.30
  -8   6  -4   25.62    2.48
  -8   6  -4   20.95    2.18
  -8   6  -4   23.02    2.19
  -9  -6  -4    1.36    0.65
  -9  -6  -4   -0.21    0.87
  -9   6  -4    1.90    0.82
  -9  -7   4    3.64    0.95
  -9  -7   4    4.21    1.05
  -9  -7   4    4.05    0.99
  -9  -7   4    5.26    1.36
  -9   7   4    4.25    1.01
  -9   7   4    6.03    1.44
  -9   7   4    3.98    0.94
  -9   7   4    2.58    0.80
  -9   7   4    3.28    0.92
  -8  -7   4    1.36    0.85
  -8  -7   4    0.97    0.83
  -8  -7   4    1.74    0.89
  -8  -7   4    1.26    0.89
  -8  -7   4    2.20    0.95
  -8  -7   4    0.92    0.91
  -8   7   4    0.29    0.87
  -8   7   4    1.73    0.95
  -8   7   4    1.40    1.07
  -8   7   4   -0.46    0.70
  -8   7   4    1.47    0.88
  -8   7   4    1.85    1.01
   8   7  -4    1.37    0.93
  -7  -7   4   24.08    2.75
  -7  -7   4   23.69    2.73
  -7  -7   4   18.44    2.35
  -7  -7   4   18.87    2.44
  -7  -7   4   23.78    2.83
  -7  -7   4   20.14    2.44
  -7  -7   4   22.45    2.59
  -7   7   4   25.23    2.72
  -7   7   4   24.68    2.80
  -7   7   4   19.09    2.50
  -7   7   4   21.81    2.63
  -7   7   4   26.60    2.86
  -7   7   4   17.66    2.56
  -6  -7   4  491.39   15.10
  -6  -7   4  489.90   15.62
  -6  -7   4   12.04  181.34
  -6  -7   4  480.48   14.88
  -6  -7   4  473.61   14.95
  -6  -7   4  482.38   14.33
   6  -7  -4  462.65   15.24
  -6  -7   4  433.24   18.72
   6  -7  -4  459.30   13.56
  -6  -7   4  476.85   15.39
   6  -7  -4  428.48   13.43
   6   7  -4  456.29   13.66
  -6   7   4  484.24   15.70
  -6   7   4  481.45   15.60
  -6   7   4  457.40   15.11
  -6   7   4  452.89   15.50
  -6   7   4  486.51   15.09
   6   7  -4  464.74   13.54
  -6   7   4  464.96   18.44
  -6   7   4  451.78   15.42
  -6   7   4  474.17   14.60
   6   7  -4  451.05   14.87
  -5  -7   4  101.83    5.18
  -5  -7   4   97.39    5.35
   5  -7  -4   90.90    4.75
  -5  -7   4   96.85    5.31
  -5  -7   4   92.21    5.36
  -5  -7   4   92.64  153.66
   5  -7  -4   99.01    5.58
  -5  -7   4   91.20    5.24
  -5  -7   4   97.72    5.53
  -5  -7   4   96.55    5.33
   5  -7  -4   86.04    4.69
   5  -7  -4   97.59    6.92
  -5   7   4   87.17    5.33
  -5   7   4  100.45    5.34
  -5   7   4   67.83   16.78
  -5   7   4   84.85    5.45
   5   7  -4   87.78    5.10
  -5   7   4   99.10    5.71
  -5   7   4   94.24    5.30
   5   7  -4   93.99    5.12
  -5   7   4   96.39    5.28
  -5   7   4   90.90    5.33
   5   7  -4   89.20    4.68
  -5   7   4   91.13    5.47
  -5   7   4   97.37    5.50
  -4  -7   4   17.84    2.51
   4  -7  -4   17.28    1.93
  -4  -7   4  258.57  157.43
  -4  -7   4   22.19    2.64
  -4  -7   4   22.44    2.30
   4  -7  -4   18.26    2.04
   4  -7  -4   23.14    4.46
  -4   7   4   17.71    2.59
  -4   7   4   16.74    3.91
  -4   7   4   17.83    2.18
  -4   7   4   23.18   13.42
   4   7  -4   22.19    2.32
   4   7  -4   17.45    2.07
   4   7  -4   19.66    1.97
  -4   7   4   15.50    2.03
  -3  -7   4  104.06  121.01
   3  -7  -4  101.30    4.57
   3  -7  -4   91.59    4.45
   3  -7  -4  102.00    4.69
   3  -7  -4   96.96    4.44
   3   7  -4   94.67    4.53
  -3   7   4  101.45   20.11
  -3   7   4   88.27    4.70
   3   7  -4   93.38    4.29
   3   7  -4   95.82    4.37
   3   7  -4   89.02    4.43
  -3   7   4   94.40    4.75
   2  -7  -4   48.68    2.73
  -2  -7   4 -118.29  126.42
   2  -7  -4   49.22    3.44
   2  -7  -4  103.83  351.98
   2  -7  -4   48.52    3.04
   2  -7  -4   46.16    2.87
   2   7  -4   49.11   21.02
   2   7  -4   43.07    2.76
   2   7  -4   47.24    2.83
  -2   7   4   45.56    3.10
   2   7  -4   45.50    2.94
  -2   7   4   46.44    3.11
  -2   7   4   22.71   13.12
   2   7  -4   46.20    2.79
   1  -7  -4   12.09  151.36
  -1  -7   4  519.84  218.05
   0  -7   4   94.27    4.01
   0  -7   4   88.03    3.89
   0  -7  -4   94.64    4.34
   0  -7  -4  267.08  159.50
   0  -7   4  372.67  275.05
   0   7  -4   88.88    3.58
   0   7  -4   80.58    4.14
   0   7   4   82.26    4.11
   0   7   4   90.00    3.91
   0   7  -4   63.55   16.24
   1  -7   4   33.84    2.47
  -1  -7  -4   36.13    2.60
  -1  -7  -4  185.98  101.21
   1  -7   4   38.98    2.43
   1   7   4   38.10    2.45
  -1   7  -4   42.47   12.83
   1   7   4   36.86    4.00
   1   7   4   35.09    2.84
  -1   7  -4   37.71    2.80
  -2  -7  -4  266.29    9.15
   2  -7   4  257.41    7.96
  -2  -7  -4  366.01  121.46
   2  -7   4  271.72    8.74
  -2  -7  -4  270.75    8.66
  -2   7  -4  258.67    8.94
   2   7   4  251.76    7.96
  -2   7  -4  257.66   22.53
  -2   7  -4  248.47    8.38
   2   7   4  252.85    8.69
   3  -7   4  110.95    5.30
  -3  -7  -4  112.81    5.15
  -3  -7  -4  104.20    5.04
   3  -7   4  109.53    4.55
  -3  -7  -4   17.18  106.37
   3  -7   4  112.28    4.63
  -3   7  -4   98.23    4.96
  -3   7  -4  105.81   17.19
   3   7   4  118.48    4.79
   3   7   4  105.77    5.25
  -4  -7  -4   92.44    6.78
  -4  -7  -4   94.06    5.04
   4  -7   4  101.76    4.44
  -4  -7  -4  109.26    5.14
  -4  -7  -4  101.37    5.50
  -4  -7  -4   46.42  107.75
   4  -7   4  105.96    5.45
   4  -7   4   95.93    4.40
   4   7   4   88.97    4.32
  -4   7  -4   94.09    7.35
  -4   7  -4   94.42    5.02
  -4   7  -4  102.22   14.51
  -4   7  -4   93.16    5.29
  -4   7  -4   96.78    5.50
  -5  -7  -4  118.41    5.86
  -5  -7  -4  117.73    6.16
  -5  -7  -4  114.70    6.06
  -5  -7  -4  115.28    5.65
  -5  -7  -4  108.58    5.83
   5  -7   4  107.92    5.79
  -5  -7  -4  116.29    6.05
   5  -7   4  106.38    4.75
   5  -7   4  112.14    4.86
  -5  -7  -4  114.33    5.68
   5   7   4  115.86    4.99
  -5   7  -4  113.73    5.80
  -5   7  -4  113.79    5.91
  -5   7  -4  109.75    5.95
  -5   7  -4   99.42    6.03
   5   7   4  110.67    6.13
  -5   7  -4  104.27    5.68
  -5   7  -4  125.05    6.27
  -5   7  -4  109.82    5.57
  -6  -7  -4  128.27    5.89
  -6  -7  -4  121.19    6.09
  -6  -7  -4  109.93    5.45
  -6  -7  -4  121.39    6.32
  -6  -7  -4  127.87    6.38
   6  -7   4  123.76    5.09
   6  -7   4  127.09    6.29
  -6  -7  -4  118.98    6.19
  -6   7  -4  118.81    5.80
  -6   7  -4  119.29    6.22
  -6   7  -4  124.30    6.07
  -6   7  -4  129.59    6.35
   6   7   4  125.28    5.24
  -6   7  -4  124.19    5.81
  -6   7  -4  125.77    6.30
  -7  -7  -4   19.08    2.26
   7  -7   4   17.24    3.51
  -7  -7  -4   17.17    2.31
  -7  -7  -4   16.09    2.23
  -7  -7  -4   16.41    2.21
  -7  -7  -4   18.92    2.28
  -7   7  -4   21.64    2.35
  -7   7  -4   18.57    2.26
  -7   7  -4   18.35    2.17
  -7   7  -4   16.15    2.22
  -7   7  -4   17.12    2.14
  -8  -7  -4   11.34    1.68
  -8  -7  -4   14.11    1.71
  -8  -7  -4   12.60    1.62
  -8   7  -4   11.79    1.58
  -8   7  -4    9.99    1.58
  -8   7  -4   11.03    1.55
  -8   7  -4   12.94    1.70
  -9  -8   4   41.71    2.43
  -9  -8   4   44.12    2.32
  -9   8   4   39.60    2.18
  -9   8   4   45.72    2.34
  -8  -8   4   35.02    3.59
  -8  -8   4   34.31    2.68
  -8  -8   4   34.14    2.58
  -8  -8   4   30.70    2.68
  -8  -8   4   34.46    2.75
  -8  -8   4   32.81    2.70
  -8   8   4   29.13    2.58
  -8   8   4   36.10    2.86
  -8   8   4   34.66    2.79
  -8   8   4   28.93    2.52
  -8   8   4   32.66    2.70
  -8   8   4   32.93    2.78
  -7  -8   4   12.87    2.33
  -7  -8   4   17.35    2.27
  -7  -8   4   19.40    2.39
  -7  -8   4   12.82    2.88
  -7  -8   4   19.28    2.34
  -7   8   4   20.41    4.29
   7   8  -4   14.88    2.17
  -7   8   4   20.94    2.60
  -7   8   4   19.35    2.42
  -7   8   4   18.10    2.19
  -7   8   4   20.72    2.64
  -7   8   4   14.49    3.62
  -6  -8   4  122.21    6.10
  -6  -8   4  126.84    6.25
  -6  -8   4  120.60    6.22
  -6  -8   4  124.29    6.43
   6  -8  -4  114.16    5.72
  -6  -8   4   13.07  205.45
  -6  -8   4  118.74    6.30
  -6  -8   4  124.05    5.99
  -6  -8   4  121.77    6.03
  -6   8   4  122.92    6.40
  -6   8   4  125.59    6.44
  -6   8   4  133.49    6.80
   6   8  -4  118.63    5.78
  -6   8   4  118.38    6.18
  -6   8   4  124.19    6.30
  -6   8   4  118.93    5.88
  -6   8   4  126.84    6.39
  -5  -8   4    8.92    2.09
  -5  -8   4    8.68    2.13
  -5  -8   4    9.21    2.01
   5  -8  -4    8.28    2.34
  -5  -8   4    8.94    1.84
  -5  -8   4    9.55    2.04
   5  -8  -4   12.48    2.47
  -5  -8   4   12.62    2.28
  -5  -8   4   10.57    2.22
  -5  -8   4 -114.86  173.27
   5  -8  -4   12.36    2.19
   5  -8  -4   10.56    3.07
  -5   8   4    7.26    1.95
   5   8  -4   10.62    2.28
[truncated: 625,019 more chars]
