# Supplementary material for: Bis[1,2-bis­(3,5-di­methyl­phen­yl)ethyl­ene-1,2-di­thiol­ato(1−)]nickel(II)
Source: Acta Crystallogr E Crystallogr Commun. 2025 May 20;81(Pt 6):534–7. doi: 10.1107/S2056989025004293 (PMC12142419; doi:10.1107/S2056989025004293)
Supplement: Supplementary file 2 [file e-81-00534-Isup2.hkl]

data_I                                                                          
_shelx_title ' JPD1599_0m_a.res in P2(1)/c'                                     
_shelx_refln_list_code          4                                               
_shelx_F_calc_maximum      186.92                                               
_exptl_crystal_F_000       688.00                                               
_reflns_d_resolution_high  0.8090                                               
                                                                                
loop_                                                                           
 _space_group_symop_operation_xyz                                               
 'x, y, z'                                                                      
 '-x, y+1/2, -z+1/2'                                                            
 '-x, -y, -z'                                                                   
 'x, -y-1/2, z-1/2'                                                             
                                                                                
_cell_length_a     8.4446                                                       
_cell_length_b    14.0911                                                       
_cell_length_c    13.5880                                                       
_cell_angle_alpha  90.000                                                       
_cell_angle_beta   96.133                                                       
_cell_angle_gamma  90.000                                                       
                                                                                
_shelx_F_squared_multiplier     1.000                                           
                                                                                
loop_                                                                           
 _refln_index_h                                                                 
 _refln_index_k                                                                 
 _refln_index_l                                                                 
 _refln_F_squared_calc                                                          
 _refln_F_squared_meas                                                          
 _refln_F_squared_sigma                                                         
 _refln_observed_status                                                         
   1   0   0       3839.61       3813.38       136.42 o                         
   2   0   0       4947.21       5078.16       134.90 o                         
   3   0   0       1522.93       1643.72        29.13 o                         
   4   0   0       2703.00       2412.17        28.30 o                         
   6   0   0       6781.65       6619.91       109.33 o                         
   7   0   0          2.57          3.99         1.26 o                         
   8   0   0        100.53        103.33         4.34 o                         
   9   0   0        890.29        893.81        15.18 o                         
   1   1   0       8224.46       7879.22       151.46 o                         
   2   1   0          1.31          1.62         4.35 o                         
   3   1   0         58.39         54.40         5.57 o                         
   4   1   0          8.57         16.85         1.03 o                         
   5   1   0        109.70        120.43         2.22 o                         
   6   1   0          2.94          1.98         1.15 o                         
   7   1   0         30.81         35.81         1.47 o                         
   8   1   0         80.25         83.16         2.90 o                         
   9   1   0         47.81         50.03         3.02 o                         
  10   1   0         89.64         95.54        11.06 o                         
   0   2   0         23.16         20.67         1.27 o                         
   1   2   0      10437.65      10668.71       634.38 o                         
   2   2   0       2046.48       2035.35        35.44 o                         
   3   2   0         82.37         79.85         8.01 o                         
   4   2   0       5812.78       6141.64        92.09 o                         
   5   2   0       1436.27       1343.99        10.61 o                         
   6   2   0         19.02         18.29         1.31 o                         
   7   2   0         28.14         32.01         1.49 o                         
   8   2   0         37.13         43.91         2.24 o                         
   9   2   0        120.98        120.36         3.91 o                         
  10   2   0        823.77        821.59        26.31 o                         
   1   3   0       4196.45       4107.27       118.98 o                         
   2   3   0         87.10         36.23       310.94 o                         
   3   3   0          7.14         11.00         9.42 o                         
   4   3   0        386.36        319.99        14.03 o                         
   5   3   0         17.63         29.81         1.40 o                         
   6   3   0       1352.85       1376.75        10.92 o                         
   7   3   0          0.43          0.66         0.80 o                         
   8   3   0        101.28        110.12         3.40 o                         
   9   3   0        463.69        478.22         9.01 o                         
  10   3   0         79.35         75.24        14.08 o                         
   0   4   0       2580.13       2677.57        26.30 o                         
   1   4   0        426.47        400.97         4.54 o                         
   2   4   0       2320.24       2442.68        17.72 o                         
   3   4   0        701.61        770.85        20.79 o                         
   4   4   0        526.27        570.35        18.07 o                         
   5   4   0         66.58         62.93         2.44 o                         
   6   4   0        203.04        220.43         3.67 o                         
   7   4   0        599.31        591.30         6.60 o                         
   8   4   0        110.17        101.56         3.84 o                         
   9   4   0         12.73         17.19         1.88 o                         
  10   4   0         13.95         13.48         2.76 o                         
   1   5   0       1429.79       1477.75        12.31 o                         
   2   5   0       1782.77       1966.93        23.37 o                         
   3   5   0         66.34        -24.50       241.22 o                         
   4   5   0        222.49        214.00        19.75 o                         
   5   5   0          0.19          3.38        10.53 o                         
   6   5   0       1001.80        989.36         8.88 o                         
   7   5   0        425.73        468.36         6.82 o                         
   8   5   0          4.39          4.11         1.91 o                         
   9   5   0        256.20        253.31         8.16 o                         
   0   6   0       7118.37       7673.42       384.33 o                         
   1   6   0       4996.72       5144.35        52.39 o                         
   2   6   0       2329.39       2257.39        24.53 o                         
   3   6   0        409.03        309.98         6.68 o                         
   4   6   0       4135.29       4187.86        35.67 o                         
   5   6   0        881.21        852.18        35.10 o                         
   6   6   0        384.17        358.43         4.96 o                         
   7   6   0        620.74        640.76         7.78 o                         
   8   6   0        271.09        273.23         5.27 o                         
   9   6   0        329.78        371.58         6.30 o                         
   1   7   0       3589.61       3897.47        33.29 o                         
   2   7   0       1923.60       2010.19        18.80 o                         
   3   7   0        511.20        559.22         7.47 o                         
   4   7   0        454.77        430.68        22.85 o                         
   5   7   0          0.02          1.31        12.35 o                         
   6   7   0        603.65        595.66         6.66 o                         
   7   7   0        320.05        305.73         5.21 o                         
   8   7   0        164.96        160.94         4.05 o                         
   9   7   0         95.24        106.97         3.24 o                         
   0   8   0         98.26        209.69       231.88 o                         
   1   8   0       6001.46       6206.19        93.29 o                         
   2   8   0       3788.43       3733.93        27.44 o                         
   3   8   0       7417.50       7448.71        52.46 o                         
   4   8   0       2396.28       2221.87        18.52 o                         
   5   8   0       1047.73       1125.28         9.31 o                         
   6   8   0        246.58        255.89         4.90 o                         
   7   8   0       1377.98       1416.66        15.03 o                         
   8   8   0       1073.80       1111.56        11.58 o                         
   9   8   0        721.72        732.55        15.96 o                         
   1   9   0        111.34         98.00        19.02 o                         
   2   9   0        385.28        418.72        21.60 o                         
   3   9   0        648.40        665.32        33.13 o                         
   4   9   0        675.80        702.52         8.49 o                         
   5   9   0        466.08        433.95         9.00 o                         
   6   9   0        240.14        234.96         4.47 o                         
   7   9   0          2.33          1.77         1.13 o                         
   8   9   0        244.00        239.34         5.22 o                         
   0  10   0         15.82         31.98         7.24 o                         
   1  10   0        306.75        332.31        21.77 o                         
   2  10   0        361.75        358.29        13.06 o                         
   3  10   0        330.63        325.90         7.09 o                         
   4  10   0       1201.77       1189.60        14.06 o                         
   5  10   0         16.12        114.79       244.46 o                         
   6  10   0          8.92          7.48         1.35 o                         
   7  10   0        488.63        491.96         7.58 o                         
   8  10   0        288.05        281.23         4.88 o                         
   1  11   0        139.11        138.34         5.58 o                         
   2  11   0         60.28         68.85        14.52 o                         
   3  11   0          3.24          1.55         5.36 o                         
   4  11   0        227.83        244.31        10.30 o                         
   5  11   0         88.28         95.69        36.24 o                         
   6  11   0          5.60          3.73         1.11 o                         
   7  11   0          7.95          7.86         1.50 o                         
   8  11   0          5.57          6.67         0.92 o                         
   0  12   0       1101.54       1028.08        13.27 o                         
   1  12   0        266.61        234.80        15.37 o                         
   2  12   0        654.30        680.63        38.19 o                         
   3  12   0        961.30        953.12        43.58 o                         
   4  12   0         45.56         53.93        13.98 o                         
   5  12   0        942.22        960.78         9.18 o                         
   6  12   0        251.36        267.08         4.80 o                         
   7  12   0         81.31         79.51         2.80 o                         
   1  13   0          1.83          5.61        13.08 o                         
   2  13   0        373.17        362.08        17.46 o                         
   3  13   0         11.60        278.80       941.23 o                         
   4  13   0          0.56          2.09         1.01 o                         
   5  13   0        127.93        134.39         3.56 o                         
   6  13   0          0.70          1.35         0.95 o                         
   0  14   0        507.50        483.14        11.42 o                         
   1  14   0       1901.03       1802.76        16.66 o                         
   2  14   0       1753.60       1776.39        25.39 o                         
   3  14   0       2873.26       2926.94        23.63 o                         
   4  14   0        143.61        154.21         3.31 o                         
   5  14   0        162.83        152.58         4.91 o                         
   6  14   0        496.08        472.08        15.41 o                         
   1  15   0         24.10         30.70         2.35 o                         
   2  15   0        151.93        160.37         4.15 o                         
   3  15   0          2.12          1.72         1.18 o                         
   4  15   0        152.46        152.40         6.42 o                         
   5  15   0          0.11          1.23         1.29 o                         
   0  16   0         34.08         38.27         4.84 o                         
   1  16   0        407.19        391.84         7.60 o                         
   2  16   0       2189.01       2216.73        20.61 o                         
   3  16   0        211.06        207.92         5.67 o                         
   4  16   0        317.01        291.35         7.06 o                         
   1  17   0        440.51        438.36        10.81 o                         
   2  17   0          7.23          4.65         1.52 o                         
 -10   1   1       1134.80       1152.38        27.14 o                         
  -9   1   1        440.24        441.79         7.15 o                         
  -8   1   1        293.29        295.48         5.78 o                         
  -7   1   1       1408.71       1391.91        10.26 o                         
  -6   1   1       6130.68       6016.81        45.56 o                         
  -5   1   1       5211.24       5214.52        39.28 o                         
  -4   1   1       3324.19       3339.81        59.47 o                         
  -3   1   1        717.64        818.15        20.91 o                         
  -2   1   1       2440.24       2611.42        61.67 o                         
  -1   1   1      12481.19      12233.76       231.20 o                         
   1   1   1        869.81        866.52         7.79 o                         
   2   1   1          1.87          1.91         2.84 o                         
   3   1   1       3752.67       3655.88        46.93 o                         
   4   1   1       3514.93       3416.81        27.75 o                         
   5   1   1       7878.83       7803.85       107.29 o                         
   6   1   1         90.28         94.82         2.85 o                         
   7   1   1        692.28        643.08         5.96 o                         
   8   1   1        509.53        500.00         6.82 o                         
   9   1   1        926.33        955.45        23.72 o                         
 -10   2   1          0.44          0.01         1.30 o                         
  -9   2   1         20.21         23.49         2.24 o                         
  -8   2   1          3.67          2.84         1.09 o                         
  -7   2   1         82.88         73.21         2.07 o                         
  -6   2   1        251.09        239.01         4.23 o                         
  -5   2   1         31.05         36.24         1.47 o                         
  -4   2   1       2023.87       2168.29        24.29 o                         
  -3   2   1         89.27         79.45         9.46 o                         
  -2   2   1       2324.07       2417.98        39.19 o                         
  -1   2   1        136.11        143.61         6.17 o                         
   0   2   1       1015.91       1038.39        10.93 o                         
   1   2   1        101.03        102.86         4.25 o                         
   2   2   1       1492.44       1569.79        15.01 o                         
   3   2   1       3706.06       3790.51        37.34 o                         
   4   2   1       2579.75       2682.30        19.53 o                         
   5   2   1        207.85        220.83         2.73 o                         
   6   2   1          8.32         13.19         1.22 o                         
   7   2   1       3101.92       3010.93        19.86 o                         
   8   2   1        442.38        456.45         7.71 o                         
   9   2   1        477.31        471.62        11.79 o                         
 -10   3   1         49.46         51.60         3.21 o                         
  -9   3   1        106.21        110.76         3.89 o                         
  -8   3   1       1456.28       1341.63        13.81 o                         
  -7   3   1        405.81        359.97         4.71 o                         
  -6   3   1        160.35        149.24         2.92 o                         
  -5   3   1        569.80        489.72        16.21 o                         
  -4   3   1       1722.08       1977.22        21.21 o                         
  -3   3   1          7.49         17.80         1.05 o                         
  -2   3   1         68.68         73.49         6.23 o                         
  -1   3   1       2743.08       2770.08        29.15 o                         
   0   3   1        772.49        784.70        11.27 o                         
   1   3   1          1.12          9.65        10.33 o                         
   2   3   1        904.14        830.61        18.24 o                         
   3   3   1       2068.88       2150.72        16.47 o                         
   4   3   1       1823.42       1952.92        14.16 o                         
   5   3   1        361.63        305.13         5.48 o                         
   6   3   1        675.35        651.54         6.67 o                         
   7   3   1        213.65        217.63         4.00 o                         
   8   3   1         30.24         29.04         2.43 o                         
   9   3   1        131.69        143.71         5.15 o                         
 -10   4   1        174.86        178.30         5.11 o                         
  -9   4   1        501.06        506.29         7.57 o                         
  -8   4   1         77.40         69.73         3.28 o                         
  -7   4   1       1544.14       1479.72        11.12 o                         
  -6   4   1         60.65         64.25         2.19 o                         
  -5   4   1        148.49        174.53        18.53 o                         
  -4   4   1       2076.26       2153.67        17.92 o                         
  -3   4   1         15.67         13.57        79.57 o                         
  -2   4   1          2.63          4.08         1.54 o                         
  -1   4   1       1322.94       1318.65        20.81 o                         
   0   4   1       1144.07       1164.19        16.85 o                         
   1   4   1        588.89        619.31        19.52 o                         
   2   4   1          1.58         12.36         5.31 o                         
   3   4   1        459.51        489.25        14.06 o                         
   4   4   1        571.11        595.48        14.63 o                         
   5   4   1        148.26        143.07         2.92 o                         
   6   4   1         61.01         56.67         2.14 o                         
   7   4   1        890.50        837.70        10.88 o                         
   8   4   1        107.80        112.37         5.13 o                         
   9   4   1         99.79         95.46         5.47 o                         
  -9   5   1          0.16          1.70         1.18 o                         
  -8   5   1        756.26        706.37        10.47 o                         
  -7   5   1        440.52        442.77         6.33 o                         
  -6   5   1        992.08        979.73         8.83 o                         
  -5   5   1        220.80        188.35        21.10 o                         
  -4   5   1        103.85        115.58        36.13 o                         
  -3   5   1         29.57         34.24         5.20 o                         
  -2   5   1          0.79          0.45        16.37 o                         
  -1   5   1        180.05        156.34        12.46 o                         
   0   5   1       1363.60       1456.43        27.46 o                         
   1   5   1         96.00        101.80         7.63 o                         
   2   5   1       1746.35       1844.27        15.25 o                         
   3   5   1        278.96        313.04        26.26 o                         
   4   5   1        795.34        752.90        18.31 o                         
   5   5   1        363.46        346.24         6.18 o                         
   6   5   1         73.06         79.95         2.44 o                         
   7   5   1        410.83        406.44         5.76 o                         
   8   5   1         36.87         39.25         2.48 o                         
   9   5   1        151.98        147.71         4.40 o                         
  -9   6   1          1.44          2.69         1.15 o                         
  -8   6   1         44.17         44.26         2.61 o                         
  -7   6   1        526.09        531.96         7.08 o                         
  -6   6   1         25.16         29.20         1.67 o                         
  -5   6   1        922.62        970.64        37.50 o                         
  -4   6   1        758.53        712.60        14.37 o                         
  -3   6   1        445.06        524.81         6.43 o                         
  -2   6   1        593.83        611.49        14.41 o                         
  -1   6   1        120.16         23.99       227.64 o                         
   0   6   1       4087.67       4133.16        26.50 o                         
   1   6   1       1048.01       1000.34        15.95 o                         
   2   6   1         75.67         80.47         6.50 o                         
   3   6   1        476.64        463.10        15.85 o                         
   4   6   1          1.72         70.49       248.35 o                         
   5   6   1        800.75        805.59         8.91 o                         
   6   6   1       1813.30       1768.82        13.62 o                         
   7   6   1         13.08         20.89         2.13 o                         
   8   6   1          1.52          2.09         1.22 o                         
   9   6   1         59.94         62.56         2.80 o                         
  -9   7   1       1010.45        965.23        11.88 o                         
  -8   7   1        796.31        808.11         9.10 o                         
  -7   7   1       1954.35       1931.79        15.81 o                         
  -6   7   1        816.08        807.46         8.33 o                         
  -5   7   1       1636.69       1662.24        26.54 o                         
  -4   7   1       3764.04       3871.56        32.85 o                         
  -3   7   1       1408.36       1206.16        12.24 o                         
  -2   7   1       3243.90       3039.18        45.20 o                         
  -1   7   1       2458.72       2369.54        55.97 o                         
   0   7   1       3121.48       3013.94        36.18 o                         
   1   7   1       1545.97       1595.13        50.37 o                         
   2   7   1       3766.85       3792.82        31.66 o                         
   3   7   1       4538.98       4745.60        36.86 o                         
   4   7   1       3069.68       3003.01        67.02 o                         
   5   7   1       1053.19       1043.28        12.98 o                         
   6   7   1       1453.90       1343.42        10.80 o                         
   7   7   1        339.66        354.45         5.91 o                         
   8   7   1        869.71        868.89        10.08 o                         
   9   7   1        313.19        306.51         6.32 o                         
  -9   8   1        226.00        233.81         5.37 o                         
  -8   8   1         43.04         44.94         2.26 o                         
  -7   8   1        142.10        142.30         4.30 o                         
  -6   8   1        408.75        404.53         6.44 o                         
  -5   8   1        521.92        491.59         6.44 o                         
  -4   8   1       1652.45       1616.26        14.34 o                         
  -3   8   1        162.43        148.40         7.80 o                         
  -2   8   1        983.43        958.08        11.78 o                         
  -1   8   1        647.02        632.62        38.49 o                         
   0   8   1        399.41        434.12        17.97 o                         
   1   8   1        432.36        508.99        29.38 o                         
   2   8   1        179.67        181.29        24.59 o                         
   3   8   1       2339.37       2328.19        51.82 o                         
   4   8   1        474.46        467.88         6.07 o                         
   5   8   1         41.95       1025.40       548.41 o                         
   6   8   1          9.29         10.12         1.85 o                         
   7   8   1         48.38         40.97         3.11 o                         
   8   8   1        737.69        714.73         9.58 o                         
   9   8   1        246.33        234.57         5.26 o                         
  -8   9   1        582.74        582.85        15.88 o                         
  -7   9   1        268.01        279.86         5.18 o                         
  -6   9   1          5.21          6.29         1.24 o                         
  -5   9   1        100.21        106.24         7.09 o                         
  -4   9   1         44.45         45.88         7.25 o                         
  -3   9   1       3697.87       3669.11        62.01 o                         
  -2   9   1       1649.06       1590.43        29.89 o                         
  -1   9   1        132.59        177.86        53.62 o                         
   0   9   1        773.94        754.06        50.78 o                         
   1   9   1       3103.14       3109.82        42.50 o                         
   2   9   1       4294.80       4171.78        49.61 o                         
   3   9   1       2089.79       2057.96        15.44 o                         
   4   9   1        530.58        541.81         7.55 o                         
   5   9   1         10.58         11.38         1.41 o                         
   6   9   1       1279.06       1271.31        11.90 o                         
   7   9   1       1050.40       1058.30        11.86 o                         
   8   9   1        300.59        329.90         5.44 o                         
  -8  10   1         12.64         12.83         1.27 o                         
  -7  10   1         62.51         60.55         3.05 o                         
  -6  10   1         21.32         17.18         1.58 o                         
  -5  10   1        552.28        566.11         8.44 o                         
  -4  10   1          9.86          6.94         8.72 o                         
  -3  10   1        256.85        263.68        11.44 o                         
  -2  10   1        142.04        130.99         8.85 o                         
  -1  10   1        113.10        130.71        19.62 o                         
   0  10   1         20.47         23.27        75.69 o                         
   1  10   1          0.04         -0.91        14.76 o                         
   2  10   1        717.82        705.49        10.42 o                         
   3  10   1        781.31        736.46         8.74 o                         
   4  10   1        156.34        156.89         4.56 o                         
   5  10   1          1.49          2.26         2.97 o                         
   6  10   1        202.14        196.04         4.77 o                         
   7  10   1         32.37         35.22         2.41 o                         
   8  10   1        336.86        342.81         5.91 o                         
  -8  11   1         40.39         37.69         2.14 o                         
  -7  11   1          0.72          0.74         1.15 o                         
  -6  11   1        475.56        447.65         6.43 o                         
  -5  11   1       2032.43       1997.40        44.95 o                         
  -4  11   1        617.76        650.52         9.89 o                         
  -3  11   1         12.20         19.01        13.62 o                         
  -2  11   1         15.98          7.46         3.47 o                         
  -1  11   1        304.90        299.31        23.66 o                         
   0  11   1        348.03        327.67        44.56 o                         
   1  11   1         13.99         14.74        29.94 o                         
   2  11   1       2624.53       2633.24        26.99 o                         
   3  11   1         48.74         54.78         2.13 o                         
   4  11   1        296.75        297.27         6.91 o                         
   5  11   1         26.62         24.02         4.84 o                         
   6  11   1         13.95         12.31         1.39 o                         
   7  11   1        294.26        312.71         5.52 o                         
  -7  12   1          0.00          0.69         0.86 o                         
  -6  12   1         39.27         38.69         1.89 o                         
  -5  12   1          0.05         -0.15         0.94 o                         
  -4  12   1         23.79        296.81      1188.56 o                         
  -3  12   1         71.85         73.55        15.28 o                         
  -2  12   1        101.67        103.14         7.82 o                         
  -1  12   1        122.23        119.11        22.43 o                         
   0  12   1         56.84         47.94         2.50 o                         
   1  12   1         44.49         55.58        27.70 o                         
   2  12   1         28.33         33.95        15.26 o                         
   3  12   1        417.39        410.86        13.57 o                         
   4  12   1        474.23        486.25        35.73 o                         
   5  12   1          8.53          8.38         1.34 o                         
   6  12   1        468.64        471.24         6.39 o                         
   7  12   1         37.80         41.31         2.32 o                         
  -6  13   1        142.62        134.08         3.14 o                         
  -5  13   1        209.33        215.08         4.50 o                         
  -4  13   1        565.47        588.09         6.97 o                         
  -3  13   1        796.91        812.61        49.35 o                         
  -2  13   1        329.90        286.58        25.94 o                         
  -1  13   1         42.88         51.73         6.92 o                         
   0  13   1         40.99         39.84         2.65 o                         
   1  13   1       1175.27       1245.53        76.45 o                         
   2  13   1        471.49        468.82         6.72 o                         
   3  13   1        496.29        501.96         7.34 o                         
   4  13   1        187.67        206.59         4.12 o                         
   5  13   1         38.63         39.28         2.28 o                         
   6  13   1        235.65        224.27         3.82 o                         
  -6  14   1          2.71          3.25         1.04 o                         
  -5  14   1         64.27         61.49         2.42 o                         
  -4  14   1          0.73          2.69         1.08 o                         
  -3  14   1        212.95        231.49         4.62 o                         
  -2  14   1          3.46          5.40         1.55 o                         
  -1  14   1        182.08        168.14         4.83 o                         
   0  14   1         27.10         24.16         2.13 o                         
   1  14   1        169.91        179.56         4.76 o                         
   2  14   1         35.04         36.92         2.48 o                         
   3  14   1        203.13        192.68         4.49 o                         
   4  14   1         32.91         33.19         2.18 o                         
   5  14   1        331.67        355.18         5.30 o                         
   6  14   1         12.58          9.84         1.17 o                         
  -5  15   1         93.03         90.10         4.76 o                         
  -4  15   1        638.32        635.88         7.81 o                         
  -3  15   1       3650.37       3600.35        30.12 o                         
  -2  15   1        134.86        142.38         4.12 o                         
  -1  15   1        547.91        540.75         7.89 o                         
   0  15   1        357.69        330.82         6.59 o                         
   1  15   1        766.86        795.00        11.94 o                         
   2  15   1       2475.81       2510.54        25.51 o                         
   3  15   1        466.53        480.54         7.76 o                         
   4  15   1         70.30         69.84         2.90 o                         
   5  15   1        252.47        239.68         4.88 o                         
  -4  16   1        407.87        410.96         7.49 o                         
  -3  16   1         12.56         13.15         2.23 o                         
  -2  16   1        219.31        220.18         5.29 o                         
  -1  16   1          0.45          2.30         1.35 o                         
   0  16   1        156.81        162.10         5.63 o                         
   1  16   1        579.63        603.79        11.68 o                         
   2  16   1        354.86        351.41         6.30 o                         
   3  16   1         23.96         23.28         1.90 o                         
  -2  17   1        314.44        301.66        14.35 o                         
  -1  17   1         68.72         68.21         3.78 o                         
   0  17   1          0.41          1.55         1.30 o                         
   1  17   1        355.26        383.63         7.13 o                         
   2  17   1          0.58          0.43         1.19 o                         
 -10   0   2        412.62        399.67        16.34 o                         
  -9   0   2        181.63        177.36         6.53 o                         
  -8   0   2        415.68        385.57        10.51 o                         
  -7   0   2       1370.48       1438.30        14.46 o                         
  -6   0   2       5675.25       5746.94        65.63 o                         
  -5   0   2       2735.19       2809.16        57.80 o                         
  -4   0   2       3142.55       3165.63        56.24 o                         
  -3   0   2         11.77          2.43        57.85 o                         
  -2   0   2       5977.23       5795.42       152.11 o                         
  -1   0   2      22092.83      21152.25       458.52 o                         
   0   0   2       5921.93       5768.43       312.99 o                         
   1   0   2      25816.01      23631.25       650.92 o                         
   2   0   2         82.15         86.12         2.64 o                         
   3   0   2       4251.58       4220.60        94.03 o                         
   4   0   2       6842.71       7003.18       152.79 o                         
   5   0   2       1662.55       1562.03        26.02 o                         
   6   0   2        797.62        784.79        22.00 o                         
   7   0   2        850.34        836.14        13.23 o                         
   8   0   2       1145.36       1102.40        22.89 o                         
 -10   1   2          0.80          2.60         1.21 o                         
  -9   1   2         20.62         22.07         1.98 o                         
  -8   1   2        109.58        109.65         3.73 o                         
  -7   1   2        606.54        599.24         6.13 o                         
  -6   1   2        140.29        129.41         3.17 o                         
  -5   1   2        634.44        699.18        24.00 o                         
  -4   1   2        116.63        127.54        14.55 o                         
  -3   1   2       1703.16       1771.56        29.87 o                         
  -2   1   2       9151.58       9604.30       211.13 o                         
  -1   1   2      15273.08      15974.80       311.39 o                         
   0   1   2          0.79          3.46         3.87 o                         
   1   1   2        221.32        230.05         2.88 o                         
   2   1   2       1567.23       1532.12        11.31 o                         
   3   1   2       1971.85       2031.95        20.09 o                         
   4   1   2       1145.58       1136.87        13.74 o                         
   5   1   2       1300.11       1275.99        14.24 o                         
   6   1   2         52.24         57.97         2.75 o                         
   7   1   2       1362.49       1319.55        10.84 o                         
   8   1   2          3.55          4.14         2.22 o                         
   9   1   2         29.59         10.18         5.90 o                         
 -10   2   2          2.49          1.44         1.34 o                         
  -9   2   2          1.26          0.68         1.20 o                         
  -8   2   2          8.78          8.52         1.76 o                         
  -7   2   2        838.64        809.53         7.69 o                         
  -6   2   2        867.02        848.46         9.13 o                         
  -5   2   2        933.68       1051.02        30.28 o                         
  -4   2   2        316.83        417.02        28.93 o                         
  -3   2   2       2691.34       2948.11        73.54 o                         
  -2   2   2       6790.05       6916.24       168.75 o                         
  -1   2   2        495.29        468.94         4.77 o                         
   0   2   2       4844.82       5027.72       349.28 o                         
   1   2   2       2041.06       2143.37        22.87 o                         
   2   2   2        453.34        435.21         6.66 o                         
   3   2   2       2181.26       2262.57        14.75 o                         
   4   2   2       4268.87       4362.24        34.46 o                         
   5   2   2       1789.07       1812.03        12.48 o                         
   6   2   2        401.46        392.55         4.47 o                         
   7   2   2        687.79        652.21         7.27 o                         
   9   2   2        896.30        875.74        25.64 o                         
 -10   3   2         50.93         42.97         2.77 o                         
  -9   3   2          0.99          2.17         1.23 o                         
  -8   3   2         23.20         23.79         1.73 o                         
  -7   3   2         45.65         49.98         1.94 o                         
  -6   3   2        157.22        180.27         3.49 o                         
  -5   3   2          0.45          1.57        27.11 o                         
  -4   3   2         62.80         45.25       179.69 o                         
  -3   3   2       1060.02       1155.68        11.30 o                         
  -2   3   2       3336.47       3290.99        63.17 o                         
  -1   3   2       2542.99       2709.14        31.29 o                         
   0   3   2      11106.72      11324.42       310.77 o                         
   1   3   2        380.87        423.69        15.45 o                         
   2   3   2       3363.64       3435.93        41.61 o                         
   3   3   2       7095.73       7396.79        80.77 o                         
   4   3   2        165.36        232.38         3.42 o                         
   5   3   2        148.51        158.63         3.08 o                         
   6   3   2        164.59        160.11         3.20 o                         
   7   3   2          6.05          7.75         1.31 o                         
   8   3   2       1252.99       1240.54        23.53 o                         
   9   3   2        168.09        177.11         5.33 o                         
 -10   4   2          1.03          0.56         1.16 o                         
  -9   4   2        218.34        217.26         4.47 o                         
  -8   4   2         48.18         62.80         3.12 o                         
  -7   4   2        527.69        612.92         7.04 o                         
  -6   4   2         16.44         18.49         1.50 o                         
  -5   4   2         76.43         76.78        34.49 o                         
  -4   4   2        153.73        180.92        11.12 o                         
  -3   4   2          1.96          4.91         2.72 o                         
  -2   4   2          3.56          2.57         2.13 o                         
  -1   4   2        849.32        829.34        25.27 o                         
   0   4   2        551.92        645.06         9.37 o                         
   1   4   2         82.52         90.43         5.77 o                         
   2   4   2        659.40        714.92        13.07 o                         
   3   4   2       1908.89       2359.99        47.44 o                         
   4   4   2        121.33        104.57         2.75 o                         
   5   4   2        290.77        303.47         5.15 o                         
   6   4   2          2.51          1.47         0.86 o                         
   7   4   2         77.70         88.89         3.02 o                         
   8   4   2         62.63         65.79         3.55 o                         
   9   4   2        213.46        203.40         5.59 o                         
  -9   5   2        122.13        131.17         4.44 o                         
  -8   5   2        152.22        159.87         4.71 o                         
  -7   5   2          6.30          2.43         1.07 o                         
  -6   5   2        780.42        778.29         8.18 o                         
  -5   5   2       2151.07       2126.62        18.69 o                         
  -4   5   2        632.59        620.23        11.54 o                         
  -3   5   2        480.19        543.38         6.74 o                         
  -2   5   2        231.58        226.91         3.84 o                         
  -1   5   2       3257.75       3401.99        21.99 o                         
   0   5   2       2863.89       2681.16        34.82 o                         
   1   5   2       3561.75       3439.17        29.28 o                         
   2   5   2          7.46          7.71        11.59 o                         
   3   5   2       1659.60       1952.04       117.84 o                         
   4   5   2        140.24        240.74        15.16 o                         
   5   5   2       2238.92       2256.12        19.68 o                         
   6   5   2       1942.38       1840.49        13.90 o                         
   7   5   2        215.73        202.93         4.40 o                         
   8   5   2         77.76         74.39         3.40 o                         
   9   5   2        183.64        199.29         4.96 o                         
  -9   6   2        293.87        302.62         5.02 o                         
  -8   6   2        440.52        472.40         7.30 o                         
  -7   6   2         16.22         11.20         1.43 o                         
  -6   6   2       2427.94       2389.13        15.17 o                         
  -5   6   2        761.47        746.29         7.16 o                         
  -4   6   2       2069.52       2045.67        25.13 o                         
  -3   6   2       4227.22       4355.58        33.36 o                         
  -2   6   2        492.87        387.29        27.68 o                         
  -1   6   2       4481.84       4592.19        40.40 o                         
   0   6   2       3787.11       3767.89        29.67 o                         
   1   6   2       1483.99       1353.28        49.58 o                         
   2   6   2        472.02        395.66        10.28 o                         
   3   6   2       1452.51       1459.12        17.41 o                         
   4   6   2        273.57        245.07        14.10 o                         
   5   6   2        781.31        748.70         7.94 o                         
   6   6   2        234.77        233.74         4.11 o                         
   7   6   2        986.31        954.40        10.42 o                         
   8   6   2        269.23        271.72         5.58 o                         
   9   6   2        244.28        257.05         6.88 o                         
  -9   7   2        124.35        120.04         3.35 o                         
  -8   7   2        107.00        115.86         3.51 o                         
  -7   7   2         63.66         63.24         2.75 o                         
  -6   7   2          1.38          1.67        14.07 o                         
  -5   7   2       2433.83       2451.85        25.51 o                         
  -4   7   2        374.31        359.41        18.91 o                         
  -3   7   2        103.10        101.08        12.79 o                         
  -2   7   2        214.63        233.14        22.59 o                         
  -1   7   2        839.29       1008.67        24.34 o                         
   0   7   2       1924.01       1829.97        49.33 o                         
   1   7   2       1268.68       1213.12        56.93 o                         
   2   7   2         35.52         46.18         4.79 o                         
   3   7   2        879.89        914.98        20.95 o                         
   4   7   2         36.00         24.57         9.90 o                         
   5   7   2        630.42        686.34         8.61 o                         
   6   7   2        295.77        295.18         5.08 o                         
   7   7   2         18.47         13.05         1.66 o                         
   8   7   2          1.50          0.53         1.23 o                         
   9   7   2         30.81         39.37         3.24 o                         
  -9   8   2        461.44        459.76         7.04 o                         
  -8   8   2        687.52        703.80         8.35 o                         
  -7   8   2        952.36        984.89        11.98 o                         
  -6   8   2         50.03         50.26         4.95 o                         
  -5   8   2       2173.47       2152.04        14.48 o                         
  -4   8   2       5429.56       5225.90        29.43 o                         
  -3   8   2       3559.58       3479.24        75.45 o                         
  -2   8   2       4775.39       4918.87        36.80 o                         
  -1   8   2        704.76        668.27        24.94 o                         
   0   8   2       1229.09       1168.79        33.90 o                         
   1   8   2       1664.99       1360.15        19.33 o                         
   2   8   2       3133.17       2965.42        33.01 o                         
   3   8   2        931.36        893.95        15.58 o                         
   4   8   2        455.58        469.55         8.86 o                         
   5   8   2        905.51        913.22         9.73 o                         
   6   8   2        666.88        726.21         8.42 o                         
   7   8   2        465.15        501.98         8.09 o                         
   8   8   2        344.63        356.60         7.21 o                         
   9   8   2         75.84         82.29         6.77 o                         
  -8   9   2         51.97         54.22         3.41 o                         
  -7   9   2        200.44        203.68         4.48 o                         
  -6   9   2        117.01        117.95        20.27 o                         
  -5   9   2        349.29        339.57         5.53 o                         
  -4   9   2        461.07        468.57         7.95 o                         
  -3   9   2        288.47        288.89         7.11 o                         
  -2   9   2       1301.79       1321.57        18.56 o                         
  -1   9   2        168.21        160.42        50.47 o                         
   0   9   2          3.81          8.19        13.14 o                         
   1   9   2        941.02        987.99        36.81 o                         
   2   9   2       2221.06       2277.05        23.66 o                         
   3   9   2       1679.21       1653.46        15.87 o                         
   4   9   2        933.15        941.46         8.76 o                         
   5   9   2         54.31         42.70        17.32 o                         
   6   9   2        133.93        151.90         4.25 o                         
   7   9   2        476.49        509.39         7.95 o                         
   8   9   2       1416.20       1395.58        15.91 o                         
  -8  10   2        123.21        130.54         3.03 o                         
  -7  10   2          0.53         -0.78         0.91 o                         
  -6  10   2         48.21         44.68         2.52 o                         
  -5  10   2          0.75          1.93         1.52 o                         
  -4  10   2       1684.98       1663.61        26.00 o                         
  -3  10   2        665.83        656.67         6.46 o                         
  -2  10   2          0.87          2.77         3.44 o                         
  -1  10   2        128.23         92.60        26.97 o                         
   0  10   2         36.27         46.91        18.45 o                         
   1  10   2       2160.27       2025.33        45.61 o                         
   2  10   2        438.54        405.51        12.58 o                         
   3  10   2        214.73        227.06         9.20 o                         
   4  10   2       1692.77       1671.35        27.70 o                         
   5  10   2         59.74         51.84         3.97 o                         
   6  10   2        772.46        815.37         9.58 o                         
   7  10   2       1072.24       1084.72        15.24 o                         
   8  10   2         85.53         81.98         2.96 o                         
  -8  11   2        222.08        217.05         3.89 o                         
  -7  11   2        141.55        128.61         3.61 o                         
  -6  11   2        102.11        113.81         3.33 o                         
  -5  11   2         20.02        124.21      1020.33 o                         
  -4  11   2        107.18        117.09        11.73 o                         
  -3  11   2          1.42          0.12        21.60 o                         
  -2  11   2          3.13          3.03        11.88 o                         
  -1  11   2         55.64         70.93        19.32 o                         
   0  11   2        204.27        236.34         4.53 o                         
   1  11   2         49.38       1725.37      1396.70 o                         
   2  11   2        340.24        310.72         7.48 o                         
   3  11   2        309.42        278.77        40.03 o                         
   4  11   2        537.36        547.75        14.88 o                         
   5  11   2        272.43        294.39         5.07 o                         
   6  11   2         23.94         20.92         1.64 o                         
   7  11   2        143.56        133.33         4.91 o                         
  -7  12   2        299.47        300.07         5.31 o                         
  -6  12   2        177.47        173.91         3.87 o                         
  -5  12   2        184.69        177.21         3.93 o                         
  -4  12   2        233.68       -324.49       895.96 o                         
  -3  12   2       1090.94       1103.18        26.35 o                         
  -2  12   2        179.61        197.05        25.64 o                         
  -1  12   2        569.99        540.94        40.57 o                         
   0  12   2          2.12          7.76        96.34 o                         
   1  12   2        331.77        309.94         5.17 o                         
   2  12   2         35.24         37.87        27.07 o                         
   3  12   2        512.08        541.41        23.71 o                         
   4  12   2         38.72         38.49         9.32 o                         
   5  12   2        116.33        119.55         3.14 o                         
   6  12   2        302.61        309.76         5.67 o                         
   7  12   2        183.40        186.94         4.01 o                         
  -6  13   2         21.48         25.36         1.65 o                         
  -5  13   2          3.56          3.98         1.06 o                         
  -4  13   2        145.36        153.96         3.74 o                         
  -3  13   2        383.25        370.45         6.79 o                         
  -2  13   2       2446.84       2361.00        58.27 o                         
  -1  13   2       1099.02       1024.83        11.01 o                         
   0  13   2         82.49         95.70         3.82 o                         
   1  13   2        453.54        456.94        26.46 o                         
   2  13   2       1221.69       1192.10        51.65 o                         
   3  13   2          3.08          5.92         1.38 o                         
   4  13   2       2136.09       2179.52        17.99 o                         
   5  13   2          4.47          5.55         1.13 o                         
   6  13   2         54.64         56.80         2.22 o                         
  -6  14   2          0.87         -1.11         1.11 o                         
  -5  14   2        781.54        804.46         9.18 o                         
  -4  14   2       1521.65       1572.46        14.58 o                         
  -3  14   2        942.36        962.57        10.90 o                         
  -2  14   2        314.68        350.68         7.72 o                         
  -1  14   2        371.30        351.35         6.33 o                         
   0  14   2        628.15        596.78         8.26 o                         
   1  14   2        983.59        996.45        11.69 o                         
   2  14   2       3233.67       3243.07        26.08 o                         
   3  14   2         14.25         12.31         1.55 o                         
   4  14   2        135.55        131.66         4.26 o                         
   5  14   2        117.36        125.30         3.28 o                         
  -5  15   2        391.06        396.50        17.35 o                         
  -4  15   2          0.25         -0.14         1.07 o                         
  -3  15   2         90.01         85.05         3.97 o                         
  -2  15   2         70.28         67.86         3.29 o                         
  -1  15   2         25.20         18.91         1.88 o                         
   0  15   2        113.75        113.32         4.38 o                         
   1  15   2         62.13         70.84         3.58 o                         
   2  15   2         14.77          9.45         1.68 o                         
   3  15   2        218.98        213.06         4.99 o                         
   4  15   2        133.83        145.30         3.46 o                         
  -4  16   2        143.35        138.46         4.81 o                         
  -3  16   2        836.33        833.54        23.33 o                         
  -2  16   2        132.14        123.76         3.70 o                         
  -1  16   2        101.10        106.27         3.44 o                         
   0  16   2        227.25        218.63         7.84 o                         
   1  16   2        407.24        433.08         7.96 o                         
   2  16   2        517.32        498.30         8.41 o                         
   3  16   2        199.48        189.74         4.59 o                         
  -2  17   2        216.52        228.03         8.33 o                         
  -1  17   2        250.13        246.87         6.13 o                         
   0  17   2        801.04        809.23        12.57 o                         
   1  17   2        466.13        445.68         9.69 o                         
 -10   1   3        182.39        199.69         6.04 o                         
  -9   1   3         48.78         47.02         2.65 o                         
  -8   1   3        324.04        309.43         5.29 o                         
  -7   1   3       1509.81       1468.53        11.57 o                         
  -6   1   3       3651.04       3576.62        25.35 o                         
  -5   1   3        210.18        -15.81       399.98 o                         
  -4   1   3       1207.90       1378.53        77.72 o                         
  -3   1   3        572.57        601.57        11.89 o                         
  -2   1   3       9181.39       9612.27       324.85 o                         
  -1   1   3      34938.22      33718.41       429.82 o                         
   0   1   3       3842.84       3951.27       235.69 o                         
   1   1   3         21.93         24.23         4.77 o                         
   2   1   3        814.66        765.50         9.43 o                         
   3   1   3       4769.94       4556.12        69.35 o                         
   4   1   3       3344.14       3175.16        25.90 o                         
   5   1   3         36.13         33.98         1.46 o                         
   6   1   3        706.11        707.09         9.17 o                         
   7   1   3        110.07        101.81         4.97 o                         
 -10   2   3         77.99         90.00         3.61 o                         
  -9   2   3        260.74        244.43         5.07 o                         
  -8   2   3        388.52        408.44         6.18 o                         
  -7   2   3       1451.91       1484.69        10.96 o                         
  -6   2   3         83.63         87.32         2.31 o                         
  -5   2   3         23.54         34.16        30.63 o                         
  -4   2   3        884.76        936.86       100.62 o                         
  -3   2   3        985.38       1048.51        10.21 o                         
  -2   2   3       5707.01       6097.05       253.21 o                         
  -1   2   3       5402.05       5792.37       173.65 o                         
   0   2   3      12705.44      13910.01       498.84 o                         
   1   2   3       4605.82       4509.43       105.43 o                         
   2   2   3        396.03        371.01         4.88 o                         
   3   2   3       2548.43       2604.86        15.55 o                         
   4   2   3        176.04        173.27         2.63 o                         
   5   2   3        252.42        261.08         3.30 o                         
   6   2   3        447.23        439.15         5.01 o                         
   7   2   3       1779.07       1720.74        16.51 o                         
 -10   3   3         94.26        104.24         4.30 o                         
  -9   3   3        405.36        390.12         6.05 o                         
  -8   3   3          9.17         11.59         1.41 o                         
  -7   3   3        116.74        102.77         3.02 o                         
  -6   3   3        641.93        637.01        14.28 o                         
  -5   3   3         27.74       -115.61       692.15 o                         
  -4   3   3        166.79        148.04         3.97 o                         
  -3   3   3         65.53         73.72         6.36 o                         
  -2   3   3       3932.84       4085.42        39.78 o                         
  -1   3   3         80.92         68.64         3.73 o                         
   0   3   3      11718.89      11512.82       197.77 o                         
   1   3   3        453.55        488.20        13.13 o                         
   2   3   3        733.05        713.75        21.14 o                         
   3   3   3       1997.81       1855.78        13.53 o                         
   4   3   3       3372.61       3169.32        22.17 o                         
   5   3   3        617.36        622.59         7.99 o                         
   6   3   3         77.88         74.65         2.42 o                         
   7   3   3        149.16        161.65         3.64 o                         
   8   3   3        267.86        263.23         6.21 o                         
 -10   4   3        212.21        195.83         4.60 o                         
  -9   4   3          3.20          1.50         1.10 o                         
  -8   4   3         83.32         91.44         3.41 o                         
  -7   4   3         26.29         26.66         2.36 o                         
  -6   4   3         25.83         33.72        14.11 o                         
  -5   4   3        269.49        253.25         5.86 o                         
  -4   4   3        195.50        230.41         9.48 o                         
  -3   4   3        548.48        579.84         6.83 o                         
  -2   4   3          2.93          7.88         5.35 o                         
  -1   4   3       5007.83       5110.66        69.17 o                         
   0   4   3          5.04         45.06        85.41 o                         
   1   4   3        565.78        614.37        11.53 o                         
   2   4   3        398.32        428.69        40.74 o                         
   3   4   3        175.48        149.27        11.54 o                         
   4   4   3       1987.86       1943.80        21.11 o                         
   5   4   3        827.30        804.91        10.97 o                         
   6   4   3        439.44        391.62         5.13 o                         
   7   4   3        502.10        514.33         6.92 o                         
   8   4   3         42.95         46.41         2.86 o                         
   9   4   3         30.77         27.57         2.77 o                         
  -9   5   3         35.46         39.96         3.32 o                         
  -8   5   3          0.61          1.12         1.51 o                         
  -7   5   3       1344.46       1285.80        12.56 o                         
  -6   5   3         65.63         62.35        12.93 o                         
  -5   5   3         71.58         64.87         4.38 o                         
  -4   5   3          9.06          8.40        16.50 o                         
  -3   5   3         46.81         27.95        41.70 o                         
  -2   5   3       1656.61       1701.52        21.54 o                         
  -1   5   3       6482.19       6716.35       181.59 o                         
   0   5   3        604.55        530.69        32.37 o                         
   1   5   3        491.04        511.82         6.97 o                         
   2   5   3        709.46        725.73         9.68 o                         
   3   5   3       2347.76       2256.85       113.74 o                         
   4   5   3       1720.19       1611.98        25.51 o                         
   5   5   3        333.06        340.24         5.13 o                         
   6   5   3          0.31          0.30         1.05 o                         
   7   5   3        232.43        242.20         4.91 o                         
   8   5   3        573.65        568.01         8.66 o                         
   9   5   3        433.73        450.56        10.01 o                         
  -9   6   3         41.24         44.88         2.84 o                         
  -8   6   3         11.43         10.98         1.50 o                         
  -7   6   3         28.42         23.10         1.80 o                         
  -6   6   3       1607.64       1594.05        22.65 o                         
  -5   6   3       2049.36       2019.81        15.08 o                         
  -4   6   3        207.29        200.30         6.26 o                         
  -3   6   3        288.66        363.08        20.19 o                         
  -2   6   3         15.28         11.19         7.15 o                         
  -1   6   3          8.87         16.35        27.60 o                         
   0   6   3      13086.97      13146.29       264.63 o                         
   1   6   3        982.19       1081.58        38.79 o                         
   2   6   3        167.28        161.14        19.51 o                         
   3   6   3         95.86         98.32        11.17 o                         
   4   6   3       1572.08       1398.09        34.81 o                         
   5   6   3       2829.05       2817.99        18.49 o                         
   6   6   3        916.09        891.52         8.95 o                         
   7   6   3          0.17          1.43         1.31 o                         
   8   6   3          6.46         11.22         1.62 o                         
   9   6   3        242.51        226.18         4.91 o                         
  -9   7   3        480.94        487.60         7.73 o                         
  -8   7   3        742.62        745.18         8.71 o                         
  -7   7   3         34.14         28.72         1.95 o                         
  -6   7   3        682.54        700.98         7.17 o                         
  -5   7   3       5572.33       5583.59        32.91 o                         
  -4   7   3        715.70        757.96        19.56 o                         
  -3   7   3       1090.43       1064.39        19.45 o                         
  -2   7   3        708.43        754.98        14.30 o                         
  -1   7   3        647.56        523.65        28.30 o                         
   0   7   3       3401.51       3478.71        55.82 o                         
   1   7   3       2821.75       2771.68        31.01 o                         
   2   7   3        702.12        629.63        18.07 o                         
   3   7   3        651.27        618.79        11.46 o                         
   4   7   3        374.40        359.76         9.92 o                         
   5   7   3        247.97        251.93         4.27 o                         
   6   7   3        351.47        360.35         5.89 o                         
   7   7   3        149.22        152.79         5.14 o                         
   8   7   3          1.06          0.77         1.33 o                         
   9   7   3         44.22         38.28         2.33 o                         
  -9   8   3         11.58         12.72         1.24 o                         
  -8   8   3        554.22        562.83         7.11 o                         
  -7   8   3         27.46         27.55         2.17 o                         
  -6   8   3        105.72        105.76         7.38 o                         
  -5   8   3        122.51        128.44         3.86 o                         
  -4   8   3        690.08        724.12         7.36 o                         
  -3   8   3       2634.00       2675.37        21.87 o                         
  -2   8   3        662.84        715.26         9.94 o                         
  -1   8   3        241.42        305.40        31.43 o                         
   0   8   3        567.52        553.97        56.01 o                         
   1   8   3         62.10         48.40        23.04 o                         
   2   8   3       1316.25       1250.24        39.53 o                         
   3   8   3       1348.95       1310.07        28.89 o                         
   4   8   3        185.90        201.35         4.55 o                         
   5   8   3        453.08        416.43         5.82 o                         
   6   8   3        163.55        152.56         4.32 o                         
   7   8   3       1382.79       1394.82        13.55 o                         
   8   8   3        359.61        360.30         5.60 o                         
  -8   9   3         51.80         49.29         2.19 o                         
  -7   9   3         72.86         77.66         2.96 o                         
  -6   9   3         28.43         36.31        15.09 o                         
  -5   9   3          8.30          7.54        11.29 o                         
  -4   9   3       1556.99       1546.30        11.42 o                         
  -3   9   3        774.29        748.77        34.05 o                         
  -2   9   3          8.75          7.96        10.00 o                         
  -1   9   3         73.55         46.87       382.43 o                         
   0   9   3        644.47        628.50        86.16 o                         
   1   9   3       3486.01       3551.04        65.29 o                         
   2   9   3       1368.73       1390.35        16.01 o                         
   3   9   3        136.82        141.12        15.42 o                         
   4   9   3        164.86        166.94         5.88 o                         
   5   9   3        450.72        427.97         6.33 o                         
   6   9   3       1319.34       1314.57        14.97 o                         
   7   9   3        399.71        417.98         6.80 o                         
   8   9   3          3.45          5.38         1.13 o                         
  -8  10   3         55.38         49.96         2.13 o                         
  -7  10   3        336.64        340.81         5.48 o                         
  -6  10   3        152.90        143.68         4.58 o                         
  -5  10   3        117.65        112.82        50.54 o                         
  -4  10   3        553.12        569.33         6.40 o                         
  -3  10   3        581.86        537.82        17.74 o                         
  -2  10   3       1053.33        933.88        24.86 o                         
  -1  10   3        125.94         93.72        53.17 o                         
   0  10   3        816.57        795.53        21.00 o                         
   1  10   3         59.14         82.54        11.19 o                         
   2  10   3       2392.09       2321.71        15.96 o                         
   3  10   3        942.62        971.31        11.67 o                         
   4  10   3         77.88         81.20         7.16 o                         
   5  10   3         39.50         37.91         2.15 o                         
   6  10   3        253.55        264.28         5.48 o                         
   7  10   3        330.47        336.93         6.47 o                         
   8  10   3        430.70        423.22         9.37 o                         
  -8  11   3          0.02          1.05         0.75 o                         
  -7  11   3        208.65        209.08         3.84 o                         
  -6  11   3        353.49        346.28         5.63 o                         
  -5  11   3         63.20        106.15       591.16 o                         
  -4  11   3        128.86        126.62        10.81 o                         
  -3  11   3        188.03        188.61        12.18 o                         
  -2  11   3        613.56        595.46        13.53 o                         
  -1  11   3          8.90         14.36        16.59 o                         
   0  11   3        161.23        176.83        14.54 o                         
   1  11   3       2917.29       2901.08        27.31 o                         
   2  11   3        972.54       1004.10        30.66 o                         
   3  11   3          6.34         10.04        18.00 o                         
   4  11   3         26.01         23.76        16.46 o                         
   5  11   3        929.45        939.53        15.50 o                         
   6  11   3       1611.67       1647.68        15.28 o                         
   7  11   3        339.39        343.69         5.08 o                         
  -7  12   3        101.18         95.91         2.84 o                         
  -6  12   3        221.41        228.04         4.87 o                         
  -5  12   3         84.10         92.88         2.87 o                         
  -4  12   3        227.27       -270.66      1541.74 o                         
  -3  12   3        240.23        232.29        14.88 o                         
  -2  12   3         21.83         27.91        58.19 o                         
  -1  12   3         56.94         63.47         3.24 o                         
   0  12   3        193.09        232.28        24.85 o                         
   1  12   3         25.76         24.57        29.89 o                         
   2  12   3        787.05        774.01        18.18 o                         
   3  12   3         39.63         39.13         8.53 o                         
   4  12   3          1.42          0.03         1.61 o                         
   5  12   3        574.83        588.44         7.34 o                         
   6  12   3         74.99         74.05         2.69 o                         
   7  12   3        206.95        197.68         4.51 o                         
  -6  13   3         42.54         40.95         1.98 o                         
  -5  13   3        403.48        418.34         6.10 o                         
  -4  13   3       1658.66       1657.44        16.87 o                         
  -3  13   3        571.36        580.73         8.53 o                         
  -2  13   3         19.79         27.00        35.24 o                         
  -1  13   3         13.53          8.08         1.45 o                         
   0  13   3        956.64        984.57        12.42 o                         
   1  13   3        681.27        693.98        36.00 o                         
   2  13   3       1234.48       1265.71        70.62 o                         
   3  13   3          1.89          0.90         1.54 o                         
   4  13   3         83.90         84.87         2.60 o                         
   5  13   3        176.55        179.91         4.07 o                         
   6  13   3        383.96        375.95         5.65 o                         
  -6  14   3         23.87         29.70         3.19 o                         
  -5  14   3         46.97         52.39         2.37 o                         
  -4  14   3        195.17        207.03         4.94 o                         
  -3  14   3        929.13        906.64        10.89 o                         
  -2  14   3        160.49        172.54         4.13 o                         
  -1  14   3          1.18          2.79         1.57 o                         
   0  14   3          1.34          1.28         1.37 o                         
   1  14   3        356.08        370.36         6.56 o                         
   2  14   3          3.27          2.69         1.36 o                         
   3  14   3        446.53        433.21         6.72 o                         
   4  14   3        211.19        215.23         4.56 o                         
   5  14   3          6.98          6.61         1.14 o                         
  -5  15   3        138.45        123.36         3.51 o                         
  -4  15   3        814.61        778.99        13.82 o                         
  -3  15   3        638.96        637.28         9.22 o                         
  -2  15   3        964.48        929.65        10.92 o                         
  -1  15   3          3.87          5.03         1.37 o                         
   0  15   3        747.86        763.21        10.52 o                         
   1  15   3       1411.96       1442.80        18.74 o                         
   2  15   3        319.89        343.61         7.47 o                         
   3  15   3          7.50          8.18         1.41 o                         
   4  15   3         28.96         27.67         1.94 o                         
  -3  16   3         60.37         62.64         3.58 o                         
  -2  16   3        239.75        212.98        10.64 o                         
  -1  16   3        433.77        462.64         8.18 o                         
   0  16   3        772.94        760.34        11.04 o                         
   1  16   3        106.48        116.94         4.06 o                         
   2  16   3          3.41          2.93         1.34 o                         
   3  16   3          0.27         -0.64         0.92 o                         
  -1  17   3         14.04         11.53         1.85 o                         
   0  17   3         89.30         88.33         4.15 o                         
   1  17   3        446.72        454.82         8.30 o                         
 -10   0   4          0.00          1.78         3.24 o                         
  -9   0   4        108.88        107.56         5.25 o                         
  -8   0   4        576.53        628.06        10.36 o                         
  -7   0   4       3462.04       3356.70        27.54 o                         
  -6   0   4       1038.83        991.99        36.83 o                         
  -5   0   4        683.04        663.10        34.03 o                         
  -4   0   4       4098.07       4630.05       101.52 o                         
  -3   0   4       1245.33       1086.24        27.78 o                         
  -2   0   4       2526.81       2512.60        37.51 o                         
  -1   0   4       1842.63       1862.45        18.93 o                         
   0   0   4       7186.22       6425.98       491.16 o                         
   1   0   4         21.24         28.52         1.15 o                         
   2   0   4        507.63        456.95         7.65 o                         
   3   0   4       4862.28       4701.84        50.42 o                         
   4   0   4       2045.74       2020.57        19.45 o                         
   5   0   4        330.50        367.45         5.24 o                         
   6   0   4        306.94        295.27        11.23 o                         
 -10   1   4          5.84          3.99         1.17 o                         
  -9   1   4        252.43        245.38         5.94 o                         
  -8   1   4         14.46         24.00         1.85 o                         
  -7   1   4        689.16        677.10         6.61 o                         
  -6   1   4        286.18       -172.14       265.96 o                         
  -5   1   4        296.47        301.48        13.62 o                         
  -3   1   4       3434.64       3611.10        41.21 o                         
  -2   1   4       2323.50       2422.95        30.97 o                         
  -1   1   4       1259.39       1264.05        12.98 o                         
   0   1   4      12257.18      13120.39       286.84 o                         
   1   1   4       2375.91       2352.56        19.82 o                         
   2   1   4         20.96         36.26         1.74 o                         
   3   1   4       3115.46       3279.77        18.45 o                         
   4   1   4        208.21        183.01         2.34 o                         
   5   1   4        125.54        127.31         2.21 o                         
   6   1   4       7314.60       6845.37        42.62 o                         
   7   1   4         76.83         69.59         4.83 o                         
 -10   2   4         29.72         31.79         2.45 o                         
  -9   2   4          2.31          2.06         1.15 o                         
  -8   2   4        875.94        878.80         9.71 o                         
  -7   2   4       1597.39       1635.08        13.57 o                         
  -6   2   4        433.62        420.30        29.27 o                         
  -5   2   4          0.74          4.86         2.42 o                         
  -4   2   4        143.00        120.39         3.56 o                         
  -3   2   4       2701.29       2777.58        22.92 o                         
  -2   2   4       2459.31       2441.65        30.71 o                         
  -1   2   4       2201.29       2242.72        30.06 o                         
   0   2   4       5298.28       5653.50       160.22 o                         
   1   2   4         34.64         47.96         5.08 o                         
   2   2   4       3111.09       3037.67        27.15 o                         
   3   2   4       6698.96       6804.16        50.18 o                         
   4   2   4       2096.62       2030.96        14.96 o                         
   5   2   4        233.48        230.74         3.74 o                         
   6   2   4        408.65        359.81         5.28 o                         
   7   2   4        280.34        261.38         5.33 o                         
 -10   3   4          0.51         -0.52         1.28 o                         
  -9   3   4        243.36        264.84         5.23 o                         
  -8   3   4        644.51        592.27         8.59 o                         
  -7   3   4          1.94          2.51         0.96 o                         
  -6   3   4        155.71        173.94        25.07 o                         
  -5   3   4          8.84        476.64       459.93 o                         
  -4   3   4       2170.47       2211.62        18.78 o                         
  -3   3   4       1657.46       1627.25        14.22 o                         
  -2   3   4        533.15        492.86        16.75 o                         
  -1   3   4        409.53        437.91        13.10 o                         
   0   3   4       1607.65       1726.59        14.42 o                         
   1   3   4       8649.33       9393.98       264.29 o                         
   2   3   4       8754.80       8964.63       124.13 o                         
   3   3   4        811.79        865.14         8.99 o                         
   4   3   4        276.13        285.42         5.08 o                         
   5   3   4         38.42         40.93         2.60 o                         
   6   3   4        191.56        200.48         3.79 o                         
   7   3   4       1265.83       1267.05        12.61 o                         
   8   3   4        254.63        251.91         6.75 o                         
 -10   4   4         30.78         28.37         2.04 o                         
  -9   4   4         26.27         23.09         2.10 o                         
  -8   4   4        201.73        201.12         4.84 o                         
  -7   4   4       1396.33       1361.15        12.37 o                         
  -6   4   4        749.54        731.13        11.14 o                         
  -5   4   4         19.67         18.17        16.73 o                         
  -4   4   4        197.56        190.57         4.15 o                         
  -3   4   4       1835.42       1954.04        24.63 o                         
  -2   4   4       2626.48       2653.22        33.23 o                         
  -1   4   4        588.01        615.51        14.75 o                         
   0   4   4        669.40        669.07        11.45 o                         
   1   4   4        581.59        555.84        29.49 o                         
   2   4   4       3350.40       3458.04        37.52 o                         
   3   4   4       3877.19       3870.82        34.65 o                         
   4   4   4        844.91        695.32        11.51 o                         
   5   4   4       1105.84       1133.50        11.01 o                         
   6   4   4        411.65        392.61         5.61 o                         
   7   4   4        920.73        869.77         9.62 o                         
   8   4   4       1373.05       1355.49        16.54 o                         
   9   4   4        299.60        273.77        13.06 o                         
  -9   5   4         18.48         14.95         1.64 o                         
  -8   5   4         93.53         94.67         3.15 o                         
  -7   5   4       1056.46       1034.54        10.30 o                         
  -6   5   4       2063.18       2110.70        16.29 o                         
  -5   5   4       1655.93       1669.75        14.16 o                         
  -4   5   4        139.01        161.52        17.07 o                         
  -3   5   4        174.57        207.51         5.14 o                         
  -2   5   4       2961.55       3064.73        26.78 o                         
  -1   5   4      10788.36      10429.04       212.50 o                         
   0   5   4       1190.20       1107.34         9.32 o                         
   1   5   4        295.96        288.22        15.00 o                         
   2   5   4        134.13        169.90        16.01 o                         
   3   5   4        303.62        308.52        23.29 o                         
   4   5   4       2912.47       2990.64        71.73 o                         
   5   5   4        910.35        847.55         8.65 o                         
   6   5   4         23.63         23.45         1.60 o                         
   7   5   4          7.26          6.14         1.52 o                         
   8   5   4        144.98        146.55         5.17 o                         
   9   5   4        380.38        378.23        29.89 o                         
  -9   6   4        305.29        294.28         4.78 o                         
  -8   6   4         11.94         12.58         1.55 o                         
  -7   6   4        400.76        396.46         5.94 o                         
  -6   6   4        568.63        536.73        15.54 o                         
  -5   6   4        812.24        769.53        11.96 o                         
  -4   6   4          4.93          3.56         5.29 o                         
  -3   6   4        176.64        168.57        45.85 o                         
  -2   6   4       1462.80       1502.91        55.41 o                         
  -1   6   4        101.92         76.24        25.69 o                         
   0   6   4       1790.36       1869.51        17.53 o                         
   1   6   4        257.59        263.82        14.55 o                         
   2   6   4        659.29        753.10        11.14 o                         
   3   6   4       1853.15       1903.17        47.61 o                         
   4   6   4        233.21        262.97        14.40 o                         
   5   6   4        212.10        209.79         3.64 o                         
   6   6   4        225.13        211.93         4.43 o                         
   7   6   4        533.26        484.22         8.37 o                         
   8   6   4        126.57        116.95         4.29 o                         
   9   6   4          5.90          5.20         2.76 o                         
  -9   7   4         21.58         19.70         1.63 o                         
  -8   7   4          4.74          5.78         1.20 o                         
  -7   7   4        107.07        107.65         3.54 o                         
  -6   7   4       2283.23       2276.10        36.75 o                         
  -5   7   4        452.53        456.82         5.37 o                         
  -4   7   4         96.67         93.36        23.61 o                         
  -3   7   4        485.30        462.50         6.94 o                         
  -2   7   4        264.27        226.46        25.31 o                         
  -1   7   4       1675.71       1072.52      1236.92 o                         
   0   7   4        449.57        431.96        83.77 o                         
   1   7   4        192.46        180.06        31.46 o                         
   2   7   4       1259.69       1265.02        27.16 o                         
   3   7   4        452.63        532.95        21.58 o                         
   4   7   4        456.48        476.03        11.11 o                         
   5   7   4        534.71        547.55         6.35 o                         
   6   7   4        682.99        599.53         7.45 o                         
   7   7   4         89.45         87.76         3.38 o                         
   8   7   4         59.99         58.64         3.00 o                         
  -9   8   4        202.30        208.66         6.00 o                         
  -8   8   4        168.17        160.53         3.85 o                         
  -7   8   4         84.56         87.38         3.66 o                         
  -6   8   4        577.54        596.45        11.76 o                         
  -5   8   4         53.88         50.76         7.24 o                         
  -4   8   4       1905.15       1866.74        20.88 o                         
  -3   8   4        251.05        242.04        26.65 o                         
  -2   8   4         22.54          9.78        38.67 o                         
  -1   8   4        368.38        362.69        86.49 o                         
   0   8   4        953.45        973.70        27.14 o                         
   1   8   4        258.38        239.53        27.81 o                         
   2   8   4        944.54        960.81        14.80 o                         
   3   8   4         61.16         50.51         2.29 o                         
   4   8   4        279.04        293.30         5.24 o                         
   5   8   4        511.96        461.46         6.30 o                         
   6   8   4        639.29        650.47         8.71 o                         
   7   8   4        119.13        103.36         3.23 o                         
   8   8   4         15.35         14.04         1.68 o                         
  -8   9   4        593.77        604.71         6.74 o                         
  -7   9   4         18.70         22.05         1.72 o                         
  -6   9   4         75.41       -353.28      1647.91 o                         
  -5   9   4         11.27         13.64         7.88 o                         
  -4   9   4       2448.96       2402.98        17.33 o                         
  -3   9   4       3540.56       3499.28        25.52 o                         
  -2   9   4        305.02        263.44        17.87 o                         
  -1   9   4         26.73       2479.79      1034.54 o                         
   0   9   4         34.76         30.39         9.25 o                         
   1   9   4       2391.26       2484.61        73.45 o                         
   2   9   4       8372.28       8211.02        51.81 o                         
   3   9   4       1054.06       1062.19        22.98 o                         
   4   9   4          1.21          0.10         3.19 o                         
   5   9   4        475.66        442.03         6.42 o                         
   6   9   4         47.75         50.38         3.14 o                         
   7   9   4       1766.43       1756.50        16.73 o                         
   8   9   4        150.27        147.66         3.75 o                         
  -8  10   4         83.58         86.94         3.62 o                         
  -7  10   4          6.91          9.18         1.31 o                         
  -6  10   4         62.62         65.36         2.99 o                         
  -5  10   4       1041.71       1033.32        13.96 o                         
  -4  10   4       1184.85       1155.68        18.06 o                         
  -3  10   4          6.21          9.05         1.51 o                         
  -2  10   4          4.66          6.65        18.11 o                         
  -1  10   4        302.00        291.41        44.46 o                         
   0  10   4       3390.85       3188.54        33.06 o                         
   1  10   4       4267.01       4137.57        47.51 o                         
   2  10   4        635.15        628.72         7.68 o                         
   3  10   4        281.21        274.53         4.52 o                         
   4  10   4        281.84        302.20        12.10 o                         
   5  10   4        849.03        837.84         9.83 o                         
   6  10   4       1239.68       1275.84        13.11 o                         
   7  10   4        284.11        284.15         5.93 o                         
  -7  11   4         27.09         28.08         1.60 o                         
  -6  11   4         61.55         63.47         2.53 o                         
  -5  11   4         10.38          6.71         1.44 o                         
  -4  11   4         81.00         91.22        30.33 o                         
  -3  11   4        158.85        146.66         7.03 o                         
  -2  11   4         89.23        110.34      1501.26 o                         
  -1  11   4          0.74          4.06         1.60 o                         
   0  11   4         27.58         32.36        20.59 o                         
   1  11   4        228.08        205.97        15.31 o                         
   2  11   4        704.39        710.09        16.46 o                         
   3  11   4         30.19         29.98         3.98 o                         
   4  11   4         56.47         44.25        23.20 o                         
   5  11   4        150.47        155.57         4.01 o                         
   6  11   4        210.01        210.13         4.53 o                         
   7  11   4          4.81          4.28         1.55 o                         
  -7  12   4        182.53        172.75         3.30 o                         
  -6  12   4         40.17         39.46         2.22 o                         
  -5  12   4       1088.72       1087.46        10.40 o                         
  -4  12   4        841.08        834.02         9.77 o                         
  -3  12   4         78.20         64.85         3.06 o                         
  -2  12   4          1.52        344.86      3314.18 o                         
  -1  12   4        125.16        145.06         4.38 o                         
   0  12   4       1330.31       1333.71        67.95 o                         
   1  12   4       1287.43       1286.00        38.43 o                         
   2  12   4        138.27        143.59        24.46 o                         
   3  12   4          3.10          4.87        32.86 o                         
   4  12   4        848.82        858.88         9.56 o                         
   5  12   4        943.56        948.57        10.42 o                         
   6  12   4        827.45        851.23         8.75 o                         
  -6  13   4        125.86        127.27         3.03 o                         
  -5  13   4        393.39        414.99         7.10 o                         
  -4  13   4        400.50        405.03         6.21 o                         
  -3  13   4         61.24         63.33         3.30 o                         
  -2  13   4        991.56        944.26        11.83 o                         
  -1  13   4        467.20        454.90         7.80 o                         
   0  13   4       1129.81       1097.26        33.15 o                         
   1  13   4        565.33        546.74        36.29 o                         
   2  13   4        371.03        343.90         7.62 o                         
   3  13   4        507.04        522.36         6.71 o                         
   4  13   4        287.15        286.28         5.20 o                         
   5  13   4        689.07        705.39         8.75 o                         
   6  13   4        292.35        282.11         6.49 o                         
  -5  14   4        481.17        489.58         7.08 o                         
  -4  14   4        731.75        771.43         9.86 o                         
  -3  14   4         70.27         66.38         3.27 o                         
  -2  14   4         97.25         99.20         3.54 o                         
  -1  14   4         12.57         16.72         1.96 o                         
   0  14   4        642.15        620.45         8.89 o                         
   1  14   4        709.95        710.79        10.13 o                         
   2  14   4          1.68          2.13         1.27 o                         
   3  14   4         50.78         50.63         3.10 o                         
   4  14   4          8.38         10.74         1.22 o                         
   5  14   4        448.25        431.31         9.80 o                         
  -4  15   4         79.77         72.48         2.94 o                         
  -3  15   4         33.56         31.31         2.24 o                         
  -2  15   4        246.04        261.04         6.12 o                         
  -1  15   4        141.82        151.80         5.30 o                         
   0  15   4        392.20        383.29         6.88 o                         
   1  15   4          8.86          7.62         1.70 o                         
   2  15   4        189.16        183.35         5.70 o                         
   3  15   4        146.93        149.25         4.26 o                         
   4  15   4         32.13         31.93         2.00 o                         
  -3  16   4        104.02         94.11         4.23 o                         
  -2  16   4        132.97        123.58         4.72 o                         
  -1  16   4          3.16          3.53         1.10 o                         
   0  16   4        323.96        344.54         6.78 o                         
   1  16   4        339.12        360.59         7.68 o                         
   2  16   4          0.15          2.40         1.15 o                         
   3  16   4          0.07          1.27         2.39 o                         
 -10   1   5         35.26         43.87         2.08 o                         
  -9   1   5         20.51         24.71         1.84 o                         
  -8   1   5        817.50        803.72        11.87 o                         
  -7   1   5        641.90        654.25         6.41 o                         
  -6   1   5         72.37         79.82        12.07 o                         
  -5   1   5         76.74         73.73        11.32 o                         
  -4   1   5        172.56        181.85        23.17 o                         
  -3   1   5       4706.27       4885.70        40.33 o                         
  -2   1   5       3578.68       3608.97        45.35 o                         
  -1   1   5        434.70        486.33        16.03 o                         
   0   1   5        855.06       1021.68        12.56 o                         
   1   1   5        155.50        137.22        21.66 o                         
   2   1   5       4067.11       4007.60        31.19 o                         
   3   1   5       1029.20       1055.88         9.85 o                         
   4   1   5         13.26         19.13         1.35 o                         
   5   1   5        434.22        404.79         9.34 o                         
   6   1   5         10.27          9.99         1.29 o                         
   7   1   5        132.21        134.16         5.28 o                         
 -10   2   5        270.21        269.87         6.66 o                         
  -9   2   5        499.29        510.05         7.07 o                         
  -8   2   5        920.11        900.73        10.94 o                         
  -7   2   5        114.06        139.06         4.07 o                         
  -6   2   5        227.39        223.14        13.80 o                         
  -5   2   5        860.11        945.32        21.12 o                         
  -4   2   5       2262.88       2374.07        34.63 o                         
  -3   2   5       2404.79       2572.41        45.20 o                         
  -2   2   5       1650.31       1781.34        23.27 o                         
  -1   2   5          2.71          1.53        19.70 o                         
   0   2   5       1211.71       1171.01        36.12 o                         
   1   2   5        676.84        615.40        14.25 o                         
   2   2   5       3376.84       3369.98        27.33 o                         
   3   2   5        643.10        728.66         8.43 o                         
   4   2   5          0.46          4.25         1.36 o                         
   5   2   5        109.35        105.26         2.96 o                         
   6   2   5        983.27        913.64        10.03 o                         
   7   2   5        129.20        117.37         3.60 o                         
   8   2   5         30.96         28.55         6.77 o                         
 -10   3   5          0.52          0.31         0.93 o                         
  -9   3   5        211.35        204.45         4.32 o                         
  -8   3   5        638.24        657.46         9.49 o                         
  -7   3   5         93.60        107.18         3.23 o                         
  -6   3   5          1.29          4.85        11.47 o                         
  -5   3   5         87.73       -424.90       554.40 o                         
  -4   3   5       3395.99       3411.56        48.32 o                         
  -3   3   5       5267.62       5344.55        41.55 o                         
  -2   3   5       4265.93       3917.78        39.71 o                         
  -1   3   5        787.68        860.51        31.21 o                         
   0   3   5       1178.50       1246.37        24.48 o                         
   1   3   5       3791.51       3963.94        65.49 o                         
   2   3   5       5019.68       4705.55        63.11 o                         
   3   3   5       2049.17       1931.55        23.87 o                         
   4   3   5       2260.92       2222.21        24.01 o                         
   5   3   5        208.84        217.73         4.03 o                         
   6   3   5       1323.42       1355.78        11.53 o                         
   7   3   5       1371.89       1344.97        13.24 o                         
   8   3   5       2325.20       2307.96        36.92 o                         
  -9   4   5         15.00         16.66         1.53 o                         
  -8   4   5        138.01        119.55         4.89 o                         
  -7   4   5        593.01        574.82         7.60 o                         
  -6   4   5          6.55          9.76         7.37 o                         
  -5   4   5        619.11        596.80        20.07 o                         
  -4   4   5       2078.64       2178.31        17.08 o                         
  -3   4   5          0.25          0.64         3.95 o                         
  -2   4   5       4374.66       4997.04        36.34 o                         
  -1   4   5       1388.57       1692.66        29.33 o                         
   0   4   5        436.19        474.56        14.76 o                         
   1   4   5        933.98       1051.52        12.78 o                         
   2   4   5         21.79         22.85         6.14 o                         
   3   4   5        263.77        241.43        12.91 o                         
   4   4   5        791.86        839.22        11.44 o                         
   5   4   5         46.92         49.36         2.27 o                         
   6   4   5          3.02          3.42         1.26 o                         
   7   4   5        161.00        157.80         4.89 o                         
   8   4   5         82.35         89.93         6.58 o                         
  -9   5   5         13.87         17.26         1.55 o                         
  -8   5   5        417.73        452.59         6.60 o                         
  -7   5   5       1438.56       1453.06        13.12 o                         
  -6   5   5        567.35        547.39        12.81 o                         
  -5   5   5        134.03        130.68         4.16 o                         
  -4   5   5        961.94        920.70         9.96 o                         
  -3   5   5        348.60        263.23        17.07 o                         
  -2   5   5       2768.36       2615.00        57.12 o                         
  -1   5   5       5168.88       5385.90        65.95 o                         
   0   5   5        478.13        404.24       109.44 o                         
   1   5   5       1872.55       1923.12        21.00 o                         
   2   5   5        565.97        446.23        14.40 o                         
   3   5   5        439.70        427.86        13.75 o                         
   4   5   5        787.78        866.25        17.45 o                         
   5   5   5       1085.33       1140.16        10.20 o                         
   6   5   5        461.13        498.12         7.03 o                         
   7   5   5        781.97        773.69        16.30 o                         
   8   5   5        460.88        460.60        11.79 o                         
  -9   6   5          0.98          1.70         0.93 o                         
  -8   6   5          0.84          1.00         1.00 o                         
  -7   6   5       2646.08       2691.91        18.99 o                         
  -6   6   5       2786.38       2693.61        17.22 o                         
  -5   6   5          2.03          3.72         1.44 o                         
  -4   6   5         29.58         35.56         6.89 o                         
  -3   6   5         63.57         62.23        16.90 o                         
  -2   6   5        165.86        120.74        16.00 o                         
  -1   6   5       7551.73       8004.46      1065.05 o                         
   0   6   5        390.68        495.39        13.14 o                         
   1   6   5         37.33         62.44         9.82 o                         
   2   6   5        376.24        383.36        31.15 o                         
   3   6   5        827.22        765.55        28.82 o                         
   4   6   5       1760.17       1692.72        22.32 o                         
   5   6   5        250.84        205.39         3.85 o                         
   6   6   5        169.61        155.95         3.83 o                         
   7   6   5          8.29          8.69         1.59 o                         
   8   6   5        149.23        154.41         4.45 o                         
  -9   7   5        173.38        178.47         4.90 o                         
  -8   7   5         35.97         35.59         2.19 o                         
  -7   7   5         75.19         87.29         4.29 o                         
  -6   7   5        318.88        335.50        32.30 o                         
  -5   7   5       1124.59       1078.87         8.58 o                         
  -4   7   5       1907.51       1834.31        12.67 o                         
  -3   7   5        541.31        479.28         7.02 o                         
  -2   7   5        213.01        206.87        18.46 o                         
  -1   7   5        273.88          7.43        56.46 o                         
   0   7   5          3.05        103.95       156.95 o                         
   1   7   5        209.72        204.11         6.82 o                         
   2   7   5         55.50         51.25        18.10 o                         
   3   7   5         43.46         41.67         5.25 o                         
   4   7   5        197.56        217.87         6.41 o                         
   5   7   5         12.57          7.16         1.60 o                         
   6   7   5          2.73          3.42         1.17 o                         
   7   7   5          2.51          3.20         1.33 o                         
   8   7   5         62.03         61.99         3.37 o                         
  -9   8   5        234.91        232.53         4.36 o                         
  -8   8   5         13.99         13.51         1.71 o                         
  -7   8   5        408.21        398.95         6.20 o                         
  -6   8   5         22.75         19.72         5.51 o                         
  -5   8   5        144.16        145.04         3.36 o                         
  -4   8   5       1840.70       1833.27        12.33 o                         
  -3   8   5         34.39         21.17         8.42 o                         
  -2   8   5          5.60        227.11       436.76 o                         
  -1   8   5         36.39         18.63        16.74 o                         
   0   8   5          8.40          1.99        15.35 o                         
   1   8   5        499.44        539.89        33.59 o                         
   2   8   5       1221.37       1271.12        12.83 o                         
   3   8   5        622.45        604.94        11.10 o                         
   4   8   5        201.80        173.97         3.47 o                         
   5   8   5         51.69         48.24         2.33 o                         
   6   8   5        208.54        219.07         5.40 o                         
   7   8   5        184.25        179.29         4.42 o                         
   8   8   5          9.88         20.11         1.91 o                         
  -8   9   5        140.57        155.18         3.32 o                         
  -7   9   5         16.55         20.37         1.62 o                         
  -6   9   5        348.71        357.62         5.95 o                         
  -5   9   5       1853.58       1841.11        27.95 o                         
  -4   9   5         51.63         48.38         7.92 o                         
  -3   9   5        153.68        132.11       508.73 o                         
  -2   9   5          0.13          0.94        32.02 o                         
  -1   9   5        877.77        825.98        65.41 o                         
   0   9   5       1040.50        972.28        40.44 o                         
   1   9   5        422.12        382.48        15.97 o                         
   2   9   5        171.01        169.60         3.74 o                         
   3   9   5        560.12        606.60         6.64 o                         
   4   9   5        540.31        552.65        15.88 o                         
   5   9   5       1305.06       1300.44        11.64 o                         
   6   9   5        142.82        157.88         4.04 o                         
   7   9   5         13.20          7.81         3.24 o                         
   8   9   5          1.92          6.29         2.63 o                         
  -8  10   5        606.34        601.94         6.22 o                         
  -7  10   5         60.35         70.58         2.45 o                         
  -6  10   5        100.02        100.31         3.18 o                         
  -5  10   5        996.81       1000.17        32.48 o                         
  -4  10   5         53.64         53.17        21.38 o                         
  -3  10   5        786.58        740.87        24.74 o                         
  -2  10   5          4.41        277.60       269.89 o                         
  -1  10   5          6.78        248.66       919.72 o                         
   0  10   5        301.76        324.33        30.55 o                         
   1  10   5       1640.97       1717.36        22.45 o                         
   2  10   5        319.47        337.93         8.86 o                         
   3  10   5        794.40        828.04        27.10 o                         
   4  10   5         25.12         30.07        10.13 o                         
   5  10   5          9.21         14.56         2.93 o                         
   6  10   5        574.52        585.82         8.22 o                         
   7  10   5        282.91        290.79         5.14 o                         
  -7  11   5         52.18         53.17         2.02 o                         
  -6  11   5        634.85        637.84         7.91 o                         
  -5  11   5       1522.50       1558.49        14.39 o                         
  -4  11   5        416.76        150.79      1746.96 o                         
  -3  11   5        286.07        261.52        25.19 o                         
  -2  11   5          9.47          3.35        36.63 o                         
  -1  11   5       1585.78       1642.35        15.97 o                         
   0  11   5       3031.84       2952.23        32.27 o                         
   1  11   5        731.27        695.73        20.77 o                         
   2  11   5          6.94       1327.71      1278.45 o                         
   3  11   5        317.30        316.40         8.04 o                         
   4  11   5        481.60        487.50         6.90 o                         
   5  11   5       2733.86       2859.74        21.51 o                         
   6  11   5       1434.11       1434.67        15.41 o                         
   7  11   5        455.25        455.12         7.06 o                         
  -7  12   5         66.11         64.25         2.40 o                         
  -6  12   5        459.15        458.17         7.29 o                         
  -5  12   5        289.84        289.22         5.01 o                         
  -4  12   5        170.36        171.32         4.28 o                         
  -3  12   5        513.32        513.92        17.50 o                         
  -2  12   5        657.18        575.69        13.25 o                         
  -1  12   5          5.67         11.09         1.71 o                         
   0  12   5        155.78        156.70        11.78 o                         
   1  12   5       1028.68       1000.69        39.70 o                         
   2  12   5          0.87          0.23         6.02 o                         
   3  12   5        253.72        243.18         4.96 o                         
   4  12   5         95.29        100.98         3.10 o                         
   5  12   5         17.16         21.61         2.06 o                         
   6  12   5         10.84          9.36         1.65 o                         
  -6  13   5        641.45        633.65        11.53 o                         
  -5  13   5       1240.27       1283.49        14.59 o                         
  -4  13   5        497.92        499.79         7.73 o                         
  -3  13   5         20.39         26.73         2.04 o                         
  -2  13   5         99.58         94.27         4.64 o                         
  -1  13   5        513.83        490.36         9.31 o                         
   0  13   5       1056.07       1076.30        13.19 o                         
   1  13   5         87.95         84.21         3.52 o                         
   2  13   5          4.52          5.63         1.40 o                         
   3  13   5         67.18         71.98         2.80 o                         
   4  13   5         36.58         36.30         2.07 o                         
   5  13   5        494.27        524.00         6.76 o                         
  -5  14   5        120.01        124.33         4.32 o                         
  -4  14   5        585.81        552.46        10.19 o                         
  -3  14   5        432.04        452.50         9.28 o                         
  -2  14   5        185.41        198.63         4.91 o                         
  -1  14   5          0.73          0.51         1.25 o                         
   0  14   5        638.21        628.44         8.75 o                         
   1  14   5        168.39        162.42         4.85 o                         
   2  14   5        178.97        183.92         4.72 o                         
   3  14   5         66.66         61.15         3.08 o                         
   4  14   5         87.44         91.82         2.74 o                         
   5  14   5         37.29         36.33         3.39 o                         
  -4  15   5         10.11          8.89         1.50 o                         
  -3  15   5         99.48         99.64         3.67 o                         
  -2  15   5         38.21         32.92         2.64 o                         
  -1  15   5        186.26        178.08         6.61 o                         
   0  15   5        290.97        314.97         7.15 o                         
   1  15   5        138.80        134.64         5.04 o                         
   2  15   5        329.52        338.56         7.65 o                         
   3  15   5        327.39        325.20         6.66 o                         
  -3  16   5        177.20        177.20         9.99 o                         
  -2  16   5        176.80        181.70         4.97 o                         
  -1  16   5        563.35        536.62        10.70 o                         
   0  16   5        108.66        104.99         3.60 o                         
   1  16   5        230.16        237.26         7.74 o                         
   2  16   5         53.87         53.92         2.57 o                         
 -10   0   6         14.35         20.59         2.13 o                         
  -9   0   6         12.63         11.02         2.03 o                         
  -8   0   6         73.21         77.37         4.30 o                         
  -7   0   6         68.92         63.62        16.08 o                         
  -6   0   6         30.44         25.10        30.96 o                         
  -5   0   6         65.05         63.63         3.70 o                         
  -4   0   6          0.11        207.46       480.98 o                         
  -3   0   6         20.21        106.31       360.20 o                         
  -2   0   6          4.70          4.37         1.01 o                         
  -1   0   6        187.14        231.92         4.37 o                         
   0   0   6       1457.72       1632.38        20.15 o                         
   1   0   6        741.28        850.43        17.31 o                         
   2   0   6         94.93         88.29        16.43 o                         
   3   0   6        127.80        143.07         9.40 o                         
   4   0   6       3100.35       3119.73        53.64 o                         
   5   0   6       2378.38       2345.15        29.54 o                         
   6   0   6         28.91         32.27         2.61 o                         
   7   0   6        562.72        536.35        13.81 o                         
 -10   1   6        116.39         98.98         2.97 o                         
  -9   1   6          7.85         12.44         1.49 o                         
  -8   1   6        481.11        466.74         7.08 o                         
  -7   1   6          7.61          4.31        28.68 o                         
  -6   1   6        104.88        109.70        13.17 o                         
  -5   1   6        104.72         81.59         3.02 o                         
  -4   1   6        197.44        204.56        14.21 o                         
  -3   1   6        240.72        230.59         8.19 o                         
  -2   1   6        212.30        267.67        11.24 o                         
  -1   1   6        102.68        128.19         9.40 o                         
   0   1   6       1628.30       1644.12        53.57 o                         
   1   1   6        858.48        959.29        37.45 o                         
   2   1   6        765.43        764.02         9.73 o                         
   3   1   6        852.01        894.37        14.14 o                         
   4   1   6          1.13          4.47         1.07 o                         
   5   1   6        373.64        376.65         7.39 o                         
   6   1   6        550.11        547.80         6.96 o                         
   7   1   6        783.13        758.49        12.90 o                         
 -10   2   6         22.10         27.67         1.83 o                         
  -9   2   6        289.52        303.18         5.90 o                         
  -8   2   6        668.91        680.28        10.03 o                         
  -7   2   6        396.43        366.95        21.88 o                         
  -6   2   6         16.28         22.01         1.46 o                         
  -5   2   6          0.88        142.54       387.08 o                         
  -4   2   6       2240.00       2341.37        19.88 o                         
  -3   2   6       4304.84       4364.71        47.69 o                         
  -2   2   6       3776.81       3871.58        41.29 o                         
  -1   2   6       1540.07       1539.48        10.85 o                         
   0   2   6        116.00        107.47         5.76 o                         
   1   2   6        358.15        268.66        19.12 o                         
   2   2   6       5771.22       5671.78        59.83 o                         
   3   2   6       1867.44       1707.51        17.41 o                         
   4   2   6        496.66        528.16         9.49 o                         
   5   2   6        434.56        412.63         5.87 o                         
   6   2   6        109.94        105.17         5.27 o                         
   7   2   6       1734.48       1649.94        22.23 o                         
   8   2   6        258.90        255.49        16.44 o                         
  -9   3   6        190.95        199.78         4.13 o                         
  -8   3   6          0.59          1.65         1.11 o                         
  -7   3   6         30.25         18.14        25.84 o                         
  -6   3   6          4.42          4.77         5.08 o                         
  -5   3   6        907.53        930.11        20.80 o                         
  -4   3   6         76.39         69.38         4.00 o                         
  -3   3   6        504.89        610.17        12.48 o                         
  -2   3   6        798.28        782.35        25.13 o                         
  -1   3   6         80.66         58.40        19.85 o                         
   0   3   6          4.70         12.07        11.95 o                         
   1   3   6       1461.61       1613.72        17.55 o                         
   2   3   6         10.07          9.58         2.88 o                         
   3   3   6          4.33         16.94         3.97 o                         
   4   3   6          1.48          3.33         1.09 o                         
   5   3   6         62.72         64.88         2.57 o                         
   6   3   6        556.31        578.28         7.37 o                         
   7   3   6         27.69         27.94         3.20 o                         
   8   3   6        168.32        161.93         6.93 o                         
  -9   4   6        308.48        310.80         5.34 o                         
  -8   4   6        701.38        705.99         8.82 o                         
  -7   4   6        348.39        337.65        16.45 o                         
  -6   4   6        713.08        700.38        18.58 o                         
  -5   4   6        863.13        909.57        12.59 o                         
  -4   4   6       2793.63       2708.98        27.43 o                         
  -3   4   6       3872.23       4003.92        30.06 o                         
  -2   4   6       3203.65       2974.16        42.20 o                         
  -1   4   6       3393.17       3277.39        44.74 o                         
   0   4   6       7374.50       7665.63       180.67 o                         
   1   4   6       6602.01       6628.72        70.04 o                         
   2   4   6       4700.36       4531.81        45.44 o                         
   3   4   6       6301.96       6284.87        99.94 o                         
   4   4   6       1341.69       1329.74        12.40 o                         
   5   4   6        716.56        660.44         7.74 o                         
   6   4   6       2830.68       2830.41        21.89 o                         
   7   4   6        967.69        939.91        11.55 o                         
   8   4   6       1091.46       1104.67        19.14 o                         
  -9   5   6          0.16         -0.83         0.83 o                         
  -8   5   6        144.85        147.71         3.80 o                         
  -7   5   6        266.97        267.98        10.02 o                         
  -6   5   6       1264.22       1258.38        14.18 o                         
  -5   5   6        832.25        834.38         8.61 o                         
  -4   5   6          7.70          3.38         3.61 o                         
  -3   5   6        863.13        830.44        10.31 o                         
  -2   5   6       2935.31       2886.29        63.70 o                         
  -1   5   6        211.51          0.69        37.83 o                         
   0   5   6       1479.78       1559.88        81.61 o                         
   1   5   6        369.34        381.52        41.27 o                         
   2   5   6        479.23        467.53        37.34 o                         
   3   5   6       2016.63       1947.04        33.70 o                         
   4   5   6        771.98        789.46        11.14 o                         
   5   5   6         12.07         24.21         1.74 o                         
   6   5   6         75.40         78.99         3.62 o                         
   7   5   6         48.65         50.18         2.86 o                         
   8   5   6        121.94        130.52         4.05 o                         
  -9   6   6         49.99         53.86         2.58 o                         
  -8   6   6         63.13         60.15         2.51 o                         
  -7   6   6          1.11          2.91         1.25 o                         
  -6   6   6        334.88        338.02        13.22 o                         
  -5   6   6        164.07        171.95         4.82 o                         
  -4   6   6        144.46        142.93         9.87 o                         
  -3   6   6          0.75          3.58         8.27 o                         
  -2   6   6        440.76        434.62        36.82 o                         
  -1   6   6        611.50        576.04       286.88 o                         
   0   6   6          4.23         14.91        12.41 o                         
   1   6   6       1437.27       1400.83        25.43 o                         
   2   6   6        118.72        116.17        13.70 o                         
   3   6   6        303.62        297.51         7.07 o                         
   4   6   6        478.92        517.56         6.33 o                         
   5   6   6         75.47         49.37         4.73 o                         
   6   6   6        196.48        180.27         4.11 o                         
   7   6   6         48.85         45.32         2.76 o                         
   8   6   6         89.05         91.91         3.97 o                         
  -9   7   6        214.53        232.72         7.23 o                         
  -8   7   6         52.52         57.77         2.45 o                         
  -7   7   6        531.62        537.86         7.10 o                         
  -6   7   6         53.73         58.00         3.75 o                         
  -5   7   6        189.08        196.54         3.58 o                         
  -4   7   6        171.13        159.76        13.69 o                         
  -3   7   6         16.93         20.80         4.37 o                         
  -2   7   6        615.01        598.29        75.91 o                         
  -1   7   6       1983.24       2050.49        68.48 o                         
   0   7   6        947.47        980.28        32.27 o                         
   1   7   6         79.82         65.28       395.08 o                         
   2   7   6          8.94        118.45       169.28 o                         
   3   7   6        489.84        438.32         9.53 o                         
   4   7   6       1423.67       1457.92        17.36 o                         
   5   7   6        256.18        226.02         4.68 o                         
   6   7   6        794.54        771.78        11.94 o                         
   7   7   6         54.33         54.98         3.53 o                         
   8   7   6        369.87        370.02         7.41 o                         
  -8   8   6         45.46         47.36         2.20 o                         
  -7   8   6          0.88          1.19         1.03 o                         
  -6   8   6          4.67        810.68      1269.15 o                         
  -5   8   6         27.49         29.34         3.61 o                         
  -4   8   6        251.06        214.39        18.68 o                         
  -3   8   6         58.19         66.42         5.01 o                         
  -2   8   6          7.29          5.56         2.22 o                         
  -1   8   6         58.22         13.29       420.52 o                         
   0   8   6        855.75        834.19        43.26 o                         
   1   8   6        937.92        907.62        25.50 o                         
   2   8   6          4.44          2.09         8.01 o                         
   3   8   6         69.62         70.10         8.85 o                         
   4   8   6        195.22        170.78         9.40 o                         
   5   8   6        339.58        303.72         5.37 o                         
   6   8   6         97.92        100.79         3.94 o                         
   7   8   6        473.04        476.72         8.65 o                         
   8   8   6        242.03        236.68         6.70 o                         
  -8   9   6         15.39         16.69         1.48 o                         
  -7   9   6        238.48        239.15         4.44 o                         
  -6   9   6         11.46         10.90         1.63 o                         
  -5   9   6        296.31        301.74        10.91 o                         
  -4   9   6        873.00        828.83        15.44 o                         
  -3   9   6        232.68        218.19         4.47 o                         
  -2   9   6         15.86         15.39        45.55 o                         
  -1   9   6         30.02       1297.31      1816.29 o                         
   0   9   6         16.68        827.44      1160.16 o                         
   1   9   6       2013.09       1834.61        18.13 o                         
   2   9   6        412.34        411.64        10.34 o                         
   3   9   6         88.35         91.06         2.77 o                         
   4   9   6          7.01          9.34         2.04 o                         
   5   9   6        137.30        137.32         4.00 o                         
   6   9   6        295.92        289.48         5.77 o                         
   7   9   6          8.40          6.46         1.24 o                         
  -8  10   6         23.88         26.89         1.59 o                         
  -7  10   6        313.61        322.59         5.20 o                         
  -6  10   6        438.90        446.85         6.18 o                         
  -5  10   6       1228.37       1201.44        11.49 o                         
  -4  10   6        421.81        428.91        30.59 o                         
  -3  10   6         26.27         13.81        42.29 o                         
  -2  10   6        289.59        296.21        28.59 o                         
  -1  10   6       2569.26       2455.65        40.77 o                         
   0  10   6       5502.50       5313.81        68.61 o                         
   1  10   6       2813.16       2784.97        55.77 o                         
   2  10   6        571.67        545.39        30.33 o                         
   3  10   6        383.55        388.14         7.81 o                         
   4  10   6       2245.78       2251.11        23.28 o                         
   5  10   6       1460.49       1493.18        14.78 o                         
   6  10   6        638.31        631.98         9.87 o                         
   7  10   6         29.73         34.22         1.91 o                         
  -7  11   6        199.86        188.74         3.81 o                         
  -6  11   6          6.90          7.46         1.30 o                         
  -5  11   6          6.93          6.78         1.31 o                         
  -4  11   6          4.83          5.31         1.34 o                         
  -3  11   6         62.29         45.01        25.74 o                         
  -2  11   6         36.08         38.86         6.64 o                         
  -1  11   6        206.31        161.11         4.61 o                         
   0  11   6        194.94        186.45        53.29 o                         
   1  11   6         81.05        159.35      1453.02 o                         
   2  11   6        190.34        188.96        13.62 o                         
   3  11   6        269.75        286.85         6.39 o                         
   4  11   6        112.81        104.09         3.61 o                         
   5  11   6         10.35         10.96         1.42 o                         
   6  11   6         12.68         13.13         1.26 o                         
  -6  12   6        704.80        728.18         8.26 o                         
  -5  12   6        572.27        583.57         7.36 o                         
  -4  12   6         70.34         63.43         3.11 o                         
  -3  12   6        119.07        111.85         3.69 o                         
  -2  12   6       1157.40       1120.94        13.52 o                         
  -1  12   6       2894.67       2825.42        28.42 o                         
   0  12   6       1198.10       1197.37        41.38 o                         
   1  12   6        482.69        489.77        56.31 o                         
   2  12   6        343.86        345.37         7.51 o                         
   3  12   6        460.54        473.91         7.17 o                         
   4  12   6       2650.55       2675.05        20.69 o                         
   5  12   6       2318.09       2355.52        19.52 o                         
   6  12   6         47.78         45.10         2.00 o                         
  -6  13   6         17.78         14.16         1.62 o                         
  -5  13   6        708.27        762.94        11.80 o                         
  -4  13   6         52.68         55.12         3.69 o                         
  -3  13   6        102.12         93.15         3.77 o                         
  -2  13   6        298.02        252.15         5.49 o                         
  -1  13   6        473.17        456.51         9.41 o                         
   0  13   6         62.70         69.71         4.03 o                         
   1  13   6        269.80        259.58         5.11 o                         
   2  13   6         29.83         28.67         2.07 o                         
   3  13   6          3.31          3.12         1.17 o                         
   4  13   6          6.96          7.78         1.39 o                         
   5  13   6        738.57        757.04         9.66 o                         
  -5  14   6         10.01          5.63         1.53 o                         
  -4  14   6          6.84          9.95         1.69 o                         
  -3  14   6        349.02        348.64         7.31 o                         
  -2  14   6        110.36        117.00         4.01 o                         
  -1  14   6         84.30         96.04         3.41 o                         
   0  14   6        213.29        212.59         5.26 o                         
   1  14   6         15.17         11.89         1.69 o                         
   2  14   6        204.18        227.31         5.75 o                         
   3  14   6         75.64         78.48         3.16 o                         
   4  14   6         18.22         20.09         1.77 o                         
  -4  15   6         85.42         80.15         4.73 o                         
  -3  15   6         54.35         41.45         2.58 o                         
  -2  15   6        434.75        444.12         7.43 o                         
  -1  15   6        196.32        197.33         5.02 o                         
   0  15   6        124.28        124.40         4.71 o                         
   1  15   6          8.80         12.65         1.63 o                         
   2  15   6         95.52        109.48         3.54 o                         
   3  15   6         55.81         66.95         5.04 o                         
  -2  16   6          5.27          3.92         1.56 o                         
  -1  16   6         96.64         93.06         3.58 o                         
   0  16   6         91.13         94.00         6.29 o                         
   1  16   6        243.81        256.20         7.01 o                         
  -9   1   7        243.67        251.22        10.22 o                         
  -8   1   7        112.46        111.76         3.65 o                         
  -7   1   7        112.95        107.80        25.62 o                         
  -6   1   7        391.42        401.94        15.08 o                         
  -5   1   7         16.70          8.70        14.70 o                         
  -4   1   7         20.48         10.26         6.46 o                         
  -3   1   7        840.30        796.99        28.42 o                         
  -2   1   7          1.42         11.01        22.65 o                         
  -1   1   7       3266.72       3577.38        47.73 o                         
   0   1   7         10.71         17.04        69.58 o                         
   1   1   7       2152.67       1952.73        20.68 o                         
   2   1   7       1310.33       1273.24        16.26 o                         
   3   1   7        324.46        328.43         7.06 o                         
   4   1   7        780.90        755.19         9.19 o                         
   5   1   7         57.78         54.93         2.38 o                         
   6   1   7       2415.52       2350.94        19.37 o                         
   7   1   7        377.97        363.31         7.61 o                         
   8   1   7          0.28          3.10         3.44 o                         
  -9   2   7        119.44        125.01         3.29 o                         
  -8   2   7        273.77        250.95         4.79 o                         
  -7   2   7          0.02         -1.15        48.75 o                         
  -6   2   7         93.46         94.90        16.42 o                         
  -5   2   7         17.30         29.90         5.52 o                         
  -4   2   7       1315.35       1337.04        23.71 o                         
  -3   2   7        351.10        362.49        30.28 o                         
  -2   2   7         42.11         40.05        16.26 o                         
  -1   2   7        208.77        234.80        53.09 o                         
   0   2   7        965.69       1029.34        34.18 o                         
   1   2   7          2.06          3.84        18.55 o                         
   2   2   7        184.78        217.02         7.31 o                         
   3   2   7        530.43        550.84        11.21 o                         
   4   2   7        195.92        200.54         4.53 o                         
   5   2   7        384.47        376.44         6.01 o                         
   6   2   7         11.27         10.80         1.37 o                         
   7   2   7        613.79        617.14         9.65 o                         
   8   2   7        389.27        352.23        19.98 o                         
  -9   3   7       1071.39       1058.57        10.92 o                         
  -8   3   7       1616.80       1606.26        15.21 o                         
  -7   3   7        310.68        324.85        29.38 o                         
  -6   3   7        252.42        225.95        13.93 o                         
  -5   3   7        722.63        705.82         7.28 o                         
  -4   3   7       4779.76       4781.70        37.75 o                         
  -3   3   7       3466.06       3387.97        30.45 o                         
  -2   3   7        616.59        372.10       250.42 o                         
  -1   3   7        459.56        406.72        40.05 o                         
   0   3   7          4.17         14.52         3.91 o                         
   1   3   7       4733.69       4568.30        46.10 o                         
   2   3   7       5563.75       5338.43        52.86 o                         
   3   3   7       1556.37       1413.43        18.52 o                         
   4   3   7       1237.33       1190.58        15.64 o                         
   5   3   7       2851.41       2723.22        20.50 o                         
   6   3   7        594.89        554.10         8.88 o                         
   7   3   7       3512.32       3445.38        31.66 o                         
   8   3   7        423.42        399.47        11.63 o                         
  -9   4   7         10.96         13.67         1.31 o                         
  -8   4   7        708.87        690.63         8.77 o                         
  -7   4   7        637.26        623.60        53.65 o                         
  -6   4   7          6.32          7.43        16.86 o                         
  -5   4   7       1910.28       1942.12        13.10 o                         
  -4   4   7        373.79        413.04        21.10 o                         
  -3   4   7        803.79        841.05        19.12 o                         
  -2   4   7        990.83       1017.83       144.44 o                         
  -1   4   7       1174.86       1390.35        45.99 o                         
   0   4   7       6576.59       7032.72        62.02 o                         
   1   4   7        427.47        453.95        18.51 o                         
   2   4   7        109.20        100.18        12.20 o                         
   3   4   7        365.34        378.68        24.23 o                         
   4   4   7         54.77         60.85         2.81 o                         
   5   4   7        258.65        260.44         4.91 o                         
   6   4   7        547.29        547.37         8.14 o                         
   7   4   7         44.09         50.74         3.17 o                         
   8   4   7        275.00        264.08         6.97 o                         
  -9   5   7        195.35        192.58         4.43 o                         
  -8   5   7        593.92        591.54         7.22 o                         
  -7   5   7        823.14        854.71         9.95 o                         
  -6   5   7        681.65        645.57        35.62 o                         
  -5   5   7        653.72        635.34        10.19 o                         
  -4   5   7        399.06        326.45         5.65 o                         
  -3   5   7       1770.90       1698.36        73.63 o                         
  -2   5   7        614.42        626.82        39.16 o                         
  -1   5   7        546.08        514.31       393.30 o                         
   0   5   7       2466.83       2671.04        41.59 o                         
   1   5   7       1890.24       1790.46        28.20 o                         
   2   5   7       1922.54       1807.79        22.56 o                         
   3   5   7        657.53        641.43        19.42 o                         
   4   5   7        406.53        434.25         6.22 o                         
   5   5   7        189.96        215.58         4.50 o                         
   6   5   7       3623.58       3537.29        30.19 o                         
   7   5   7        432.55        446.26         8.78 o                         
   8   5   7        450.86        446.82        21.17 o                         
  -9   6   7         61.67         63.37         3.62 o                         
  -8   6   7        258.93        279.92         5.01 o                         
  -7   6   7       1129.35       1139.06        13.00 o                         
  -6   6   7        157.76        165.46        32.17 o                         
  -5   6   7        906.84        927.90         8.43 o                         
  -4   6   7        531.33        487.89         5.56 o                         
  -2   6   7        903.38        915.84        69.37 o                         
  -1   6   7        177.37        213.98       377.20 o                         
   0   6   7        256.86        236.89        28.25 o                         
   1   6   7         90.24        178.70       614.45 o                         
   2   6   7          6.39          7.64        12.73 o                         
   3   6   7        423.02        395.79        18.96 o                         
   4   6   7        249.26        268.00         6.81 o                         
   5   6   7       1004.92        938.31        10.13 o                         
   6   6   7        456.87        463.66        10.43 o                         
   7   6   7         62.21         57.68         3.13 o                         
   8   6   7         35.60         34.35         3.34 o                         
  -8   7   7        106.35        106.52         2.91 o                         
  -7   7   7         11.10         10.81         1.44 o                         
  -6   7   7         91.43         87.75        28.17 o                         
  -5   7   7        350.58        361.12         5.82 o                         
  -4   7   7        123.11        131.83         4.31 o                         
  -3   7   7         43.30         51.52        34.88 o                         
  -2   7   7          5.45          7.74        63.64 o                         
  -1   7   7        786.56        444.55       752.72 o                         
   0   7   7        776.74        805.35        85.76 o                         
   1   7   7        469.81        464.57        17.61 o                         
   2   7   7        793.15        807.20        15.89 o                         
   3   7   7         54.49         50.16         4.65 o                         
   4   7   7         23.76         28.88         2.60 o                         
   5   7   7         59.60         52.92         2.74 o                         
   6   7   7        509.06        475.01         7.90 o                         
   7   7   7         18.99         22.12         2.14 o                         
  -8   8   7         71.58         76.55         2.59 o                         
  -7   8   7         90.26         91.92         2.82 o                         
  -6   8   7         17.52         23.73         1.89 o                         
  -5   8   7        917.00        925.62        35.83 o                         
  -4   8   7        717.23        704.01         8.33 o                         
  -3   8   7        456.94        454.15         9.82 o                         
  -2   8   7        178.93        162.06       822.32 o                         
  -1   8   7        144.08          3.63       272.23 o                         
   0   8   7        899.99        864.72        11.04 o                         
   1   8   7       2440.44       2400.59        25.16 o                         
   2   8   7        369.56        391.02         7.11 o                         
   3   8   7       1115.71       1110.95        20.23 o                         
   4   8   7         13.88         15.08         1.61 o                         
   5   8   7        364.06        336.77         6.47 o                         
   6   8   7        214.46        220.82         5.22 o                         
   7   8   7        490.47        497.77         7.71 o                         
  -8   9   7        128.76        137.27         3.25 o                         
  -7   9   7         35.06         36.86         2.00 o                         
  -6   9   7        501.60        508.17         6.73 o                         
  -5   9   7        486.88        484.97        29.98 o                         
  -4   9   7          0.75          0.98        16.81 o                         
  -3   9   7         91.72       3486.51      2435.69 o                         
  -2   9   7       1222.10       1145.39        35.25 o                         
  -1   9   7        127.72        129.33        56.27 o                         
   0   9   7       1019.79       1023.52        20.74 o                         
   1   9   7        109.30        109.84         6.37 o                         
   2   9   7       1047.95       1025.67         9.43 o                         
   3   9   7        637.62        636.18        17.76 o                         
   4   9   7        464.52        442.94         6.93 o                         
   5   9   7        331.90        341.68         5.74 o                         
   6   9   7         46.33         46.81         2.53 o                         
   7   9   7          1.04          1.96         0.98 o                         
  -7  10   7         50.64         52.41         2.02 o                         
  -6  10   7         23.43         24.28         1.65 o                         
  -5  10   7        214.03        217.77         4.65 o                         
  -4  10   7        172.09        179.44        15.22 o                         
  -3  10   7         20.35        418.01       909.36 o                         
  -2  10   7        267.10        267.56         6.14 o                         
  -1  10   7         10.40        710.99      2414.54 o                         
   0  10   7        100.47        100.76        27.11 o                         
   1  10   7         64.03         52.69        98.23 o                         
   2  10   7         21.52         23.52        18.54 o                         
   3  10   7        292.32        300.39        18.24 o                         
   4  10   7         19.28         20.79         1.99 o                         
   5  10   7         10.74          8.80         1.47 o                         
   6  10   7          0.26          1.68         0.95 o                         
  -7  11   7       1271.63       1292.49        24.11 o                         
  -6  11   7       1343.36       1344.56        16.58 o                         
  -5  11   7        931.58        950.69        12.38 o                         
  -4  11   7        381.87        365.06         7.08 o                         
  -3  11   7        183.67        176.82         4.71 o                         
  -2  11   7       1590.66       1630.32        17.31 o                         
  -1  11   7       3178.46       3195.05        26.62 o                         
   0  11   7       2395.90       2394.19        87.47 o                         
   1  11   7         34.80         30.79        36.55 o                         
   2  11   7        370.02        361.44        23.58 o                         
   3  11   7       1305.49       1282.92        15.51 o                         
   4  11   7       2453.65       2478.34        20.00 o                         
   5  11   7       1260.78       1271.08        15.44 o                         
   6  11   7        403.30        412.37         8.02 o                         
  -6  12   7        160.29        153.70         3.60 o                         
  -5  12   7         57.12         62.51         3.21 o                         
  -4  12   7        167.80        160.02         4.66 o                         
  -3  12   7         17.34         13.50         1.77 o                         
  -2  12   7         84.53         82.16         4.45 o                         
  -1  12   7         51.32         40.05         3.28 o                         
   0  12   7         68.06         68.13         3.74 o                         
   1  12   7         22.64         22.57         2.10 o                         
   2  12   7         44.76         42.47         2.41 o                         
   3  12   7         38.42         41.65         2.32 o                         
   4  12   7         15.74         16.62         1.50 o                         
   5  12   7        208.51        192.02         4.73 o                         
  -5  13   7        306.07        305.71         6.75 o                         
  -4  13   7         47.69         39.44         2.97 o                         
  -3  13   7         36.26         37.61         2.41 o                         
  -2  13   7        482.11        459.57         7.70 o                         
  -1  13   7        680.49        693.82         9.69 o                         
   0  13   7        123.90        112.16         3.78 o                         
   1  13   7          1.28          3.13         1.23 o                         
   2  13   7         24.72         25.44         1.78 o                         
   3  13   7        668.83        677.30         9.32 o                         
   4  13   7       1415.57       1425.07        12.94 o                         
  -4  14   7          1.48          0.98         1.14 o                         
  -3  14   7         45.29         45.55         2.88 o                         
  -2  14   7        124.60        114.89         4.41 o                         
  -1  14   7         96.74        113.89         5.47 o                         
   0  14   7         54.11         54.12         2.97 o                         
   1  14   7          0.46          0.83         1.24 o                         
   2  14   7         68.62         68.80         3.08 o                         
   3  14   7         52.72         60.33         3.55 o                         
  -3  15   7        588.41        575.90        13.31 o                         
  -2  15   7         85.21         76.26         3.66 o                         
  -1  15   7        141.19        146.13         5.53 o                         
   0  15   7         33.43         34.44         2.64 o                         
   1  15   7        151.08        148.72         4.85 o                         
   2  15   7        399.41        442.41         8.56 o                         
  -9   0   8         36.66         36.02         2.65 o                         
  -8   0   8         41.48         37.15         2.89 o                         
  -7   0   8        666.30        664.39        67.32 o                         
  -6   0   8        377.80        353.26         6.69 o                         
  -5   0   8         47.50         46.46        37.56 o                         
  -4   0   8       2048.49       2115.89        64.42 o                         
  -3   0   8         59.43       -226.41       759.91 o                         
  -2   0   8          5.57          5.46        72.83 o                         
  -1   0   8       4039.95       3922.79       219.39 o                         
   0   0   8        320.89        381.56        10.06 o                         
   1   0   8       1049.53       1039.41        19.00 o                         
   2   0   8       1733.95       1932.89        35.90 o                         
   3   0   8       4603.56       4774.10        71.66 o                         
   4   0   8       1953.97       1951.95        23.59 o                         
   5   0   8        120.88        119.30         5.26 o                         
   6   0   8         12.29          9.42         2.04 o                         
   7   0   8         60.09         68.54         5.39 o                         
   8   0   8          6.33          6.48         3.80 o                         
  -9   1   8         79.73         73.02         2.56 o                         
  -8   1   8         22.23         22.14         1.81 o                         
  -7   1   8         22.48         19.74        17.22 o                         
  -6   1   8          4.61          9.51        21.06 o                         
  -5   1   8         53.77         57.60        10.90 o                         
  -4   1   8         88.02         92.72        26.41 o                         
  -3   1   8         49.54       -361.63       723.66 o                         
  -2   1   8        176.76        190.36        76.25 o                         
  -1   1   8         15.54          8.70        13.40 o                         
   0   1   8          0.00          1.39         2.77 o                         
   1   1   8          8.97          4.59         1.81 o                         
   2   1   8       1454.77       1529.67        22.02 o                         
   3   1   8        691.74        727.13        11.23 o                         
   4   1   8         44.54         53.60         2.47 o                         
   5   1   8         26.55         26.32         2.48 o                         
   6   1   8        147.05        137.89         3.89 o                         
   7   1   8         27.54         37.43         3.31 o                         
   8   1   8        145.46        147.00         6.65 o                         
  -9   2   8        476.11        480.84         6.01 o                         
  -8   2   8          5.81          6.62         1.27 o                         
  -7   2   8         29.27         25.45        12.62 o                         
  -6   2   8        350.26        353.90        16.90 o                         
  -5   2   8        242.12        241.55        17.68 o                         
  -4   2   8       4030.43       3937.33        30.35 o                         
  -3   2   8       1733.38       1750.06        79.73 o                         
  -2   2   8         11.90         12.71       151.43 o                         
  -1   2   8       1909.78       2125.23        60.39 o                         
   0   2   8       3505.90       3683.58        58.35 o                         
   1   2   8       2675.63       2781.20        33.52 o                         
   2   2   8         39.27         31.00         3.07 o                         
   3   2   8        194.01        192.14         7.35 o                         
   4   2   8         54.24         55.00         2.72 o                         
   5   2   8       1042.65       1028.24        11.23 o                         
   6   2   8       1971.64       1946.01        18.27 o                         
   7   2   8          2.98          6.06         2.11 o                         
   8   2   8         90.01         87.59         4.50 o                         
  -9   3   8        104.87        103.86         3.65 o                         
  -8   3   8         99.98         99.98         3.24 o                         
  -7   3   8          0.98          1.29        50.05 o                         
  -6   3   8          0.49          2.57        19.71 o                         
  -5   3   8        680.57        681.30         6.63 o                         
  -4   3   8         12.49         23.05         4.93 o                         
  -3   3   8        927.21        963.61        63.20 o                         
  -2   3   8         69.75       1227.42       894.67 o                         
  -1   3   8         34.54         32.13        56.47 o                         
   0   3   8          6.83          3.13         5.95 o                         
   1   3   8        148.95        150.73        54.38 o                         
   2   3   8       1090.36       1131.89        17.00 o                         
   3   3   8        439.79        461.16         7.42 o                         
   4   3   8          5.17          4.87         1.08 o                         
   5   3   8        159.19        150.72         3.83 o                         
   6   3   8        261.01        270.14         6.70 o                         
   7   3   8        286.15        316.86         6.95 o                         
   8   3   8        205.11        206.75        12.33 o                         
  -9   4   8        365.24        371.98         6.66 o                         
  -8   4   8        928.37        924.48        10.33 o                         
  -7   4   8        127.98        134.85         4.48 o                         
  -6   4   8        163.50        162.95        16.55 o                         
  -5   4   8       3193.20       3127.54        18.31 o                         
  -4   4   8       3898.56       3865.11        51.04 o                         
  -3   4   8       2736.32       2543.84        64.60 o                         
  -2   4   8       1737.75       1698.83        81.87 o                         
  -1   4   8       2030.83       1945.21        64.86 o                         
   0   4   8       5210.20       5240.13        49.83 o                         
   1   4   8       6247.28       6319.04        67.90 o                         
   2   4   8       2874.24       2936.66        77.52 o                         
   3   4   8        864.04        880.94         9.46 o                         
   4   4   8       1357.08       1333.08        12.23 o                         
   5   4   8       1451.37       1506.79        13.60 o                         
   6   4   8       1024.94        957.00        15.89 o                         
   7   4   8       1630.44       1674.29        20.97 o                         
   8   4   8        431.77        445.07        11.66 o                         
  -9   5   8          6.58          4.47         0.94 o                         
  -8   5   8        525.88        536.02         7.87 o                         
  -7   5   8         13.12         11.74         1.49 o                         
  -6   5   8        664.46        651.19        22.01 o                         
  -5   5   8        629.83        670.89        10.59 o                         
  -4   5   8         63.52         66.97         4.61 o                         
  -3   5   8        548.11        521.16        31.73 o                         
  -2   5   8          0.32        167.34       334.65 o                         
  -1   5   8       2483.42       2468.43        29.66 o                         
   0   5   8        894.42        845.38        15.01 o                         
   1   5   8         41.11       -149.77       546.70 o                         
   2   5   8        274.79        295.19         8.41 o                         
   3   5   8          0.44          3.73         1.57 o                         
   4   5   8        268.12        258.59         5.20 o                         
   5   5   8        970.01        982.09        12.05 o                         
   6   5   8          3.70          5.58         1.44 o                         
   7   5   8          0.17          2.79         1.74 o                         
   8   5   8          6.13          7.84         2.33 o                         
  -8   6   8        123.92        126.26         2.99 o                         
  -7   6   8        120.17        118.30         3.35 o                         
  -6   6   8         19.35        618.55      1029.40 o                         
  -5   6   8        453.33        439.30         6.83 o                         
  -4   6   8          1.38          2.32         5.48 o                         
  -3   6   8        279.31        250.48         8.74 o                         
  -2   6   8        571.34        567.67        78.20 o                         
  -1   6   8        183.83        188.39        34.97 o                         
   0   6   8        307.27        305.89        24.63 o                         
   1   6   8         18.24         17.45         5.74 o                         
   2   6   8        361.07        316.27         5.89 o                         
   3   6   8         76.30         71.15         3.18 o                         
   4   6   8         22.47         33.71         2.11 o                         
   5   6   8          4.07          7.92         1.43 o                         
   6   6   8         96.79        116.56         4.07 o                         
   7   6   8         55.89         49.61         2.76 o                         
  -8   7   8         22.84         22.76         1.55 o                         
  -7   7   8        121.61        119.41         3.21 o                         
  -6   7   8        351.25        357.98         6.34 o                         
  -5   7   8        494.86        519.66         9.79 o                         
  -4   7   8         80.34         91.62        40.82 o                         
  -3   7   8        173.06        152.64        30.96 o                         
  -2   7   8        136.14        141.83        26.70 o                         
  -1   7   8        761.98        704.34        11.01 o                         
   0   7   8        444.07        438.08        25.70 o                         
   1   7   8         56.07         59.43         6.34 o                         
   2   7   8       1967.26       1862.05        14.10 o                         
   3   7   8        188.75        174.34        21.87 o                         
   4   7   8        353.61        370.31         6.31 o                         
   5   7   8        411.41        400.66         6.89 o                         
   6   7   8        113.22        116.13         3.80 o                         
   7   7   8        125.59        127.65         3.52 o                         
  -8   8   8         38.90         38.27         1.92 o                         
  -7   8   8        192.45        195.45         3.79 o                         
  -6   8   8          6.42          7.37         1.31 o                         
  -5   8   8          8.75          8.28        28.75 o                         
  -4   8   8        126.02        -85.64       796.33 o                         
  -3   8   8          0.74          0.00        15.73 o                         
  -2   8   8          0.82          1.84         2.76 o                         
  -1   8   8        661.73        673.06        45.97 o                         
   0   8   8       1192.68       1211.54        19.30 o                         
   1   8   8         28.50         35.32        24.83 o                         
   2   8   8       1580.02       1556.02        20.54 o                         
   3   8   8        100.02        107.61         8.00 o                         
   4   8   8        125.32        114.90         3.77 o                         
   5   8   8          2.12          2.54         1.27 o                         
   6   8   8         79.04         83.24         3.18 o                         
   7   8   8         24.09         23.51         2.40 o                         
  -7   9   8        181.95        174.56         3.41 o                         
  -6   9   8        100.84        103.72         3.02 o                         
  -5   9   8        155.40        163.98         5.97 o                         
  -4   9   8         71.38       -113.30      1920.87 o                         
  -3   9   8        252.55        268.68        25.89 o                         
  -2   9   8        692.07        609.42        10.23 o                         
  -1   9   8         52.19         88.17       439.91 o                         
   0   9   8         53.43         58.28         2.74 o                         
   1   9   8        455.79        459.50        28.07 o                         
   2   9   8        526.82        529.23        17.60 o                         
   3   9   8        235.08        245.24         4.70 o                         
   4   9   8          3.64          6.73         1.82 o                         
   5   9   8          0.19         -0.45         1.01 o                         
   6   9   8         92.09         97.54         3.42 o                         
  -7  10   8        466.58        488.45         9.63 o                         
  -6  10   8        809.59        801.48        10.01 o                         
  -5  10   8        390.64        401.76         6.66 o                         
  -4  10   8        108.04        108.88         4.10 o                         
  -3  10   8        917.55        889.72        53.44 o                         
  -2  10   8       1218.27       1313.06        15.10 o                         
  -1  10   8       1493.31       1392.22        45.83 o                         
   0  10   8       1057.94       1090.22        26.85 o                         
   1  10   8         42.01         43.66        18.72 o                         
   2  10   8        764.78        769.66        32.07 o                         
   3  10   8       2797.17       2762.09        25.13 o                         
   4  10   8        684.29        694.94         9.00 o                         
   5  10   8        410.90        420.15         7.81 o                         
   6  10   8          2.77          4.32         0.95 o                         
  -6  11   8          2.39          5.62         1.16 o                         
  -5  11   8          1.13          1.48         1.12 o                         
  -4  11   8         24.21         22.60         2.14 o                         
  -3  11   8        409.68        370.72         8.73 o                         
  -2  11   8         17.61         15.22         2.12 o                         
  -1  11   8        102.81         99.30         4.11 o                         
   0  11   8        102.08        105.10        25.98 o                         
   1  11   8        169.21        168.31         4.65 o                         
   2  11   8         46.73         41.84         2.58 o                         
   3  11   8          3.74          4.89         1.18 o                         
   4  11   8          1.25          1.71         1.13 o                         
   5  11   8         22.45         25.71         1.98 o                         
  -6  12   8        975.78        982.46        14.12 o                         
  -5  12   8         66.57         70.82         3.23 o                         
  -4  12   8         89.25         87.73         3.46 o                         
  -3  12   8        259.61        268.87         6.13 o                         
  -2  12   8       2780.12       2692.37        46.55 o                         
  -1  12   8       2492.75       2428.60        23.39 o                         
   0  12   8         69.96         70.38         3.10 o                         
   1  12   8          0.24          0.80         1.24 o                         
   2  12   8        419.95        426.83         6.60 o                         
   3  12   8        789.67        808.92         9.36 o                         
   4  12   8       2202.52       2261.16        20.03 o                         
   5  12   8        368.19        365.43         4.72 o                         
  -5  13   8         21.39         21.27         2.08 o                         
  -4  13   8          0.75          1.19         1.09 o                         
  -3  13   8         41.87         40.42         3.29 o                         
  -2  13   8         50.93         43.88         2.96 o                         
  -1  13   8         20.69         22.65         2.26 o                         
   0  13   8          3.57          5.07         1.38 o                         
   1  13   8         85.97         95.62         4.37 o                         
   2  13   8        206.79        212.77         5.26 o                         
   3  13   8        268.78        268.33         7.79 o                         
   4  13   8        227.14        211.38        12.10 o                         
  -4  14   8        363.11        356.90         7.11 o                         
  -3  14   8         61.21         52.01         3.12 o                         
  -2  14   8         13.95         15.62         1.70 o                         
  -1  14   8         86.29         85.75         3.41 o                         
   0  14   8        203.48        222.93         4.97 o                         
   1  14   8        338.16        354.89         6.29 o                         
   2  14   8         45.48         49.54         3.45 o                         
   3  14   8        182.48        173.09         4.83 o                         
  -2  15   8          0.19          1.99         1.28 o                         
  -1  15   8        130.63        129.11         6.42 o                         
   0  15   8        180.39        198.07         6.55 o                         
   1  15   8          3.33          5.38         1.33 o                         
  -9   1   9          8.29         10.26         1.86 o                         
  -8   1   9         34.45         33.58         2.05 o                         
  -7   1   9         90.16        103.10         4.83 o                         
  -6   1   9         51.66         58.21        27.52 o                         
  -5   1   9        133.62        120.14         6.56 o                         
  -4   1   9        144.97         -0.93        66.59 o                         
  -3   1   9         31.63         29.16        53.90 o                         
  -2   1   9        294.44        355.66        90.83 o                         
  -1   1   9        227.42        194.47        14.98 o                         
   0   1   9        412.62        359.65         7.45 o                         
   1   1   9       1461.89       1474.45        19.82 o                         
   2   1   9          9.89         15.03         2.24 o                         
   3   1   9        116.66        106.26         4.95 o                         
   4   1   9          8.74         10.07         1.34 o                         
   5   1   9        701.19        707.32         8.31 o                         
   6   1   9        712.15        738.03         9.92 o                         
   7   1   9        187.60        195.84         8.90 o                         
  -9   2   9          6.19          6.12         1.13 o                         
  -8   2   9         41.71         35.83         2.07 o                         
  -7   2   9         80.81         69.88         3.97 o                         
  -6   2   9        139.68        136.91        11.46 o                         
  -5   2   9         72.39         81.28         9.41 o                         
  -4   2   9        455.84        408.71        30.77 o                         
  -3   2   9        409.18        403.19        70.11 o                         
  -2   2   9         13.99         18.06        15.63 o                         
  -1   2   9          3.49          2.00         4.21 o                         
   0   2   9          0.61          1.27         7.32 o                         
   1   2   9        838.71        814.83        22.21 o                         
   2   2   9       1735.96       1589.56        13.20 o                         
   3   2   9        203.64        190.69         5.50 o                         
   4   2   9         51.77         47.73         2.44 o                         
   5   2   9         26.61         29.48         2.26 o                         
   6   2   9        613.70        611.57         8.41 o                         
   7   2   9       1355.93       1379.84        26.10 o                         
  -9   3   9        870.16        790.38         9.04 o                         
  -8   3   9        149.32        145.74         3.60 o                         
  -7   3   9        239.68        249.04         4.95 o                         
  -6   3   9         55.06         43.78       144.81 o                         
  -5   3   9       6007.75       5918.13        71.75 o                         
  -4   3   9       1358.32       1359.99        23.01 o                         
  -3   3   9        980.14        953.52        24.15 o                         
  -2   3   9        627.82        642.99        36.98 o                         
  -1   3   9       1824.07       1613.76        78.91 o                         
   0   3   9       1304.96       1165.04        20.18 o                         
   1   3   9       3818.90       3751.19        41.73 o                         
   2   3   9        122.65        133.99         3.85 o                         
   3   3   9        810.88        834.25         8.77 o                         
   4   3   9        966.85        909.96        13.88 o                         
   5   3   9        640.85        655.55         8.95 o                         
   6   3   9        975.93        946.28        11.59 o                         
   7   3   9         35.80         36.33         2.70 o                         
  -9   4   9         26.33         21.35         1.41 o                         
  -8   4   9        233.85        237.98         4.68 o                         
  -7   4   9         42.80         44.33         2.53 o                         
  -6   4   9        628.36        639.28        15.37 o                         
  -5   4   9        211.97        205.94        17.62 o                         
  -4   4   9        339.66        272.56       594.46 o                         
  -3   4   9        500.24        497.51        33.31 o                         
  -2   4   9          5.53         -1.53        31.52 o                         
  -1   4   9         82.51        115.49         5.46 o                         
   0   4   9         93.30         95.88        23.66 o                         
   1   4   9        124.02        149.59        12.96 o                         
   2   4   9        278.96        293.42         4.96 o                         
   3   4   9        457.51        434.96         6.35 o                         
   4   4   9        414.99        425.74         6.70 o                         
   5   4   9         30.64         25.45         2.02 o                         
   6   4   9        218.71        211.95         5.23 o                         
   7   4   9         64.21         70.81         3.56 o                         
  -8   5   9        194.14        183.57         3.88 o                         
  -7   5   9        292.84        299.59         5.12 o                         
  -6   5   9       1423.53       1434.35        29.63 o                         
  -5   5   9          3.89          4.66        15.34 o                         
  -4   5   9        489.81        478.56         9.05 o                         
  -3   5   9        533.02        500.19        16.35 o                         
  -2   5   9        227.51        223.15        25.92 o                         
  -1   5   9       1866.60       1774.43        30.28 o                         
   0   5   9       3786.61       3655.61        40.24 o                         
   1   5   9         68.46         63.75        16.01 o                         
   2   5   9       2812.26       2798.89        19.38 o                         
   3   5   9        294.53        309.18         6.05 o                         
   4   5   9         38.49         45.69         2.47 o                         
   5   5   9       1554.20       1529.61        16.53 o                         
   6   5   9         30.94         31.68         2.31 o                         
   7   5   9        495.25        484.12        11.99 o                         
  -8   6   9          2.06          1.75         0.94 o                         
  -7   6   9        324.63        317.77         5.37 o                         
  -6   6   9        177.57        165.60         4.69 o                         
  -5   6   9         13.80       1309.56      1076.19 o                         
  -4   6   9        729.78        715.72        16.56 o                         
  -3   6   9         58.73         67.53        30.55 o                         
  -2   6   9        351.45        364.37        21.30 o                         
  -1   6   9       2419.81       2302.47        34.62 o                         
   0   6   9        199.05        193.30        10.51 o                         
   1   6   9        241.46        246.39        15.73 o                         
   2   6   9          6.49        137.08       237.05 o                         
   3   6   9        122.17        125.69         3.50 o                         
   4   6   9       2259.25       2190.07        18.20 o                         
   5   6   9       2157.89       2150.11        19.63 o                         
   6   6   9         19.34         17.66         1.94 o                         
   7   6   9          6.82          6.10         1.75 o                         
  -8   7   9         67.15         68.06         3.69 o                         
  -7   7   9        140.77        139.00         3.59 o                         
  -6   7   9        223.66        217.33         4.49 o                         
  -5   7   9        154.29      -1785.40      1785.40 o                         
  -4   7   9        133.61       -112.21       671.11 o                         
  -3   7   9         35.50         46.56        32.03 o                         
  -2   7   9        572.66        542.13         7.22 o                         
  -1   7   9        560.70        586.75        33.35 o                         
   0   7   9         90.36        100.69         3.15 o                         
   1   7   9        190.95        182.28         3.69 o                         
   2   7   9         69.02         73.03        13.92 o                         
   3   7   9       1147.01       1167.48        12.03 o                         
   4   7   9        144.79        161.81         4.37 o                         
   5   7   9         51.14         49.08         2.59 o                         
   6   7   9        223.02        197.32         6.62 o                         
   7   7   9          7.80          4.76         1.10 o                         
  -7   8   9         10.58         11.24         1.40 o                         
  -6   8   9         30.98         28.95         2.21 o                         
  -5   8   9         21.09         15.63         2.71 o                         
  -4   8   9          1.09          2.55        83.11 o                         
  -3   8   9        103.08         92.70        11.62 o                         
  -2   8   9        488.27        481.94         9.30 o                         
  -1   8   9        109.12         58.27      1001.20 o                         
   0   8   9         94.22         91.46         6.56 o                         
   1   8   9         65.38         64.80         3.83 o                         
   2   8   9         67.76         58.50        10.99 o                         
   3   8   9        207.71        199.73         4.60 o                         
   4   8   9         10.28          8.36         1.59 o                         
   5   8   9          0.98          2.12         1.10 o                         
   6   8   9        191.24        209.85         4.71 o                         
  -7   9   9        261.45        269.45         6.82 o                         
  -6   9   9         21.89         18.24         1.90 o                         
  -5   9   9         80.57         83.77         3.44 o                         
  -4   9   9         13.79         18.37         2.38 o                         
  -3   9   9         93.75         93.17         3.73 o                         
  -2   9   9        319.38        342.29         6.34 o                         
  -1   9   9       2232.92       2148.60        20.94 o                         
   0   9   9         11.03        123.38      2009.10 o                         
   1   9   9          4.03          6.25         6.88 o                         
   2   9   9       1520.20       1486.03        21.49 o                         
   3   9   9        317.12        317.34         6.89 o                         
   4   9   9        639.54        628.61         8.15 o                         
   5   9   9          0.11          0.92         1.17 o                         
   6   9   9        127.83        125.12         3.59 o                         
  -7  10   9         64.97         62.97         3.38 o                         
  -6  10   9         47.70         53.20         2.39 o                         
  -5  10   9         69.26         72.04         2.96 o                         
  -4  10   9        125.45        138.91         4.09 o                         
  -3  10   9        214.30        199.18         5.84 o                         
  -2  10   9         12.59          6.38         1.62 o                         
  -1  10   9          2.56        253.19      3311.58 o                         
   0  10   9        161.42        160.25        53.95 o                         
   1  10   9        167.57         10.84      1241.77 o                         
   2  10   9        255.91        280.92         5.86 o                         
   3  10   9        311.68        327.47         5.68 o                         
   4  10   9         24.26         28.08         2.21 o                         
   5  10   9         72.95         72.08         2.59 o                         
  -6  11   9       1005.80       1021.46        12.31 o                         
  -5  11   9         16.38         11.20         1.48 o                         
  -4  11   9        249.08        259.74         5.52 o                         
  -3  11   9        698.92        729.95        10.94 o                         
  -2  11   9       3656.35       3487.19        29.48 o                         
  -1  11   9        396.97        420.41         8.54 o                         
   0  11   9        844.94        844.12        11.13 o                         
   1  11   9        458.19        445.94         7.01 o                         
   2  11   9        617.71        639.68         8.03 o                         
   3  11   9       1964.04       2005.31        19.07 o                         
   4  11   9       1019.27       1056.11        11.98 o                         
   5  11   9         66.16         77.62         2.57 o                         
  -5  12   9         19.23         18.53         1.94 o                         
  -4  12   9         25.68         29.63         2.35 o                         
  -3  12   9         26.42         21.07         2.25 o                         
  -2  12   9        236.89        243.16         6.68 o                         
  -1  12   9         47.97         55.97         3.32 o                         
   0  12   9         33.78         33.81         2.60 o                         
   1  12   9         29.79         26.40         2.18 o                         
   2  12   9         24.07         27.52         2.05 o                         
   3  12   9        177.69        178.68         4.88 o                         
   4  12   9         10.03         15.29         1.33 o                         
  -4  13   9         20.55         18.79         1.82 o                         
  -3  13   9        264.43        258.63         6.50 o                         
  -2  13   9        663.44        714.35         9.38 o                         
  -1  13   9        134.18        134.99         6.71 o                         
   0  13   9        145.65        166.22         5.09 o                         
   1  13   9         52.55         60.20         3.26 o                         
   2  13   9        609.53        612.99         8.58 o                         
   3  13   9        680.38        642.53        40.41 o                         
  -3  14   9        283.40        273.44         8.38 o                         
  -2  14   9          5.59          7.24         1.60 o                         
  -1  14   9        107.69         98.31         7.29 o                         
   0  14   9        115.84        123.87         4.91 o                         
   1  14   9        589.08        613.48        11.23 o                         
   2  14   9        339.84        348.66         7.37 o                         
  -9   0  10         13.10         14.91         3.95 o                         
  -8   0  10          4.27          4.50         1.76 o                         
  -7   0  10         73.75         78.04         4.03 o                         
  -6   0  10        899.36        881.54        13.31 o                         
  -5   0  10        109.74       1582.96      1207.17 o                         
  -4   0  10        310.33        291.44         8.49 o                         
  -3   0  10          3.59        392.11      1193.92 o                         
  -2   0  10       1076.50       1190.01        68.12 o                         
  -1   0  10        526.41        518.19        18.81 o                         
   0   0  10        773.48        696.28        12.52 o                         
   1   0  10        627.55        615.90        10.22 o                         
   2   0  10        149.61        125.37         6.38 o                         
   3   0  10         99.94        109.61         5.99 o                         
   4   0  10        134.26        119.02         4.83 o                         
   5   0  10       1677.45       1673.50        22.97 o                         
   6   0  10        433.28        428.40        12.55 o                         
   7   0  10         83.27         84.81         4.60 o                         
  -8   1  10         30.67         35.23         2.32 o                         
  -7   1  10        136.87        140.56         3.45 o                         
  -6   1  10         10.33          8.63        23.86 o                         
  -5   1  10        166.16        171.57        21.11 o                         
  -4   1  10        172.91       1795.12       960.81 o                         
  -3   1  10        778.06        761.25        10.34 o                         
  -2   1  10        584.23        628.50        49.71 o                         
  -1   1  10         35.82         32.90         4.36 o                         
   0   1  10        184.99        173.01         6.43 o                         
   1   1  10        338.21        325.22         5.72 o                         
   2   1  10       1834.91       1785.27        14.65 o                         
   3   1  10        902.44        918.25         9.39 o                         
   4   1  10        286.77        280.71         5.32 o                         
   5   1  10         67.96         68.50         3.30 o                         
   6   1  10        462.82        455.22         7.84 o                         
   7   1  10        120.73        129.24         4.93 o                         
  -8   2  10         16.95         19.90         1.63 o                         
  -7   2  10          3.99          2.72         1.13 o                         
  -6   2  10         45.55         39.27        50.08 o                         
  -5   2  10       2134.02       2076.77        26.59 o                         
  -4   2  10        114.70        108.22        13.49 o                         
  -3   2  10          0.20          2.65        57.78 o                         
  -2   2  10        125.23        145.20         7.03 o                         
  -1   2  10         19.79          5.12         4.05 o                         
   0   2  10       3143.88       3031.57        22.02 o                         
   1   2  10        735.92        674.40        10.17 o                         
   2   2  10         70.74         62.12         2.45 o                         
   3   2  10         15.44         19.34         2.89 o                         
   4   2  10       1165.98       1134.71        11.44 o                         
   5   2  10       1237.01       1290.10        14.76 o                         
   6   2  10       1380.93       1377.07        16.63 o                         
   7   2  10          0.65         -0.23         1.61 o                         
  -8   3  10         69.86         65.30         2.66 o                         
  -7   3  10         22.13         20.82         1.68 o                         
  -6   3  10         36.70         32.68        70.44 o                         
  -5   3  10        651.51        650.44        64.45 o                         
  -4   3  10         76.45         73.27        13.21 o                         
  -3   3  10        465.73       -960.92      1203.49 o                         
  -2   3  10          0.09          2.65         1.67 o                         
  -1   3  10         38.66         48.04         5.59 o                         
   0   3  10        314.98        296.22         5.69 o                         
   1   3  10       1006.50       1056.76        10.94 o                         
   2   3  10        403.09        398.10         5.52 o                         
   3   3  10         30.28         38.07         3.03 o                         
   4   3  10         71.98         82.18         3.30 o                         
   5   3  10        214.52        206.02         6.43 o                         
   6   3  10       1177.01       1242.76        14.56 o                         
   7   3  10        823.41        845.03        12.42 o                         
  -8   4  10         11.38         12.95         1.32 o                         
  -7   4  10        330.20        333.76         5.22 o                         
  -6   4  10        772.97        776.11        10.77 o                         
  -5   4  10        494.58        452.38        50.36 o                         
  -4   4  10        843.98       -964.34       964.34 o                         
  -3   4  10        240.03      -1814.39      1814.39 o                         
  -2   4  10        116.98        109.56        25.72 o                         
  -1   4  10        675.87        704.84        24.13 o                         
   0   4  10       1822.82       1698.29        12.89 o                         
   1   4  10        585.08        564.47         8.29 o                         
   2   4  10        368.45        365.77         6.57 o                         
   3   4  10        468.98        491.06         6.80 o                         
   4   4  10        628.42        632.45         8.63 o                         
   5   4  10        849.34        807.41        10.17 o                         
   6   4  10        459.87        478.36         8.32 o                         
   7   4  10         79.98         78.56         3.92 o                         
  -8   5  10         10.10          9.83         1.40 o                         
  -7   5  10        182.19        186.40         6.25 o                         
  -6   5  10        717.00        718.42         8.78 o                         
  -5   5  10          4.74          3.98         7.37 o                         
  -4   5  10         20.74         17.03        53.54 o                         
  -3   5  10         84.70         70.58         8.17 o                         
  -2   5  10       1339.24       1307.56        59.13 o                         
  -1   5  10       2888.08       2808.73        33.02 o                         
   0   5  10       1376.07       1375.66        18.74 o                         
   1   5  10         36.14         35.97        10.41 o                         
   2   5  10        710.08        686.64         7.77 o                         
   3   5  10       1400.20       1368.90        13.52 o                         
   4   5  10       1431.19       1415.56        14.41 o                         
   5   5  10        330.54        340.24         6.06 o                         
   6   5  10        104.74        111.29         4.70 o                         
   7   5  10         40.30         35.26         2.19 o                         
  -8   6  10        322.71        310.04         6.12 o                         
  -7   6  10        229.15        224.54         4.76 o                         
  -6   6  10          1.63          4.53         1.32 o                         
  -5   6  10         69.40         72.29         3.61 o                         
  -4   6  10        830.51        807.27        53.73 o                         
  -3   6  10          3.15        266.40      1284.74 o                         
  -2   6  10        380.49        362.90        70.48 o                         
  -1   6  10        130.49        145.97        15.01 o                         
   0   6  10        197.24        218.93        17.75 o                         
   1   6  10       1386.74       1380.24        19.36 o                         
   2   6  10         54.33         52.16         2.52 o                         
   3   6  10         15.28         17.03         2.48 o                         
   4   6  10         12.79         17.10         1.86 o                         
   5   6  10        542.10        548.16         8.77 o                         
   6   6  10          6.82          6.63         1.27 o                         
  -7   7  10         11.14         10.14         1.40 o                         
  -6   7  10         81.91         74.88         3.01 o                         
  -5   7  10        144.74        148.21         4.64 o                         
  -4   7  10        152.25        147.44        44.33 o                         
  -3   7  10         85.88         92.33         3.74 o                         
  -2   7  10        426.68        429.45         7.35 o                         
  -1   7  10        533.86        535.68        90.33 o                         
   0   7  10        355.77        273.78       460.33 o                         
   1   7  10          2.63         86.75       222.95 o                         
   2   7  10        287.77        283.31         5.35 o                         
   3   7  10         65.35         72.82         3.05 o                         
   4   7  10       1121.53       1120.03        11.54 o                         
   5   7  10        210.53        224.99         5.01 o                         
   6   7  10        460.50        463.14         8.28 o                         
  -7   8  10         84.49         90.00         3.33 o                         
  -6   8  10          2.48          4.18         1.45 o                         
  -5   8  10         95.23         97.88         3.44 o                         
  -4   8  10          1.69          3.89         1.62 o                         
  -3   8  10        878.55        802.09        10.50 o                         
  -2   8  10        143.53        159.86         4.63 o                         
  -1   8  10         59.68         55.53        39.97 o                         
   0   8  10         11.24         13.02        18.29 o                         
   1   8  10         41.35         40.58         8.40 o                         
   2   8  10        180.27        166.84        59.58 o                         
   3   8  10        211.55        214.73         4.85 o                         
   4   8  10         19.63         16.46         1.86 o                         
   5   8  10          3.66          2.53         1.23 o                         
   6   8  10        184.16        190.51         9.62 o                         
  -7   9  10         35.62         31.69         2.03 o                         
  -6   9  10         99.83         92.76         3.05 o                         
  -5   9  10         49.76         50.57         2.98 o                         
  -4   9  10        693.04        721.04         9.73 o                         
  -3   9  10        585.03        569.78        10.44 o                         
  -2   9  10        213.78        207.15         5.65 o                         
  -1   9  10        551.09        527.69        54.38 o                         
   0   9  10        161.12       -105.38       860.54 o                         
   1   9  10       1846.27       1836.90        18.21 o                         
   2   9  10       1301.65       1313.54        13.18 o                         
   3   9  10         32.19         34.53         2.26 o                         
   4   9  10          4.64          6.70         1.25 o                         
   5   9  10        333.20        318.96         5.30 o                         
  -6  10  10        345.43        336.76         5.43 o                         
  -5  10  10          0.33         -0.46         1.21 o                         
  -4  10  10        239.70        230.01         5.28 o                         
  -3  10  10        921.48        937.05        12.13 o                         
  -2  10  10        305.48        316.58         6.61 o                         
  -1  10  10        622.52        645.97        15.77 o                         
   0  10  10        132.24        124.71         4.19 o                         
   1  10  10         83.60         82.40         3.18 o                         
   2  10  10        812.42        821.33         9.40 o                         
   3  10  10        936.40        941.32        10.93 o                         
   4  10  10        210.91        219.29         4.76 o                         
   5  10  10         92.49        105.50         2.88 o                         
  -5  11  10          0.04          1.11         1.00 o                         
  -4  11  10         48.57         38.21         2.82 o                         
  -3  11  10        120.15        111.04         4.10 o                         
  -2  11  10        101.51         95.13         4.14 o                         
  -1  11  10        156.30        154.23         4.83 o                         
   0  11  10         11.62          9.83         1.63 o                         
   1  11  10          4.41          4.64         1.61 o                         
   2  11  10         21.82         26.43         3.14 o                         
   3  11  10         30.84         34.72         2.89 o                         
   4  11  10         27.74         25.31         1.62 o                         
  -4  12  10         73.48         69.64         3.60 o                         
  -3  12  10        952.34        949.04        11.01 o                         
  -2  12  10        717.34        749.49        11.75 o                         
  -1  12  10         12.54         14.28         1.82 o                         
   0  12  10          6.40          8.29         1.68 o                         
   1  12  10         73.57         81.25         4.34 o                         
   2  12  10        417.51        422.01         7.11 o                         
   3  12  10        903.46        864.24        13.67 o                         
  -3  13  10        184.22        176.74         4.80 o                         
  -2  13  10         19.27         19.22         2.26 o                         
  -1  13  10         59.69         65.27         3.18 o                         
   0  13  10        108.90        119.73         4.72 o                         
   1  13  10        824.96        775.88        24.07 o                         
   2  13  10        124.41        107.22        24.68 o                         
  -8   1  11         60.28         56.09         2.66 o                         
  -7   1  11         18.29         18.80         1.68 o                         
  -6   1  11        430.96        443.21         6.44 o                         
  -5   1  11        769.72        804.90        23.00 o                         
  -4   1  11         73.28         55.47       215.16 o                         
  -3   1  11         10.94         11.43        60.90 o                         
  -2   1  11         61.76         54.57         6.47 o                         
  -1   1  11       2359.52       2371.22        20.40 o                         
   0   1  11       1989.63       2025.15        15.36 o                         
   1   1  11        269.38        305.75         5.36 o                         
   2   1  11        206.23        216.23         4.31 o                         
   3   1  11          2.52          5.16         1.85 o                         
   4   1  11       1197.05       1203.21        12.91 o                         
   5   1  11       1294.46       1289.67        12.82 o                         
   6   1  11         28.79         25.90         2.54 o                         
   7   1  11          4.70          2.98         1.52 o                         
  -8   2  11         47.67         46.89         3.70 o                         
  -7   2  11         49.50         45.61         2.66 o                         
  -6   2  11        263.58        287.70         5.51 o                         
  -5   2  11        429.43        425.37        61.76 o                         
  -4   2  11        886.56        875.69        60.46 o                         
  -3   2  11        305.80        270.42        45.80 o                         
  -2   2  11        340.34        337.65        12.97 o                         
  -1   2  11         14.72         16.59         3.64 o                         
   0   2  11       1438.38       1410.20        11.63 o                         
   1   2  11        488.77        501.32         6.25 o                         
   2   2  11       2310.35       2346.67        28.40 o                         
   3   2  11         10.63          9.21         2.56 o                         
   4   2  11         16.04         15.80         1.82 o                         
   5   2  11        826.41        820.40         9.96 o                         
   6   2  11        185.16        217.54         5.26 o                         
   7   2  11        270.37        258.55         5.94 o                         
  -8   3  11         20.02         19.31         2.16 o                         
  -7   3  11          2.75          3.03         1.26 o                         
  -6   3  11        663.53        668.62         8.58 o                         
  -5   3  11        804.08        803.67       129.82 o                         
  -4   3  11       1335.34       1331.74        23.42 o                         
  -3   3  11         64.86         70.16         3.58 o                         
  -2   3  11       1108.36       1148.91        13.42 o                         
  -1   3  11       1599.24       1633.40        15.34 o                         
   0   3  11       1042.83       1029.82        10.08 o                         
   1   3  11        161.60        155.96         3.54 o                         
   2   3  11         91.39        104.06         3.35 o                         
   3   3  11         87.00         87.46         3.25 o                         
   4   3  11        397.07        394.44         7.34 o                         
   5   3  11        222.52        220.17         5.02 o                         
   6   3  11        210.27        202.33         4.59 o                         
  -8   4  11         32.27         36.00         2.64 o                         
  -7   4  11        297.29        294.90         6.30 o                         
  -6   4  11        203.10        208.61         4.56 o                         
  -5   4  11         70.08         74.52         4.90 o                         
  -4   4  11        199.54       -916.79      2797.52 o                         
  -3   4  11         61.51         60.92         3.87 o                         
  -2   4  11        662.11        630.29        15.43 o                         
  -1   4  11          6.22          7.73         1.96 o                         
   0   4  11        733.73        731.96        10.67 o                         
   1   4  11        541.36        544.21         7.41 o                         
   2   4  11        551.99        519.65         8.26 o                         
   3   4  11        250.89        249.27         5.05 o                         
   4   4  11        182.77        179.54         5.39 o                         
   5   4  11         60.11         68.26         3.27 o                         
   6   4  11        724.37        730.22         9.75 o                         
  -7   5  11        174.11        175.32         4.55 o                         
  -6   5  11        599.24        616.81         9.05 o                         
  -5   5  11        762.79        720.56        18.69 o                         
  -4   5  11          7.50          8.13        64.31 o                         
  -3   5  11          4.87          2.59         1.58 o                         
  -2   5  11        173.61        160.30         5.15 o                         
  -1   5  11        689.10        677.63         9.97 o                         
   0   5  11       1144.90       1138.94        13.68 o                         
   1   5  11       1415.79       1396.44        12.35 o                         
   2   5  11        577.64        560.07         7.93 o                         
   3   5  11        114.91        127.63         3.94 o                         
   4   5  11         83.89         85.85         3.19 o                         
   5   5  11         60.96         55.49         3.86 o                         
   6   5  11        325.58        321.03         7.78 o                         
  -7   6  11       1156.21       1149.74        12.85 o                         
  -6   6  11        381.21        381.45         6.93 o                         
  -5   6  11         48.26         46.24         2.96 o                         
  -4   6  11        160.07        159.75         4.77 o                         
  -3   6  11        416.00        422.14         7.39 o                         
  -2   6  11       2018.01       1982.19        19.28 o                         
  -1   6  11       1216.22       1209.61        43.42 o                         
   0   6  11         37.35         43.04        11.90 o                         
   1   6  11          5.83          4.44         1.53 o                         
   2   6  11        109.40        126.92         7.86 o                         
   3   6  11       1753.77       1738.79        19.51 o                         
   4   6  11        713.34        692.77         8.66 o                         
   5   6  11          0.28          6.87         2.51 o                         
   6   6  11        145.97        148.96         4.81 o                         
  -7   7  11         32.03         28.83         2.35 o                         
  -6   7  11         79.98         77.24         3.72 o                         
  -5   7  11         19.46         18.69         1.93 o                         
  -4   7  11        181.20        189.89         5.51 o                         
  -3   7  11        971.28        928.57        12.02 o                         
  -2   7  11         14.51         19.49         2.13 o                         
  -1   7  11          7.15          9.02        21.40 o                         
   0   7  11         35.66         31.59        27.85 o                         
   1   7  11         75.62         72.38         5.43 o                         
   2   7  11        845.79        844.77        10.05 o                         
   3   7  11        627.94        630.26         8.10 o                         
   4   7  11        282.18        274.15         5.42 o                         
   5   7  11        256.92        267.94         5.15 o                         
  -6   8  11          1.74          0.59         1.16 o                         
  -5   8  11        223.44        232.67         5.91 o                         
  -4   8  11        208.16        216.71         6.03 o                         
  -3   8  11         30.95         36.55         3.01 o                         
  -2   8  11         87.03         81.71         3.56 o                         
  -1   8  11         85.82         79.36         3.67 o                         
   0   8  11        340.40        334.77         7.17 o                         
   1   8  11       1736.57       1710.43        17.17 o                         
   2   8  11          6.36          6.85         1.41 o                         
   3   8  11        329.03        340.55         6.01 o                         
   4   8  11         84.87         89.43         3.69 o                         
   5   8  11          3.58          3.09         1.35 o                         
  -6   9  11          6.03          7.91         1.35 o                         
  -5   9  11        154.79        148.59         4.46 o                         
  -4   9  11        122.05        128.78         4.48 o                         
  -3   9  11        110.96        116.05         4.37 o                         
  -2   9  11        577.28        547.65         9.05 o                         
  -1   9  11          6.95          8.19         1.71 o                         
   0   9  11        127.97        120.89         4.04 o                         
   1   9  11        198.89        213.39         5.19 o                         
   2   9  11        992.85       1009.68        10.86 o                         
   3   9  11        105.45        111.97         3.34 o                         
   4   9  11         55.15         60.13         2.90 o                         
  -5  10  11        198.56        194.48         4.54 o                         
  -4  10  11        695.99        700.67        12.04 o                         
  -3  10  11        325.83        312.24         7.44 o                         
  -2  10  11         88.12         77.64         3.78 o                         
  -1  10  11        332.85        336.22         7.57 o                         
   0  10  11        158.56        160.16         5.05 o                         
   1  10  11        760.86        763.99        10.56 o                         
   2  10  11        168.55        179.99         4.68 o                         
   3  10  11         25.76         31.90         2.58 o                         
   4  10  11          1.03          2.29         0.98 o                         
  -5  11  11         23.14         25.74         2.52 o                         
  -4  11  11        344.97        353.19         8.96 o                         
  -3  11  11       1101.98       1079.43        16.27 o                         
  -2  11  11         50.07         53.39         3.66 o                         
  -1  11  11        117.92        104.81         4.98 o                         
   0  11  11         63.36         68.05         3.82 o                         
   1  11  11        376.31        357.62         7.23 o                         
   2  11  11        775.43        773.41        12.14 o                         
   3  11  11         82.86        100.75         3.67 o                         
  -3  12  11         44.04         43.35         2.92 o                         
  -2  12  11        107.86        114.42         5.64 o                         
  -1  12  11        640.58        630.78        11.01 o                         
   0  12  11          1.01          2.75         1.25 o                         
   1  12  11         52.00         55.57         2.98 o                         
   2  12  11        130.81        132.04         5.61 o                         
  -1  13  11        254.98        261.68        12.33 o                         
   0  13  11         59.68         55.97         3.42 o                         
  -8   0  12         22.01         16.62         2.84 o                         
  -7   0  12       1343.47       1321.06        20.52 o                         
  -6   0  12          3.66          2.50         1.94 o                         
  -5   0  12       1590.06       1584.13        30.29 o                         
  -4   0  12        140.85       -272.26      2265.06 o                         
  -3   0  12         22.62         25.01         3.61 o                         
  -2   0  12       1274.13       1279.69        50.07 o                         
  -1   0  12       1684.13       1512.82        29.31 o                         
   0   0  12       1266.49       1173.62        66.31 o                         
   1   0  12        463.09        452.16         8.90 o                         
   2   0  12        274.98        281.91         7.19 o                         
   3   0  12       1601.53       1591.17        21.92 o                         
   4   0  12       1904.64       1912.62        24.33 o                         
   5   0  12       1466.11       1499.49        23.09 o                         
   6   0  12        107.19        110.25         6.51 o                         
  -8   1  12          4.92          2.42         2.23 o                         
  -7   1  12        100.84        112.70         4.06 o                         
  -6   1  12        879.69        900.99        10.98 o                         
  -5   1  12         21.29         24.37         2.92 o                         
  -4   1  12        355.01        362.44       121.67 o                         
  -3   1  12        199.12        200.31         5.74 o                         
  -2   1  12         12.16          4.59         9.58 o                         
  -1   1  12        608.63        614.11        12.73 o                         
   0   1  12        615.34        588.75        16.46 o                         
   1   1  12         22.39         19.94         1.76 o                         
   2   1  12        241.26        257.78         5.00 o                         
   3   1  12        323.53        320.48         5.78 o                         
   4   1  12         29.81         31.10         2.11 o                         
   5   1  12       1001.84       1019.78        11.99 o                         
   6   1  12         52.65         57.52         3.95 o                         
  -7   2  12         71.84         76.19         3.31 o                         
  -6   2  12       1099.58       1149.27        13.71 o                         
  -5   2  12          4.54          4.84         1.59 o                         
  -4   2  12        149.43      -1500.81      2395.81 o                         
  -3   2  12         56.19         47.73         3.04 o                         
  -2   2  12        383.01        380.08        15.28 o                         
  -1   2  12        849.44        815.66        11.84 o                         
   0   2  12        218.29        213.03         7.43 o                         
   1   2  12         84.04         77.72         3.74 o                         
   2   2  12          1.83          1.25         2.81 o                         
   3   2  12        968.72        978.81        10.96 o                         
   4   2  12       1045.36       1049.52        13.30 o                         
   5   2  12        218.42        230.40         5.53 o                         
   6   2  12          1.58          1.00         1.18 o                         
  -7   3  12         20.28         16.14         1.74 o                         
  -6   3  12         14.36         18.41         1.85 o                         
  -5   3  12       1104.91       1122.22        13.82 o                         
  -4   3  12        379.68        379.95         7.44 o                         
  -3   3  12         88.68         98.11         4.02 o                         
  -2   3  12        211.82        200.08         8.33 o                         
  -1   3  12         54.25         55.45         6.07 o                         
   0   3  12        119.08        112.04         3.38 o                         
   1   3  12       1576.81       1601.58        14.06 o                         
   2   3  12        213.99        212.38         6.76 o                         
   3   3  12         26.48         29.00         2.58 o                         
   4   3  12         72.59         72.05         2.98 o                         
   5   3  12        166.42        177.18         6.76 o                         
   6   3  12        275.75        300.23         6.83 o                         
  -7   4  12         74.50         80.11         3.59 o                         
  -6   4  12        218.42        214.25         5.32 o                         
  -5   4  12         21.64         21.90         2.26 o                         
  -4   4  12         53.58         53.11         3.78 o                         
  -3   4  12        115.71        118.48         4.28 o                         
  -2   4  12        159.92        155.24        14.91 o                         
  -1   4  12        347.00        334.54         8.83 o                         
   0   4  12         37.79         32.99         4.94 o                         
   1   4  12          0.44          0.58         3.46 o                         
   2   4  12         12.61          9.37         3.42 o                         
   3   4  12         89.81         94.23         3.24 o                         
   4   4  12        119.80        118.07         3.91 o                         
   5   4  12         23.34         26.78         1.87 o                         
   6   4  12         34.39         37.23         2.27 o                         
  -7   5  12        294.18        287.88         7.75 o                         
  -6   5  12         20.77         21.78         2.50 o                         
  -5   5  12        277.36        272.80         9.06 o                         
  -4   5  12         60.62         57.06         3.75 o                         
  -3   5  12        649.24        662.65        10.45 o                         
  -2   5  12       1679.83       1578.19        17.65 o                         
  -1   5  12          1.92          2.53         4.39 o                         
   0   5  12         13.37         11.30         5.53 o                         
   1   5  12        293.89        303.27         5.40 o                         
   2   5  12       1785.22       1828.97        17.92 o                         
   3   5  12       1392.71       1412.44        14.07 o                         
   4   5  12        196.98        201.08         5.68 o                         
   5   5  12          0.25          1.38         0.98 o                         
  -7   6  12        154.73        145.34         4.26 o                         
  -6   6  12         12.22         11.68         1.66 o                         
  -5   6  12         15.01         18.55         1.95 o                         
  -4   6  12        402.40        422.58         7.63 o                         
  -3   6  12        336.49        335.38         8.68 o                         
  -2   6  12         39.70         37.29         3.07 o                         
  -1   6  12       1010.73        964.03        11.41 o                         
   0   6  12        420.06        400.39        13.10 o                         
   1   6  12        578.70        559.92         8.80 o                         
   2   6  12       1117.41       1161.16        11.77 o                         
   3   6  12        128.72        131.90         3.80 o                         
   4   6  12        226.60        244.62         5.66 o                         
   5   6  12        434.55        422.67        14.44 o                         
  -6   7  12        128.84        128.60         3.85 o                         
  -5   7  12         32.80         35.38         3.25 o                         
  -4   7  12         12.79         12.86         1.87 o                         
  -3   7  12        164.99        150.67         4.62 o                         
  -2   7  12        609.50        644.25        19.45 o                         
  -1   7  12          1.39          2.07         1.49 o                         
   0   7  12        138.53        138.80         5.46 o                         
   1   7  12         35.06         32.19         2.12 o                         
   2   7  12        241.68        259.68         5.50 o                         
   3   7  12        485.22        498.79         8.81 o                         
   4   7  12         46.10         40.87         2.25 o                         
   5   7  12        259.10        263.73         5.01 o                         
  -6   8  12        143.46        149.04         5.56 o                         
  -5   8  12          4.81          6.08         1.33 o                         
  -4   8  12        820.20        810.57        11.38 o                         
  -3   8  12        467.33        493.25         8.32 o                         
  -2   8  12        651.70        611.55         9.77 o                         
  -1   8  12        130.93        137.19         4.26 o                         
   0   8  12        809.47        784.92        10.24 o                         
   1   8  12       1013.96       1035.25        11.99 o                         
   2   8  12       1096.81       1096.75        11.49 o                         
   3   8  12        433.85        411.99         7.62 o                         
   4   8  12        229.69        234.87         4.96 o                         
  -5   9  12        682.35        713.05        19.06 o                         
  -4   9  12         83.48         85.54         3.41 o                         
  -3   9  12        206.67        199.93         6.42 o                         
  -2   9  12         23.07         24.05         2.67 o                         
  -1   9  12        123.88        133.84         4.69 o                         
   0   9  12       1099.81       1055.55        12.18 o                         
   1   9  12        455.67        468.20         7.27 o                         
   2   9  12         90.88         91.89         3.41 o                         
   3   9  12        101.63         94.12         3.44 o                         
   4   9  12         79.73         69.58         2.97 o                         
  -4  10  12         92.45        108.50         6.38 o                         
  -3  10  12         86.00         90.76         4.64 o                         
  -2  10  12         83.88         86.18         6.19 o                         
  -1  10  12        176.23        166.51         6.33 o                         
   0  10  12        127.84        125.28         4.57 o                         
   1  10  12        352.10        350.80         5.71 o                         
   2  10  12        377.26        396.56         6.31 o                         
   3  10  12         15.69         15.57         1.59 o                         
  -3  11  12         88.06         85.48         3.84 o                         
  -2  11  12         85.38         95.59         4.77 o                         
  -1  11  12        139.97        107.43         4.79 o                         
   0  11  12          9.33         15.06         1.78 o                         
   1  11  12         63.07         66.21         3.95 o                         
   2  11  12          0.78          0.48         1.15 o                         
  -2  12  12         26.68         17.54         3.80 o                         
  -1  12  12        103.94        112.09         4.68 o                         
   0  12  12         45.97         49.24         3.21 o                         
  -7   1  13        364.17        356.29         7.26 o                         
  -6   1  13        474.01        451.97         9.30 o                         
  -5   1  13         21.94         20.21         2.15 o                         
  -4   1  13        151.02        151.62         5.11 o                         
  -3   1  13        115.70        121.91         4.95 o                         
  -2   1  13        994.23        996.66        19.36 o                         
  -1   1  13        605.33        597.45        13.17 o                         
   0   1  13        922.50        898.38        16.90 o                         
   1   1  13         85.15         82.26         5.35 o                         
   2   1  13        378.71        348.07         7.20 o                         
   3   1  13       1053.56       1041.48        11.14 o                         
   4   1  13       1219.48       1239.63        13.12 o                         
   5   1  13        488.51        500.63         8.64 o                         
  -7   2  13         40.30         38.25         2.53 o                         
  -6   2  13        554.61        571.13         9.12 o                         
  -5   2  13        282.29        291.35         6.36 o                         
  -4   2  13        271.49        281.35         5.96 o                         
  -3   2  13         78.85         89.47         4.44 o                         
  -2   2  13         29.99         26.34         2.39 o                         
  -1   2  13        214.74        219.42         7.55 o                         
   0   2  13         26.42         25.36         5.11 o                         
   1   2  13       1066.24       1090.12        18.66 o                         
   2   2  13         19.09         20.21         2.27 o                         
   3   2  13         53.08         49.38         2.49 o                         
   4   2  13         47.30         41.79         2.31 o                         
   5   2  13        131.63        138.00         4.15 o                         
  -7   3  13         67.11         85.18         5.39 o                         
  -6   3  13         79.63         74.50         3.46 o                         
  -5   3  13        100.81        106.68         3.87 o                         
  -4   3  13          0.81         -0.09         1.41 o                         
  -3   3  13         48.80         45.49         3.37 o                         
  -2   3  13        454.93        450.65         8.38 o                         
  -1   3  13        392.98        398.60        17.09 o                         
   0   3  13        131.74        128.53         6.16 o                         
   1   3  13        539.94        524.72         7.78 o                         
   2   3  13         37.69         33.84         2.28 o                         
   3   3  13        219.46        220.48         4.99 o                         
   4   3  13        189.54        198.32         7.03 o                         
   5   3  13          0.55          2.29         1.86 o                         
  -6   4  13          1.93          3.69         1.74 o                         
  -5   4  13          2.89          4.75         1.54 o                         
  -4   4  13        500.39        483.80        11.99 o                         
  -3   4  13        200.81        219.66         5.35 o                         
  -2   4  13         69.05         62.87         4.48 o                         
  -1   4  13         20.14         21.46         2.62 o                         
   0   4  13        874.33        873.10        10.38 o                         
   1   4  13        863.78        856.06        12.02 o                         
   2   4  13        124.62        119.28         3.54 o                         
   3   4  13         92.12         94.14         3.30 o                         
   4   4  13        125.31        119.59         3.66 o                         
   5   4  13        245.08        238.89         5.15 o                         
  -6   5  13         91.28         91.90         4.20 o                         
  -5   5  13        379.43        368.66         7.35 o                         
  -4   5  13          4.81          2.09         1.34 o                         
  -3   5  13          3.59          4.31         1.49 o                         
  -2   5  13          8.94          8.47         1.64 o                         
  -1   5  13          0.81         -1.79         1.79 o                         
   0   5  13        141.93        148.67         5.72 o                         
   1   5  13        341.82        339.36         6.12 o                         
   2   5  13          4.17          4.69         1.19 o                         
   3   5  13         16.94         16.61         1.80 o                         
   4   5  13         45.59         39.94         2.10 o                         
  -6   6  13          1.84          0.54         1.13 o                         
  -5   6  13         20.75         17.08         1.89 o                         
  -4   6  13        133.39        141.74         6.19 o                         
  -3   6  13        878.59        870.13        11.25 o                         
  -2   6  13        649.12        686.00         9.39 o                         
  -1   6  13         68.69         62.69         3.34 o                         
   0   6  13         10.74          8.93         1.48 o                         
   1   6  13         32.98         25.78         2.04 o                         
   2   6  13        498.79        478.97         7.79 o                         
   3   6  13        122.02        120.94         4.20 o                         
   4   6  13        109.36        118.45         3.75 o                         
  -5   7  13        399.19        396.48        11.55 o                         
  -4   7  13        414.48        411.60         9.72 o                         
  -3   7  13        603.57        616.30         9.42 o                         
  -2   7  13        254.42        241.62         5.91 o                         
  -1   7  13        133.84        150.72         4.56 o                         
   0   7  13        158.34        172.56         4.95 o                         
   1   7  13        424.40        411.32         6.56 o                         
   2   7  13        119.89        111.12         3.75 o                         
   3   7  13        385.02        391.96         7.55 o                         
   4   7  13        853.79        880.43        18.66 o                         
  -5   8  13         87.56        100.44         5.61 o                         
  -4   8  13         28.95         29.56         2.32 o                         
  -3   8  13          0.42          2.63         1.84 o                         
  -2   8  13         55.50         58.75         3.25 o                         
  -1   8  13        402.61        408.36         8.70 o                         
   0   8  13        120.48        128.95         3.97 o                         
   1   8  13         13.74         18.94         2.05 o                         
   2   8  13          1.84          3.20         1.11 o                         
   3   8  13        214.18        206.62         5.64 o                         
  -4   9  13        447.77        440.90        10.04 o                         
  -3   9  13         85.73         92.54         6.39 o                         
  -2   9  13         17.52         14.05         1.87 o                         
  -1   9  13         51.16         56.50         3.13 o                         
   0   9  13        145.70        154.75         5.18 o                         
   1   9  13        564.48        589.91         8.59 o                         
   2   9  13        226.56        238.84        10.24 o                         
  -3  10  13         42.96         39.41         4.70 o                         
  -2  10  13        146.05        135.68        12.70 o                         
  -1  10  13         11.66          9.68         2.08 o                         
   0  10  13        490.62        521.50        10.06 o                         
   1  10  13         17.88         16.68         1.86 o                         
  -1  11  13        147.93        152.00         4.68 o                         
  -6   0  14        255.64        265.91         9.80 o                         
  -5   0  14        123.73        120.29         6.58 o                         
  -4   0  14        620.89        619.42        16.16 o                         
  -3   0  14        830.48        811.74        14.61 o                         
  -2   0  14       2426.27       2424.95        35.55 o                         
  -1   0  14       2280.10       2347.56        28.17 o                         
   0   0  14         79.34         77.70         5.35 o                         
   1   0  14        986.89        993.85        15.28 o                         
   2   0  14        376.13        387.85         8.44 o                         
   3   0  14       3243.26       3169.66        51.73 o                         
   4   0  14       1478.07       1444.34        24.58 o                         
  -6   1  14          7.47          6.52         1.73 o                         
  -5   1  14        205.85        205.30         7.03 o                         
  -4   1  14          2.00          2.44         1.44 o                         
  -3   1  14         14.31         14.90         2.05 o                         
  -2   1  14          0.14         -0.18         1.27 o                         
  -1   1  14         51.47         48.52         2.92 o                         
   0   1  14         31.40         34.84         2.53 o                         
   1   1  14        652.25        680.40         8.53 o                         
   2   1  14        245.81        236.55         5.47 o                         
   3   1  14          3.82          4.31         1.20 o                         
   4   1  14        124.46        131.03         3.61 o                         
  -6   2  14        117.10        114.09         6.28 o                         
  -5   2  14         92.32         95.11         4.40 o                         
  -4   2  14          0.98          3.09         1.43 o                         
  -3   2  14        221.26        229.88         5.88 o                         
  -2   2  14        727.38        724.86        10.44 o                         
  -1   2  14        381.23        403.08         7.20 o                         
   0   2  14         13.19          9.40         1.75 o                         
   1   2  14         74.14         74.88         2.93 o                         
   2   2  14         45.06         40.35         2.43 o                         
   3   2  14        386.65        414.52         8.32 o                         
   4   2  14         52.55         50.72         3.52 o                         
  -6   3  14        322.94        334.85         7.04 o                         
  -5   3  14        131.70        132.05         4.27 o                         
  -4   3  14         13.54         10.06         2.13 o                         
  -3   3  14          4.05          4.42         1.56 o                         
  -2   3  14         20.55         22.74         2.15 o                         
  -1   3  14        601.79        621.59         8.99 o                         
   0   3  14        208.18        222.06         5.12 o                         
   1   3  14        310.06        315.45         6.01 o                         
   2   3  14          2.89          4.92         1.15 o                         
   3   3  14         31.05         29.78         1.93 o                         
   4   3  14         90.03         91.94         3.00 o                         
  -6   4  14         12.41         15.16         1.94 o                         
  -5   4  14         15.83         13.76         1.80 o                         
  -4   4  14        221.74        232.40         7.65 o                         
  -3   4  14         17.68         17.32         1.87 o                         
  -2   4  14         53.31         62.09         3.71 o                         
  -1   4  14          5.03          7.03         1.46 o                         
   0   4  14        260.99        256.11         5.72 o                         
   1   4  14        380.13        379.06         6.41 o                         
   2   4  14         17.72         19.29         1.70 o                         
   3   4  14          8.90          8.49         1.13 o                         
   4   4  14         21.08         24.40         1.85 o                         
  -5   5  14         39.63         39.36         3.77 o                         
  -4   5  14          2.16          4.67         1.40 o                         
  -3   5  14       1080.84       1044.44        12.87 o                         
  -2   5  14        204.51        207.04         5.27 o                         
  -1   5  14        251.12        260.33         5.64 o                         
   0   5  14        128.86        121.19         4.01 o                         
   1   5  14        109.77        106.05         3.47 o                         
   2   5  14        201.13        221.37         6.06 o                         
   3   5  14         81.83         80.54         3.43 o                         
  -5   6  14         71.09         73.51         3.49 o                         
  -4   6  14        251.00        241.35         5.40 o                         
  -3   6  14        252.20        265.18         6.19 o                         
  -2   6  14         53.28         57.59         3.24 o                         
  -1   6  14        758.10        766.54        10.65 o                         
   0   6  14       1031.94       1024.95        14.18 o                         
   1   6  14         81.27         82.94         3.93 o                         
   2   6  14        443.72        457.80         6.20 o                         
   3   6  14        462.38        470.94         6.46 o                         
  -4   7  14        108.46        100.56         4.88 o                         
  -3   7  14          6.07          4.00         1.55 o                         
  -2   7  14         75.09         64.80         3.52 o                         
  -1   7  14        111.88        107.49         4.33 o                         
   0   7  14        326.63        299.89         7.57 o                         
   1   7  14          1.49          1.18         1.25 o                         
   2   7  14        627.03        609.00        10.08 o                         
  -4   8  14        466.89        472.62        10.25 o                         
  -3   8  14        197.50        208.17         5.27 o                         
  -2   8  14        382.22        358.60        12.10 o                         
  -1   8  14        431.80        435.11        10.04 o                         
   0   8  14       1498.94       1528.44        22.64 o                         
   1   8  14        867.00        824.23        12.20 o                         
   2   8  14        658.02        637.50         9.82 o                         
  -2   9  14         29.09         30.59         3.15 o                         
  -1   9  14         19.72         18.27         2.47 o                         
   0   9  14        324.22        333.52        10.37 o                         
   1   9  14         62.14         56.30         3.07 o                         
  -5   1  15          5.95          5.08         1.54 o                         
  -4   1  15         61.51         67.02         3.45 o                         
  -3   1  15        876.40        875.04        13.94 o                         
  -2   1  15        604.97        632.38         9.63 o                         
  -1   1  15        101.98        109.26         3.82 o                         
   0   1  15         35.40         36.45         2.57 o                         
   1   1  15        370.59        370.34         6.60 o                         
   2   1  15       1512.75       1518.59        14.44 o                         
   3   1  15       1174.48       1174.53        11.94 o                         
  -5   2  15        329.56        312.59         6.05 o                         
  -4   2  15         37.57         35.29         2.61 o                         
  -3   2  15         62.06         62.44         4.65 o                         
  -2   2  15          1.57          0.19         1.22 o                         
  -1   2  15          0.12         -1.19         1.19 o                         
   0   2  15         71.19         65.85         3.39 o                         
   1   2  15         91.72         88.33         3.70 o                         
   2   2  15          5.26          7.40         1.17 o                         
   3   2  15         11.62         12.63         1.22 o                         
  -5   3  15        606.29        586.82        12.78 o                         
  -4   3  15         46.92         42.50         3.52 o                         
  -3   3  15        107.36        109.84         4.28 o                         
  -2   3  15         66.57         59.66         3.38 o                         
  -1   3  15         56.31         60.05         3.20 o                         
   0   3  15        331.89        343.33         6.35 o                         
   1   3  15         49.87         47.16         2.39 o                         
   2   3  15        250.89        257.95         4.91 o                         
   3   3  15        233.99        215.72         4.64 o                         
  -5   4  15         48.53         50.91         5.99 o                         
  -4   4  15        641.09        647.46        10.70 o                         
  -3   4  15         80.96         79.96         3.81 o                         
  -2   4  15         87.16         86.30         3.98 o                         
  -1   4  15        383.83        408.74         8.68 o                         
   0   4  15          6.18          6.64         1.56 o                         
   1   4  15        341.24        331.38         6.06 o                         
   2   4  15        722.32        715.26        10.38 o                         
  -4   5  15          7.77          7.80         1.62 o                         
  -3   5  15          8.32          8.69         1.56 o                         
  -2   5  15         91.47         94.33         3.69 o                         
  -1   5  15         14.17         12.21         1.77 o                         
   0   5  15         10.40         11.10         1.63 o                         
   1   5  15         97.83         97.02         3.69 o                         
   2   5  15        225.67        234.56         6.15 o                         
  -3   6  15         41.35         49.30         3.39 o                         
  -2   6  15         50.57         49.03         3.38 o                         
  -1   6  15         37.23         46.10         3.83 o                         
   0   6  15        185.77        178.18         5.20 o                         
   1   6  15        247.22        237.04         5.94 o                         
  -3   7  15        310.04        307.23         9.32 o                         
  -2   7  15        534.09        528.06         8.14 o                         
  -1   7  15        824.49        825.00        12.10 o                         
   0   7  15        451.62        486.01        16.02 o                         
   1   7  15        487.62        472.60        12.86 o                         
  -4   0  16        568.48        583.27        15.27 o                         
  -3   0  16        949.25        985.44        32.11 o                         
  -2   0  16        173.90        168.25         6.89 o                         
  -1   0  16        384.03        365.19        10.77 o                         
   0   0  16       1080.52       1064.88        25.65 o                         
   1   0  16          3.70          3.01         1.66 o                         
   2   0  16       2064.25       2041.86        29.45 o                         
  -4   1  16         73.37         77.16         3.89 o                         
  -3   1  16          9.26         10.10         2.15 o                         
  -2   1  16        126.74        126.33         4.34 o                         
  -1   1  16        324.61        331.80         5.85 o                         
   0   1  16         23.37         23.19         1.99 o                         
   1   1  16        449.88        445.39         6.25 o                         
   2   1  16          7.29          8.46         1.63 o                         
  -3   2  16        171.70        187.43         5.58 o                         
  -2   2  16        174.96        183.30         5.30 o                         
  -1   2  16         24.63         20.82         1.96 o                         
   0   2  16        251.46        253.91         7.90 o                         
   1   2  16       1075.69       1048.72        14.21 o                         
  -3   3  16         28.04         21.73         2.72 o                         
  -2   3  16         47.62         51.24         3.44 o                         
  -1   3  16          4.28          3.37         1.38 o                         
   0   3  16         87.13         86.00         3.21 o                         
   1   3  16        245.79        247.48        11.71 o                         
  -3   4  16         82.97         74.49         3.41 o                         
  -2   4  16          5.57          6.93         1.56 o                         
  -1   4  16        129.31        129.04         4.17 o                         
   0   4  16          3.75          4.90         1.31 o                         
  -2   5  16        336.93        339.13         9.85 o                         
  -1   5  16        403.32        374.96         9.26 o                         
                                                                                
